# Supplementary material for: Multifactorial nature of anabolic resistance in ageing skeletal muscle: A systems modelling study
Source: J Physiol. 2026 Jul 17;604(15):6405–39. doi: 10.1113/JP290799 (PMC13423136; doi:10.1113/JP290799)
Supplement: Supplementary file 2 — Supporting Information [file TJP-604-6405-s002.zip]

Archive with 14 entries (14 files):
- tjp70679-sup-0001-SuppMat.xlsx
- tjp70679-sup-0002-SuppMat.xlsx
- tjp70679-sup-0003-SuppMat.xlsx
- tjp70679-sup-0004-SuppMat.xlsx
- tjp70679-sup-0005-SuppMat.xlsx
- tjp70679-sup-0006-SuppMat.xlsx
- tjp70679-sup-0007-SuppMat.xlsx
- tjp70679-sup-0008-SuppMat.xlsx
- tjp70679-sup-0009-SuppMat.xlsx
- tjp70679-sup-0010-SuppMat.xlsx
- tjp70679-sup-0011-SuppMat.xlsx
- tjp70679-sup-0012-SuppMat.xlsx
- tjp70679-sup-0013-SuppMat.csv
- tjp70679-sup-0014-SuppMat.rtf
