# Supplementary material for: Multifactorial nature of anabolic resistance in ageing skeletal muscle: A systems modelling study
Source: J Physiol. 2026 Jul 17;604(15):6405–39. doi: 10.1113/JP290799 (PMC13423136; doi:10.1113/JP290799)
Supplement: Supplementary file 2 — Supporting Information [file TJP-604-6405-s002.zip › tjp70679-sup-0001-SuppMat.xlsx]

## Sheet: AnabolicResistant_rawData
	k5	k6	k7	k9	k10	k11	k12	k13	k14	k15	k16	k17	k18	k19	k20	k21	k22	k23	k24	k25	k26	k27	k28	k29	k30	k31	k32	k33	k34	k35	k36	k37	k38	k39	k40	k41	k42	k43	k44	k45	k46	k47	k51	k52	k53	k54	k55	k56	k57
PS_1	0.051638	0.029477	0.000497	2.8425e-14	0.017921	0.015126	0.036722	0.015819	0.095475	35464	44990000	0.085962	0.18551	14211000	0.29344	37678	0.0098671	241870000	0.20293	38699000	0.32916	1071300000	65.838	543350000	6.6461	577980000	9.4997	4386900000	7.5777	37477	1090200	0.156	232180	0.53001	40023000	74174	0.089215	439020	1172800	0.15849	38719000	0.03616	0.18985	4.3025	77.787	21.799	1.6821e-09	0.00092208	0.012371
PS_2	0.039312	0.042809	0.00061854	1.2953e-14	0.020601	0.023335	0.090649	0.029087	0.049393	34501	37553000	0.050856	0.19934	14730000	0.12372	62460	0.010653	175700000	0.37902	94323000	0.34674	1075300000	54.246	572180000	5.8297	595420000	5.7876	3125200000	3.2747	34320	886040	0.06171	212600	0.38445	37233000	89187	0.13604	763800	2963900	0.15611	14212000	0.019686	0.10142	2.8604	57.041	43.788	1.0218e-09	0.0011683	0.0064521
PS_3	0.090939	0.037557	0.00039445	1.2148e-14	0.016755	0.019143	0.082062	0.02239	0.16567	30586	21355000	0.068381	0.4842	15043000	0.2668	28379	0.0064086	346420000	0.10192	45024000	0.55032	730810000	94.355	794700000	14.29	519660000	3.3567	4087500000	6.0067	11028	1075800	0.11756	135240	0.4914	43337000	65453	0.041093	1360900	2683900	0.16777	15765000	0.018363	0.069858	5.517	54.144	17.966	1.6816e-09	0.0013907	0.0080996
PS_4	0.040432	0.033344	0.0011666	1.6865e-14	0.010301	0.020503	0.042515	0.029097	0.12288	82545	36438000	0.11001	0.18679	6140300	0.16372	64001	0.0038494	160460000	0.12198	38853000	0.21025	1471200000	27.234	746040000	17.368	822610000	7.4423	6020900000	4.7805	36651	829240	0.11621	205340	0.24559	24215000	69641	0.10747	833620	1563700	0.28394	27491000	0.057055	0.12083	3.1687	58.15	41.155	6.0976e-10	0.0007651	0.0054177
PS_5	0.085082	0.032525	0.00099102	7.6032e-15	0.017273	0.023355	0.054352	0.010056	0.050683	27517	63909000	0.077862	0.2726	11193000	0.37803	42651	0.005286	262820000	0.13289	49836000	0.81495	763300000	40.177	331110000	10.284	631370000	4.2061	6503200000	7.8083	13238	600750	0.071778	196890	0.23279	42400000	45533	0.078349	1326300	1794800	0.21374	43600000	0.05528	0.076041	2.7262	49.937	18.319	5.7279e-10	0.001656	0.013282
PS_6	0.14415	0.031061	0.0005596	2.3449e-14	0.015991	0.041897	0.087718	0.035212	0.10745	35737	36324000	0.045069	0.22863	13069000	0.37505	41987	0.010594	193500000	0.22636	65086000	0.50562	1368600000	62.242	905940000	9.5263	1324100000	6.106	3090400000	11.679	11291	843830	0.12042	220910	0.52177	39498000	111660	0.055699	882330	1273200	0.23947	13438000	0.046292	0.15719	6.0034	60.667	14.975	8.7141e-10	0.0015842	0.013422
PS_7	0.10729	0.030354	0.00045275	1.9453e-14	0.012931	0.02671	0.10193	0.033656	0.099066	34982	55972000	0.049856	0.26666	12574000	0.13729	69331	0.011596	167410000	0.28946	89798000	0.29528	1375100000	40.355	298860000	7.4872	1095600000	6.2221	2838000000	4.3815	39953	1414900	0.047975	183960	0.2198	40041000	45762	0.10374	850350	3207200	0.31973	18715000	0.053572	0.11911	3.3048	172.87	22.5	1.3865e-09	0.0014534	0.010644
PS_8	0.051013	0.029351	0.00065649	1.0047e-14	0.010875	0.041998	0.03616	0.020582	0.14213	29929	59874000	0.049159	0.18577	15216000	0.18402	30056	0.0057814	120390000	0.1751	68645000	0.75674	727730000	57.306	978300000	11.772	1549700000	4.4234	6942500000	5.1727	40595	1095600	0.071747	133670	0.39211	29153000	141140	0.11522	536330	2339900	0.10459	26220000	0.042551	0.086285	2.8605	57.075	51.638	1.3814e-09	0.0010232	0.017742
PS_9	0.087845	0.035007	0.0010908	2.5306e-14	0.016399	0.040859	0.035913	0.020682	0.17067	25457	45540000	0.038927	0.41474	4867100	0.14713	93400	0.011309	155820000	0.38019	93640000	0.42524	506510000	45.278	648910000	8.5766	1640300000	4.132	3616700000	7.2186	14224	495280	0.14291	151280	0.30023	27708000	89806	0.10367	1007600	3028200	0.28543	13016000	0.022086	0.1177	5.2789	61.922	52.778	1.4756e-09	0.0013083	0.015202
PS_10	0.050535	0.035634	0.00080857	1.6922e-14	0.0176	0.019859	0.10252	0.033379	0.052261	29573	20448000	0.083119	0.25733	4825800	0.34613	40144	0.0094765	214120000	0.19288	54312000	0.32124	986060000	25.543	765860000	16.311	670660000	3.622	6974300000	4.0799	22310	639640	0.083598	308800	0.24268	43117000	97780	0.14197	1000700	2427500	0.19254	33437000	0.043494	0.14456	4.5619	146.15	14.65	5.811e-10	0.00077881	0.013812
PS_11	0.083344	0.027945	0.00097922	1.2113e-14	0.014105	0.027383	0.096834	0.016032	0.067741	36788	32777000	0.038821	0.43714	12652000	0.12428	40204	0.0074801	153360000	0.25073	41244000	0.42987	1196800000	49.113	722520000	7.076	624370000	6.6614	1982500000	7.5942	12370	879340	0.065995	234070	0.37502	26402000	60642	0.070697	1096700	3129600	0.1245	19594000	0.01755	0.095701	3.6487	83.57	31.434	1.8716e-09	0.00074411	0.0052439
PS_12	0.13026	0.034536	0.00048431	2.6829e-14	0.020381	0.056418	0.044351	0.016456	0.062682	27460	41676000	0.11114	0.57638	7866500	0.13768	64131	0.0066558	245260000	0.15511	40517000	0.62071	480620000	26.916	281020000	17.562	549760000	3.9412	6921500000	4.2957	20831	1417000	0.056192	211020	0.37434	28808000	157500	0.077658	1189600	2754600	0.29976	19390000	0.015742	0.13654	2.4131	58.282	14.517	1.5221e-09	0.0018163	0.01261
PS_13	0.060057	0.036292	0.00096988	1.5974e-14	0.014175	0.052101	0.031469	0.025636	0.18518	29726	55867000	0.066441	0.27036	12650000	0.42486	45448	0.013423	284170000	0.36622	53499000	0.58123	540720000	49.017	440820000	5.1354	645590000	11.277	3726700000	6.8717	22332	603150	0.046983	108060	0.25872	41669000	76857	0.090974	1252700	3708000	0.17668	40793000	0.050715	0.15465	2.4347	49.885	45.287	6.5284e-10	0.00095896	0.0053106
PS_14	0.055486	0.042085	0.00037929	8.8835e-15	0.011897	0.019202	0.091376	0.013494	0.11777	43758	53857000	0.040916	0.23042	5658600	0.3341	43815	0.0072886	108760000	0.3272	56042000	0.32781	845490000	87.652	282310000	5.1115	1174000000	8.3367	2653200000	4.5442	25555	553610	0.1515	391370	0.29925	25087000	134670	0.063772	597750	2242900	0.19484	12432000	0.017779	0.1091	5.6642	106.75	19.191	2.204e-09	0.00053213	0.0076899
PS_15	0.050322	0.032034	0.000454	9.9256e-15	0.010285	0.016325	0.042258	0.0098661	0.14894	28193	29720000	0.036612	0.18719	7580200	0.29223	65950	0.0061691	196110000	0.2597	55507000	0.4447	492330000	49.568	641060000	5.3706	1342700000	7.9066	3441000000	4.8213	28237	550290	0.095633	299410	0.22939	26123000	84026	0.093559	659310	1907800	0.22279	14327000	0.041279	0.051299	4.5142	85.421	17.31	1.7845e-09	0.00070486	0.0051752
PS_16	0.060887	0.033652	0.00041623	8.7434e-15	0.016508	0.032502	0.043432	0.014501	0.051909	30836	26623000	0.069018	0.52414	15460000	0.1422	48252	0.0056391	206240000	0.26132	81471000	0.46031	862010000	41.843	352770000	13.486	595330000	4.2102	3441900000	7.4942	32771	634300	0.13406	131480	0.26296	62576000	62728	0.094567	944320	1428400	0.271	22531000	0.03189	0.10114	3.438	96.273	33.845	7.2987e-10	0.00082095	0.0052108
PS_17	0.083106	0.03948	0.0010574	1.4964e-14	0.012063	0.043039	0.083451	0.036494	0.16374	29768	17933000	0.060954	0.16416	16817000	0.12866	82006	0.0040235	119650000	0.13396	104190000	0.22649	1686700000	28.454	1041300000	10.32	581640000	7.4929	2976100000	6.2557	39214	520870	0.15901	154630	0.26286	75385000	46794	0.10248	1459000	2441900	0.27895	13108000	0.029417	0.097753	4.6698	63.165	17.135	1.5874e-09	0.0017752	0.0088048
PS_18	0.063283	0.030898	0.00036085	2.3098e-14	0.014322	0.029204	0.028895	0.015542	0.06691	25920	68009000	0.060945	0.25416	6937600	0.22183	40381	0.0034921	312530000	0.13226	40800000	0.60077	455810000	28.99	423560000	7.9425	793200000	9.9667	7114900000	10.292	33601	737890	0.056991	361280	0.42603	26980000	97868	0.078833	1235200	2530400	0.11397	27940000	0.021647	0.067881	4.4161	52.835	53.593	1.4422e-09	0.00057194	0.014004
PS_19	0.043232	0.027055	0.00082633	1.8072e-14	0.019236	0.024535	0.074818	0.018366	0.058639	28943	21768000	0.07676	0.5428	6674900	0.19029	41222	0.005912	217720000	0.12928	90418000	0.30249	1335600000	32.086	601740000	5.0081	1029300000	4.5248	4051900000	8.2088	13192	1350600	0.08061	114110	0.21596	57698000	58120	0.067561	1117200	1267700	0.20685	24168000	0.048098	0.081229	3.8833	46.858	48.296	1.5e-09	0.00060004	0.0084983
PS_20	0.08664	0.028198	0.00056412	1.6194e-14	0.012862	0.015105	0.06628	0.014042	0.10657	28563	39584000	0.042103	0.41863	15368000	0.3549	33031	0.0077918	272850000	0.10443	36832000	0.63631	849630000	94.145	570440000	9.7147	659590000	11.027	4574100000	7.6724	12812	573330	0.048054	158790	0.21122	63069000	104150	0.046853	413000	2538200	0.11212	18620000	0.026372	0.057323	4.4035	104.58	49.412	8.3222e-10	0.001013	0.0057831
PS_21	0.11635	0.035392	0.00043459	2.3091e-14	0.0084869	0.014789	0.035321	0.020319	0.18861	33181	57859000	0.088485	0.26822	9286200	0.41495	46815	0.013644	348180000	0.18703	43084000	0.37643	747810000	85.714	398540000	9.1509	612260000	8.1754	4508300000	6.5695	38220	838820	0.093668	298910	0.2109	24551000	56213	0.036755	766820	2960600	0.31814	33118000	0.046882	0.089945	1.9371	110.46	16.694	1.9102e-09	0.00061577	0.0060733
PS_22	0.14039	0.043085	0.00066169	2.3581e-14	0.0232	0.017921	0.039184	0.010963	0.089325	58043	24371000	0.11211	0.27678	13002000	0.34643	89173	0.0078081	207390000	0.30874	104470000	0.6655	546270000	43.288	275870000	16.865	756870000	7.7526	3584900000	10.659	12284	472230	0.1263	135690	0.40239	39110000	120990	0.13287	910220	1419800	0.09617	40552000	0.049859	0.13913	6.0546	61.092	39.966	1.372e-09	0.00051803	0.0049455
PS_23	0.041227	0.026708	0.00045373	2.5765e-14	0.018078	0.032242	0.045998	0.018185	0.0619	47963	30584000	0.043685	0.2142	7545900	0.21895	38607	0.005993	342530000	0.15261	66654000	0.21469	1543200000	33.983	299700000	19.737	812110000	3.7374	4069400000	4.3891	17641	1354500	0.044838	183820	0.24673	28221000	98867	0.061465	1392100	1484600	0.10131	23030000	0.033562	0.15688	2.3454	47.064	23.466	8.0585e-10	0.0011243	0.010694
PS_24	0.095213	0.030216	0.00051131	1.42e-14	0.01542	0.056755	0.10104	0.01635	0.15183	49747	32573000	0.048108	0.16057	5474000	0.17613	73755	0.0049086	133520000	0.099369	83267000	0.58226	1643100000	57.921	771600000	10.829	892270000	4.4093	3027300000	3.9585	40438	898980	0.11429	354110	0.18267	86181000	70542	0.052183	557070	2567600	0.093484	14961000	0.026738	0.1193	3.701	109.09	30.33	6.8759e-10	0.0017276	0.014851
PS_25	0.073254	0.040216	0.00050258	2.5761e-14	0.019879	0.030013	0.048305	0.011535	0.099266	56678	39083000	0.076928	0.49769	4923600	0.1864	64549	0.011791	145550000	0.35319	37650000	0.32214	736730000	57.256	513810000	6.4317	965260000	5.827	7272700000	4.4762	15751	783640	0.14473	278200	0.35662	33181000	147090	0.061392	1213700	2286300	0.14949	17304000	0.017367	0.054418	6.278	60.715	15.809	2.2129e-09	0.00085915	0.017398
PS_26	0.04307	0.033418	0.00034165	1.3537e-14	0.021421	0.025434	0.06591	0.014944	0.093326	28449	18408000	0.13932	0.39323	5709100	0.32176	41211	0.0080169	375560000	0.33128	46690000	0.36451	507050000	93.298	749920000	9.3635	731150000	3.5533	4235600000	9.2957	11004	530920	0.054615	204640	0.17519	67631000	151640	0.074304	1292200	3572600	0.12637	21866000	0.014992	0.10382	4.0225	114.95	23.224	1.1301e-09	0.00075352	0.0070159
PS_27	0.052612	0.032381	0.00071964	1.4987e-14	0.011388	0.029535	0.036914	0.017061	0.15718	38097	50011000	0.11066	0.43339	7039200	0.15511	80295	0.0064088	272920000	0.19322	36724000	0.28971	912620000	89.864	786220000	16.532	1377100000	11.426	2813800000	4.58	12806	765760	0.062272	210580	0.42483	32129000	138070	0.13879	1296000	1675000	0.084429	35767000	0.042754	0.16127	2.5357	75.504	38.884	2.067e-09	0.00067335	0.0086006
PS_28	0.037853	0.031948	0.00049521	1.1517e-14	0.015804	0.023031	0.064587	0.01063	0.057065	60306	60780000	0.080847	0.4697	9175100	0.21289	108530	0.011721	190090000	0.17645	116290000	0.78059	455470000	62.971	511600000	5.674	728920000	3.4955	6286000000	7.2505	11374	814790	0.064411	213020	0.3836	33971000	78759	0.078946	569290	2918500	0.082414	11373000	0.058702	0.073158	3.4662	129.42	44.03	7.8017e-10	0.00091999	0.0099309
PS_29	0.044552	0.035835	0.00033642	2.0238e-14	0.016494	0.025898	0.07485	0.032658	0.064812	27542	44210000	0.11697	0.22743	11010000	0.23827	40355	0.0081711	171700000	0.23431	51338000	0.45748	1244400000	26.528	301600000	19.671	588140000	8.3502	2364000000	3.6592	25272	1620700	0.049211	244240	0.41594	26300000	91634	0.12484	391170	3137300	0.095234	13868000	0.026516	0.17289	4.4394	68.582	20.034	9.1077e-10	0.0011455	0.0048278
PS_30	0.064586	0.027992	0.00042744	1.3764e-14	0.013955	0.031616	0.039012	0.017042	0.048521	46752	67300000	0.12045	0.16945	9006500	0.23331	55156	0.0036226	342000000	0.34196	77407000	0.28041	1168700000	63.922	391870000	12.165	911750000	7.3798	2686800000	3.9293	13816	1036600	0.12796	205070	0.19214	29430000	41793	0.096558	612840	1878700	0.18278	15761000	0.034413	0.13795	4.2457	117.77	20.347	1.3461e-09	0.0008642	0.0052886
PS_31	0.14586	0.029797	0.00060342	1.8532e-14	0.013432	0.026698	0.048606	0.016849	0.14906	31586	20721000	0.045433	0.18296	17022000	0.12514	54841	0.0042945	288990000	0.099764	53738000	0.27526	1774600000	30.021	796100000	8.6175	519390000	10.607	4847800000	9.1219	32201	1011900	0.052669	199330	0.51513	33843000	85925	0.075243	589880	2142400	0.23515	40516000	0.022064	0.073453	5.1887	131.6	17.79	1.025e-09	0.0018208	0.012847
PS_32	0.073988	0.031066	0.00057164	9.8652e-15	0.018702	0.035671	0.037996	0.025596	0.13444	30141	38564000	0.064883	0.17729	8213900	0.19057	55697	0.0073608	119880000	0.11969	43561000	0.24737	716510000	40.403	363530000	11.967	991130000	3.7062	4283600000	5.3137	19331	1126400	0.16097	327160	0.28588	40152000	83433	0.11266	474350	2223900	0.10413	11955000	0.054145	0.18499	2.1919	122.02	34.699	1.9936e-09	0.00099493	0.0096223
PS_33	0.064429	0.028388	0.00079542	7.8057e-15	0.011601	0.031421	0.032597	0.013752	0.065395	32621	45680000	0.068111	0.24918	16981000	0.34498	70868	0.012025	123300000	0.18894	78003000	0.48429	601030000	49.571	1011700000	11.523	1324600000	5.6169	5278300000	11.006	10909	607500	0.058403	313890	0.38606	53417000	87973	0.13422	803690	2013400	0.095541	40940000	0.024258	0.18964	5.3051	63.629	17.471	9.2657e-10	0.0016425	0.013524
PS_34	0.069446	0.035058	0.00047811	2.5758e-14	0.016826	0.020024	0.059353	0.032476	0.098614	38510	50583000	0.069281	0.55668	9447400	0.15121	64747	0.0050486	145990000	0.11179	85307000	0.55021	1456500000	55.387	429480000	19.482	849530000	10.2	2595800000	4.1966	33458	1771100	0.076228	365030	0.25005	68588000	66391	0.052875	1452400	3724400	0.1843	28378000	0.027248	0.052337	4.812	65.609	47.869	8.1676e-10	0.0015818	0.019114
PS_35	0.038329	0.03935	0.0004187	1.2288e-14	0.02253	0.031339	0.055743	0.023255	0.12465	34310	66632000	0.053	0.23468	6020900	0.33702	73582	0.0044256	156550000	0.24051	31206000	0.67343	494910000	85.871	832820000	9.3196	1092600000	11.285	2844000000	7.1691	36587	1322500	0.10134	108920	0.28507	76595000	100580	0.04003	994080	2041800	0.22266	27118000	0.021409	0.16598	3.8546	81.116	28.076	1.3816e-09	0.0013751	0.010564
PS_36	0.038995	0.029178	0.00039518	8.6233e-15	0.012958	0.019076	0.027413	0.023754	0.15055	25956	23428000	0.079022	0.49923	7720200	0.13882	104620	0.0075027	126070000	0.16588	54391000	0.26807	1381700000	99.113	489960000	18.413	682110000	3.312	2331600000	3.4855	21078	512810	0.095356	272300	0.37533	58023000	90314	0.10197	716490	3714600	0.21448	14881000	0.031352	0.12569	3.084	175.39	17.972	9.4728e-10	0.0015223	0.015931
PS_37	0.088698	0.036196	0.0005347	2.6427e-14	0.020177	0.016431	0.059066	0.037182	0.050835	36738	50183000	0.049888	0.17866	17631000	0.33146	49685	0.0036779	199020000	0.35111	47265000	0.27994	761800000	37.529	569860000	12.879	786130000	9.6204	3336800000	9.6044	18282	505160	0.12906	304240	0.20151	46162000	152650	0.084647	738890	1874200	0.089054	16487000	0.022725	0.13059	4.1005	172.15	24.99	1.3289e-09	0.0010703	0.006527
PS_38	0.078136	0.030654	0.00062817	8.5746e-15	0.018926	0.041819	0.027305	0.028871	0.09874	34577	19108000	0.04535	0.24456	12524000	0.24091	47821	0.0041864	316550000	0.35641	37134000	0.67705	1269700000	86.983	659500000	15.933	1797800000	11.609	4958900000	10.5	27306	464650	0.13629	364700	0.52924	30815000	142810	0.076422	1526500	3023100	0.13736	12079000	0.042817	0.048835	3.1209	119.78	20.553	6.0959e-10	0.00070613	0.005099
PS_39	0.075648	0.032617	0.00070682	1.7797e-14	0.01562	0.034719	0.084556	0.01097	0.15653	48650	45579000	0.060824	0.27857	9886900	0.27089	89106	0.0071248	150990000	0.1064	65947000	0.60054	785190000	40.507	792140000	7.4603	808870000	3.7626	6217400000	3.7411	11859	1599200	0.052356	236190	0.21462	57885000	107750	0.087373	501160	1900100	0.11033	15894000	0.032874	0.061462	2.2241	183.48	27.223	5.9837e-10	0.00089409	0.0055854
PS_40	0.052024	0.03276	0.00079919	8.7234e-15	0.010014	0.014741	0.10241	0.013298	0.13917	41028	32147000	0.058153	0.16865	13131000	0.38138	84196	0.011969	284300000	0.13407	31510000	0.26987	1589300000	46.223	394400000	7.9809	875210000	7.4836	2676200000	5.4905	11876	549630	0.045793	359620	0.26578	81953000	158670	0.11347	992790	2513400	0.26074	15094000	0.045624	0.15916	4.0839	47.414	45.999	6.4699e-10	0.00052079	0.0077219
PS_41	0.10447	0.035342	0.00037962	7.3569e-15	0.013502	0.015632	0.041383	0.011977	0.10848	31830	40959000	0.052009	0.17305	14260000	0.34221	37048	0.0051986	190890000	0.11334	31939000	0.31565	1501200000	32.679	1045200000	9.4563	1762700000	6.4822	2157200000	9.5958	39563	668410	0.090633	115760	0.5326	27842000	67897	0.095759	1230300	1892700	0.20232	39463000	0.041238	0.065139	3.3928	57.574	28.327	2.0387e-09	0.0015719	0.0083664
PS_42	0.10409	0.041742	0.00067584	1.295e-14	0.019427	0.052623	0.052088	0.019184	0.047742	65350	25219000	0.057405	0.50342	8589800	0.42635	81764	0.0061244	246910000	0.15604	36812000	0.54101	1218500000	29.744	980890000	19.263	965970000	6.2522	2335500000	8.8355	17923	1785600	0.1054	126730	0.25734	27812000	121410	0.083354	1300800	1331900	0.27315	25159000	0.019446	0.07409	2.95	84.891	15.176	1.8652e-09	0.00059745	0.0094681
PS_43	0.10284	0.041671	0.00095419	1.1939e-14	0.014424	0.055167	0.047036	0.012763	0.11321	26168	70177000	0.080104	0.51907	12744000	0.40259	59298	0.011917	157730000	0.21319	84052000	0.48397	1260800000	62.777	430620000	6.5483	481020000	9.8482	4022100000	12.611	22240	884620	0.060463	277060	0.18376	73700000	66436	0.12227	840470	1090000	0.17858	16844000	0.033669	0.0839	3.1528	92.705	24.633	8.1321e-10	0.0012041	0.0061815
PS_44	0.037394	0.030219	0.0011321	7.274e-15	0.0096188	0.024934	0.07138	0.0311	0.086619	25577	54632000	0.10148	0.43835	12464000	0.18676	97026	0.0070898	183220000	0.24916	53187000	0.21076	1379100000	27.45	697110000	12.232	996980000	3.2611	2481800000	7.1279	26748	676850	0.077992	208600	0.2086	30635000	147280	0.13643	824360	2884600	0.18361	12778000	0.017427	0.081662	3.5176	171.74	23.519	2.0878e-09	0.0010917	0.017139
PS_45	0.14137	0.031284	0.00057493	1.1307e-14	0.013836	0.044202	0.069653	0.010933	0.10463	32772	37153000	0.064109	0.16159	16841000	0.19977	112800	0.0066388	398750000	0.24567	47525000	0.24412	1128500000	48.887	904080000	5.9808	1053500000	5.8667	3188300000	12.419	34219	1280500	0.13459	256320	0.3238	37374000	92435	0.060496	970710	3757200	0.12269	15476000	0.034228	0.099615	4.0007	150.99	26.905	1.2012e-09	0.0017197	0.0088206
PS_46	0.087662	0.043926	0.00062934	1.6252e-14	0.013795	0.01702	0.031205	0.014403	0.17632	37615	65008000	0.10483	0.3856	14026000	0.13976	86742	0.012648	332500000	0.12521	82943000	0.79102	537940000	34.887	463430000	12.858	503820000	3.4361	2579300000	4.2537	18629	908920	0.11779	174880	0.213	24271000	158830	0.089056	1259100	1335500	0.12439	17018000	0.02688	0.056237	2.9632	132.43	21.28	1.0051e-09	0.0010295	0.0089944
PS_47	0.062503	0.026608	0.0003276	1.5488e-14	0.021549	0.04001	0.095039	0.011798	0.18737	46900	21841000	0.052231	0.47452	8361900	0.31994	48427	0.0086416	179160000	0.12785	60138000	0.37113	1155100000	85.519	324690000	5.536	1536700000	3.5809	5748600000	7.5916	15399	1826000	0.060748	151550	0.3751	24959000	103420	0.069429	810740	2959700	0.12113	14382000	0.034838	0.10305	3.4285	97.853	39.821	6.0723e-10	0.0015883	0.0056967
PS_48	0.045701	0.039683	0.00032359	2.0037e-14	0.021253	0.046718	0.056657	0.019872	0.11981	51897	51680000	0.059116	0.19037	6697800	0.13478	66969	0.0092085	185870000	0.10925	56192000	0.68821	959800000	74.434	1091100000	14.696	913250000	3.5934	5079400000	3.4964	27206	1180500	0.060532	139280	0.4624	30980000	150500	0.1285	450600	2914400	0.2716	32378000	0.033206	0.052944	5.3541	131.65	18.303	7.7943e-10	0.0018078	0.0075207
PS_49	0.051378	0.039852	0.0009777	1.0417e-14	0.018591	0.018917	0.072871	0.013663	0.18438	45999	34253000	0.073655	0.26143	5893900	0.26075	31857	0.010048	407130000	0.26013	49308000	0.61872	530720000	29.955	802110000	12.609	1163000000	3.618	2296700000	5.9539	20150	1754900	0.046461	112200	0.48683	32302000	100220	0.085652	1380100	2574400	0.17853	12408000	0.056118	0.10686	4.5155	178.66	30.856	6.7281e-10	0.0017042	0.007814
PS_50	0.06052	0.028082	0.00039411	1.0658e-14	0.022854	0.037791	0.050912	0.0138	0.10578	34949	30338000	0.1414	0.44979	7467200	0.1547	29870	0.0057695	158940000	0.24023	32215000	0.31937	1297500000	85.183	428180000	10.691	560340000	3.6073	2230600000	4.2185	40310	1100900	0.11817	155980	0.5206	49126000	156920	0.077664	835660	2659000	0.18993	25211000	0.026301	0.16257	1.8662	89.693	28.18	5.7238e-10	0.00074964	0.0050393
PS_51	0.082894	0.028001	0.00097143	1.7488e-14	0.020527	0.025396	0.028771	0.020956	0.12801	42779	50898000	0.087367	0.49272	17340000	0.13909	28651	0.0063987	112690000	0.16151	61386000	0.46417	1214300000	51.834	341820000	5.4812	539880000	4.9135	2326800000	6.9056	19305	1419700	0.16365	368440	0.28553	64767000	115930	0.054076	908370	1118600	0.12623	41827000	0.018345	0.154	4.2829	75.711	26.955	2.1797e-09	0.0013821	0.016143
PS_52	0.053721	0.029862	0.00033506	7.9468e-15	0.018997	0.044601	0.10138	0.01961	0.097576	32126	29468000	0.13087	0.46891	7533500	0.36687	36297	0.0041596	308620000	0.29507	30168000	0.57299	1234200000	38.911	823900000	10.323	1048200000	11.247	4408300000	10.145	13484	1620000	0.080437	142210	0.20322	29030000	67620	0.045335	1008600	4054100	0.084743	11722000	0.018818	0.17093	3.3165	61.943	39.381	1.2684e-09	0.00095494	0.010526
PS_53	0.065199	0.033578	0.001219	1.2961e-14	0.013341	0.025055	0.044244	0.021702	0.18347	33768	56267000	0.12294	0.19104	5821800	0.28335	56235	0.0038423	278790000	0.13436	55026000	0.32159	624220000	49.074	923710000	5.8522	713150000	8.5204	4654200000	7.2461	36478	1057400	0.1415	216750	0.24896	51153000	106800	0.074276	827560	3202700	0.14869	34812000	0.045876	0.12955	3.9023	97.235	33.14	7.7285e-10	0.0018283	0.011462
PS_54	0.094421	0.033125	0.00063279	2.4442e-14	0.022882	0.051293	0.041464	0.026583	0.053101	66272	68134000	0.058563	0.19913	9588600	0.36734	59822	0.0041584	199280000	0.3278	52709000	0.2935	1310500000	36.136	294840000	5.0625	588250000	9.7142	5266600000	12.27	22016	1742700	0.12334	304080	0.17927	24486000	44057	0.049012	1267200	3194500	0.15497	16911000	0.047067	0.14577	5.8249	49.171	49.359	1.0389e-09	0.00075968	0.0068496
PS_55	0.055031	0.040189	0.00053605	2.6965e-14	0.01554	0.03555	0.092582	0.014337	0.05419	27075	63830000	0.11699	0.2526	11797000	0.37777	67860	0.0057064	215710000	0.15229	46795000	0.21429	691520000	30.052	457410000	7.4964	492880000	5.405	5486500000	4.9003	30445	882370	0.14252	135570	0.59786	57211000	67058	0.11216	1479000	1428900	0.19157	23153000	0.037411	0.15336	2.7034	180.38	35.578	8.3738e-10	0.0014798	0.008126
PS_56	0.055651	0.039117	0.00078243	1.6621e-14	0.018863	0.045454	0.053274	0.010191	0.12593	27366	19242000	0.10531	0.33148	8080000	0.43816	33137	0.0068705	336630000	0.34672	58784000	0.24358	993680000	47.456	577650000	7.818	932180000	10.951	2161200000	10.267	14729	625450	0.047081	114820	0.19155	42573000	102570	0.070893	518110	1895500	0.13319	14062000	0.022739	0.13578	2.5912	50.695	32.84	6.9331e-10	0.00092581	0.0059093
PS_57	0.05405	0.035548	0.00054982	7.6826e-15	0.013445	0.014668	0.089029	0.021758	0.14839	38684	46921000	0.060066	0.15505	4778200	0.26844	55559	0.0035191	400550000	0.15141	89031000	0.42142	569350000	58.261	918280000	9.2471	539110000	5.428	1969100000	6.7254	15478	675120	0.13903	182880	0.18808	30611000	143810	0.11643	1366300	2867400	0.2673	31638000	0.04253	0.11941	3.4582	179.24	25.372	1.5342e-09	0.0011241	0.0098734
PS_58	0.14017	0.027056	0.00040631	1.5668e-14	0.018756	0.015876	0.093937	0.01264	0.085364	25717	58233000	0.12187	0.54109	10122000	0.33094	112770	0.0091599	150430000	0.23868	38724000	0.80599	887180000	39.531	786050000	13.215	1265600000	4.1733	4096500000	3.3455	28296	1792700	0.04585	169170	0.17777	30287000	43341	0.11284	853370	1134400	0.14274	32848000	0.019418	0.076301	2.1927	83.986	31.22	1.9517e-09	0.00059444	0.0052724
PS_59	0.13191	0.034279	0.0010904	1.6536e-14	0.014054	0.017057	0.039064	0.019748	0.1596	58374	60214000	0.038189	0.46333	7799800	0.13717	84421	0.011167	189220000	0.20673	60354000	0.41005	905270000	75.751	933310000	16.066	958100000	7.6202	5612900000	7.8357	33646	1508100	0.059183	345960	0.1955	40252000	78150	0.070364	803770	1789200	0.10157	19028000	0.042825	0.17686	3.6716	70.145	28.545	1.0236e-09	0.00076234	0.012638
PS_60	0.043338	0.033511	0.00080426	2.5212e-14	0.014367	0.017519	0.034069	0.017885	0.088608	28781	42143000	0.067495	0.21952	17396000	0.3379	68347	0.0036486	176780000	0.1396	66185000	0.22485	810590000	80.814	335780000	7.1506	1586300000	10.286	5509200000	4.1179	10535	1704700	0.043598	151320	0.45473	67218000	86866	0.040307	1359500	1152900	0.24304	16394000	0.026615	0.056742	2.9042	107.03	26.693	6.5367e-10	0.00068394	0.0099737
PS_61	0.082039	0.035459	0.00042941	1.601e-14	0.022502	0.022489	0.033666	0.024542	0.072445	57414	39136000	0.053204	0.28814	10311000	0.26053	106780	0.0042135	402760000	0.12783	30383000	0.43372	654900000	96.698	357580000	13.105	833390000	7.1334	6211200000	10.048	21253	1573800	0.064252	225520	0.21744	72994000	153410	0.099856	567130	1470300	0.16991	11889000	0.018623	0.14244	2.3738	61.568	32.786	5.9679e-10	0.0016235	0.005998
PS_62	0.056315	0.038399	0.00093492	1.0563e-14	0.015678	0.018695	0.0508	0.01001	0.081033	31752	59643000	0.10463	0.54439	7465700	0.27987	37245	0.0038857	393850000	0.2703	65169000	0.69934	1814300000	41.521	678950000	5.8745	1072400000	5.5129	3516000000	6.0512	32839	1339300	0.0569	140290	0.22857	68656000	140070	0.085174	647440	1873400	0.1338	13014000	0.015556	0.053003	2.0693	97.617	33.474	1.5966e-09	0.0018013	0.0066135
PS_63	0.10488	0.027159	0.0010267	8.4345e-15	0.021683	0.052374	0.077339	0.022707	0.053179	35674	49672000	0.04775	0.41361	15036000	0.29203	79446	0.0089359	391370000	0.21357	63521000	0.28942	1300600000	52.893	400540000	11.219	531730000	6.1257	1928700000	11.394	25345	1051800	0.077998	283730	0.21979	47902000	99063	0.072631	768150	1365900	0.205	27520000	0.048638	0.051415	4.55	53.97	48.083	6.3393e-10	0.0016387	0.015491
PS_64	0.036708	0.033803	0.0010158	2.1935e-14	0.017482	0.019375	0.085747	0.016921	0.08341	51921	28307000	0.044173	0.2218	11168000	0.39484	45876	0.0088792	367150000	0.24551	79737000	0.3101	535930000	56.044	598620000	10.221	1614100000	8.8913	7015500000	4.5316	21302	1106000	0.13895	108190	0.33454	25327000	158390	0.070502	982010	2004300	0.24187	43450000	0.015529	0.055004	5.4503	50.711	33.413	2.1086e-09	0.0009315	0.0066692
PS_65	0.082263	0.042511	0.00055887	1.5092e-14	0.018959	0.055853	0.063984	0.035339	0.096977	39302	19150000	0.039477	0.53837	14249000	0.34912	93186	0.0059868	289480000	0.14297	29750000	0.66863	867320000	66.06	754430000	6.3132	565180000	11.678	3340700000	11.754	15421	888920	0.097743	156080	0.20278	39670000	75415	0.10884	1308100	1214900	0.083671	22919000	0.020393	0.096199	5.8114	93.898	44.99	8.395e-10	0.00076932	0.0052789
PS_66	0.049275	0.042817	0.00074639	1.0011e-14	0.011613	0.016908	0.030656	0.013752	0.15506	43949	61589000	0.054079	0.21272	8688100	0.29234	34512	0.0044797	152190000	0.24578	73286000	0.53556	1652100000	36.123	589740000	12.727	1257800000	6.2764	7165500000	5.3499	21363	1549100	0.15113	119500	0.25039	28362000	130050	0.043149	1259200	3370500	0.11832	15935000	0.016424	0.049081	4.3535	89.64	46.742	1.9854e-09	0.0010992	0.018545
PS_67	0.040906	0.041873	0.00063761	1.8808e-14	0.013219	0.022545	0.029367	0.012991	0.11066	47308	55929000	0.11221	0.44097	5204300	0.17227	112120	0.008342	309710000	0.15585	37159000	0.6953	477570000	52.388	471650000	5.7186	952180000	10.639	6056500000	4.5746	10815	1378500	0.04978	143060	0.3752	38855000	106810	0.11968	427430	2826900	0.32166	25378000	0.016544	0.10254	2.8795	48.488	17.337	1.6985e-09	0.0012841	0.015092
PS_68	0.088117	0.030975	0.00037973	1.4632e-14	0.01491	0.023304	0.029172	0.02303	0.075215	35500	40494000	0.10858	0.29597	5877800	0.31253	41828	0.011403	353480000	0.14278	33993000	0.23064	1350600000	68.633	457680000	14.244	1190900000	4.5951	6741300000	4.4687	13183	489150	0.12269	313530	0.17627	46952000	73851	0.10891	834710	1068200	0.14762	42949000	0.0489	0.11129	1.9624	78.966	19.14	1.9633e-09	0.00056782	0.0063693
PS_69	0.082888	0.034631	0.00080281	9.549e-15	0.017912	0.032734	0.084605	0.026783	0.069463	82594	31609000	0.038097	0.41675	5580500	0.30556	100250	0.0044632	253900000	0.22766	50043000	0.38618	658770000	48.385	445620000	6.9024	576790000	4.1289	2001300000	5.2763	16837	796400	0.11709	144530	0.1928	40248000	45976	0.11756	1391300	1934700	0.18891	14040000	0.040643	0.087748	3.281	52.832	16.136	6.8153e-10	0.0008983	0.0080636
PS_70	0.049794	0.037662	0.00031714	2.1967e-14	0.014603	0.035375	0.10107	0.025823	0.071404	29273	53166000	0.097937	0.3711	7091000	0.27823	104340	0.0069794	117930000	0.30391	58420000	0.50857	516150000	28.722	286200000	5.5365	1288200000	8.2699	5863200000	5.0674	11250	510740	0.13048	266290	0.37687	47929000	63314	0.077605	531150	1374300	0.32568	31077000	0.014994	0.17658	6.8341	162.52	15.375	1.4141e-09	0.00069143	0.0066415
PS_71	0.037352	0.032552	0.0012017	1.6058e-14	0.011333	0.019779	0.047955	0.036914	0.087118	26515	23880000	0.056209	0.25511	6601400	0.17696	57094	0.010399	136390000	0.10862	40042000	0.37593	520350000	39.823	993310000	9.9552	564850000	7.4231	4334300000	9.3037	10806	501930	0.091447	134720	0.41345	31872000	56439	0.1301	475030	4099300	0.1906	30719000	0.021142	0.12844	5.2664	102.11	41.663	1.2895e-09	0.00066432	0.015691
PS_72	0.037168	0.026502	0.00036291	1.4815e-14	0.018416	0.047414	0.07115	0.01209	0.077396	27617	55587000	0.075147	0.27122	9314500	0.13344	58067	0.0044815	361100000	0.3507	31838000	0.58537	1478100000	31.993	416160000	6.8932	941540000	3.3097	6745700000	4.0573	12003	944650	0.11779	229740	0.18189	32646000	67997	0.076288	447690	2922500	0.30753	34989000	0.053319	0.070301	2.9541	134.88	33.523	1.328e-09	0.00070476	0.007232
PS_73	0.068536	0.029366	0.00042319	1.1148e-14	0.012815	0.015001	0.10548	0.019622	0.095358	46706	49416000	0.074669	0.22122	5502600	0.18935	111890	0.0041041	369370000	0.32112	42508000	0.35364	932260000	65.739	565210000	6.1892	526230000	3.8453	6614100000	7.7636	13628	855440	0.070178	359680	0.22802	39576000	47947	0.10389	1054300	1268600	0.11771	22815000	0.020379	0.082321	2.5108	100.86	19.188	6.222e-10	0.0014459	0.010521
PS_74	0.083587	0.02699	0.00038616	1.0122e-14	0.013105	0.021645	0.050064	0.026516	0.11806	38423	40572000	0.051862	0.4164	6301300	0.15737	48073	0.0048224	109300000	0.31562	101280000	0.80289	1070600000	45.183	864880000	14.041	1053000000	8.6414	4133800000	10.591	10956	1153900	0.087176	229930	0.35679	26019000	96486	0.11552	924150	1869500	0.11627	16314000	0.038782	0.054685	2.2946	103.76	53.321	7.843e-10	0.0010061	0.0055167
PS_75	0.039451	0.026495	0.00047569	1.6606e-14	0.02033	0.021999	0.031917	0.037249	0.063446	26097	69313000	0.082396	0.2103	14290000	0.20523	56564	0.0044453	106210000	0.26172	64851000	0.70456	569980000	41.667	424840000	10.776	806680000	5.3925	2446900000	6.9934	39764	478150	0.046994	356060	0.49644	35464000	58343	0.13143	1486100	1138300	0.29848	17526000	0.026336	0.085215	2.3873	60.817	21.155	1.9711e-09	0.00073037	0.0058794
PS_76	0.092722	0.028464	0.00059053	7.3253e-15	0.016132	0.019516	0.027853	0.016885	0.055274	26088	49295000	0.080076	0.17855	16282000	0.24556	92689	0.009119	172570000	0.26669	77678000	0.69336	1244500000	97.348	1000700000	17.602	651230000	4.9387	6770000000	3.8721	30818	1062000	0.13534	229720	0.18915	45350000	109270	0.068946	450260	3613900	0.13335	17062000	0.026753	0.092868	1.9778	61.82	24.161	1.5386e-09	0.001363	0.010983
PS_77	0.075438	0.033901	0.00098198	1.0788e-14	0.012212	0.015634	0.037732	0.013702	0.058298	62409	29545000	0.065679	0.18007	13973000	0.25304	29329	0.0048853	118360000	0.28362	103370000	0.24503	1384100000	50.371	331390000	9.2697	869650000	3.71	4986400000	3.8073	15467	1691300	0.13618	168940	0.19633	27222000	106010	0.13946	1306900	1929700	0.18053	17381000	0.036803	0.062157	2.3781	171.79	15.309	1.1491e-09	0.00082941	0.0080978
PS_78	0.060929	0.029133	0.0004556	2.3076e-14	0.012246	0.02821	0.07023	0.0093295	0.08269	40356	40005000	0.069818	0.4242	8133700	0.20417	48133	0.0083721	250210000	0.17677	99226000	0.67393	1042900000	28.461	685550000	6.5437	943430000	8.2597	3565700000	7.4825	33411	666520	0.14499	247170	0.17696	34909000	78711	0.039042	1249200	3363700	0.22194	19886000	0.021309	0.082154	4.4459	102.16	44.233	9.9888e-10	0.0011399	0.0077952
PS_79	0.11281	0.030304	0.00032283	2.4002e-14	0.011289	0.026903	0.092539	0.014618	0.077749	35208	57986000	0.047151	0.16992	18549000	0.13936	107810	0.0040818	148270000	0.22551	57088000	0.31178	630560000	29.785	340530000	12.316	1044300000	5.9437	5513300000	9.9423	14843	910780	0.055006	369290	0.57669	31116000	100920	0.1377	1069500	3930700	0.18954	18013000	0.018795	0.091599	2.2629	119.7	50.334	1.1536e-09	0.0016383	0.013116
PS_80	0.038026	0.04198	0.00077496	1.7836e-14	0.014842	0.051331	0.035496	0.03505	0.10248	28620	28800000	0.038951	0.21616	4902400	0.39962	41134	0.0052882	409560000	0.21883	82815000	0.32301	924380000	35.637	360410000	15.597	1510600000	3.5366	2050600000	4.6304	11696	638190	0.04316	294570	0.18884	32135000	125040	0.085368	496490	1910500	0.15366	36959000	0.017541	0.15094	6.7521	62.66	47.034	1.2901e-09	0.00083644	0.0070231
PS_81	0.073205	0.029996	0.00052475	8.7137e-15	0.016528	0.026465	0.077046	0.011833	0.061944	43384	29127000	0.10858	0.18474	6123900	0.23241	102070	0.011246	155720000	0.099697	92122000	0.30278	1608400000	63.306	512280000	7.0132	537570000	6.6331	6512000000	3.3293	27753	839790	0.055982	178850	0.17947	65991000	52710	0.055341	659730	3354400	0.18031	31419000	0.040634	0.137	4.594	120.3	27.533	1.6746e-09	0.0005376	0.0097005
PS_82	0.04199	0.036712	0.0003975	2.0733e-14	0.021451	0.028402	0.043953	0.032494	0.15043	42858	35000000	0.081706	0.28539	7999100	0.20075	59842	0.0091849	137090000	0.20787	48337000	0.77899	567420000	27.497	301750000	13.307	817580000	12.584	5862000000	4.7877	38417	549170	0.047692	297680	0.22312	47635000	57692	0.04754	965970	4135200	0.2547	30821000	0.022336	0.064821	2.4347	143.46	35.668	1.7366e-09	0.0013213	0.014385
PS_83	0.080298	0.031968	0.00069506	1.2037e-14	0.012096	0.054687	0.045309	0.010658	0.16974	34144	41494000	0.10475	0.22749	7861900	0.16913	87069	0.00857	391510000	0.18215	32481000	0.50948	774850000	40.916	499520000	15.364	813980000	9.0669	1965200000	6.9536	15929	580790	0.080433	181550	0.19994	35128000	59061	0.13188	1440300	4162500	0.10321	33418000	0.029104	0.17472	6.5779	64.159	25.02	5.8024e-10	0.00085472	0.0063381
PS_84	0.096565	0.031916	0.00040443	2.397e-14	0.019142	0.0198	0.058179	0.027373	0.10982	27263	44780000	0.047068	0.30752	8011000	0.4375	97899	0.0095341	134050000	0.2672	30218000	0.26623	693630000	49.111	326830000	7.9307	646580000	4.1271	3551800000	3.2809	31814	1817400	0.16314	120220	0.38474	80992000	55231	0.03674	1301400	3370600	0.092841	23513000	0.028997	0.18232	3.82	57.765	14.103	6.1285e-10	0.00090064	0.0057411
PS_85	0.047054	0.036061	0.00081152	9.5499e-15	0.010801	0.044	0.040968	0.033262	0.12872	34402	20286000	0.091894	0.52034	4748200	0.43781	61380	0.01034	396320000	0.1172	48149000	0.60172	1019900000	59.859	924200000	6.2709	1455200000	6.2894	6379800000	4.7901	24274	688220	0.070848	252800	0.26203	31229000	135440	0.066597	1510400	2412900	0.22011	30926000	0.02198	0.16925	5.166	138.01	36.57	8.6662e-10	0.00050434	0.0054853
PS_86	0.044682	0.030421	0.00053555	9.9902e-15	0.02068	0.025465	0.097182	0.016881	0.055767	25833	32086000	0.037172	0.16039	14783000	0.17437	37778	0.0090034	117160000	0.11836	47400000	0.37387	495930000	69.882	459080000	6.1835	1106600000	10.797	2874500000	7.4674	27764	995770	0.072624	269430	0.21035	28338000	136420	0.052919	795740	3119400	0.13318	19195000	0.050023	0.10686	2.5322	106.43	38.642	1.0161e-09	0.00093304	0.0048096
PS_87	0.037194	0.038884	0.00035455	1.9347e-14	0.019682	0.03821	0.037332	0.020278	0.055655	27201	22466000	0.060216	0.39539	13677000	0.1914	32261	0.0055751	259610000	0.14661	52442000	0.62968	824590000	37.887	477940000	14.976	632980000	6.9957	3546700000	3.8607	15297	1420300	0.044207	288220	0.31328	33132000	123560	0.057843	464990	1315000	0.29804	20321000	0.031216	0.11757	3.6197	66.555	46.068	1.1281e-09	0.0011528	0.0071317
PS_88	0.11475	0.035769	0.0011593	1.0799e-14	0.018603	0.047162	0.055216	0.0099488	0.095392	40819	50954000	0.047988	0.15051	12451000	0.26115	94176	0.0035861	117850000	0.097795	49423000	0.67137	1608200000	44.908	569160000	6.5663	758760000	8.2332	3074700000	8.7734	33122	883170	0.071286	358160	0.32065	65922000	53216	0.050532	1057800	1296000	0.1549	21392000	0.020757	0.11573	3.5335	157.73	14.699	5.9177e-10	0.0013458	0.0090414
PS_89	0.049875	0.028016	0.00054667	1.9246e-14	0.017332	0.040929	0.034172	0.014321	0.15911	40796	47955000	0.090608	0.32913	7458100	0.22069	35290	0.0042624	154520000	0.1013	80314000	0.21921	575470000	33.967	909130000	12.768	573750000	7.5139	5020900000	3.7126	18217	1658900	0.099922	130690	0.43481	53049000	95854	0.085592	506330	2632600	0.16271	20933000	0.042455	0.1004	2.6982	145.46	29.616	8.6551e-10	0.0010765	0.0079005
PS_90	0.078164	0.028328	0.00032276	1.042e-14	0.020613	0.038425	0.066915	0.025612	0.075229	92953	46331000	0.088915	0.55638	6818100	0.32148	45773	0.0042639	267090000	0.35788	69554000	0.81081	758080000	58.9	339570000	6.3484	1370000000	8.2696	3991800000	6.0998	37935	859660	0.068674	120810	0.18557	38021000	72563	0.066256	1207600	2085400	0.24732	12880000	0.032654	0.15351	4.9457	59.773	16.425	9.2749e-10	0.0012681	0.010855
PS_91	0.11373	0.034027	0.00041874	1.1949e-14	0.018981	0.01437	0.091295	0.033743	0.18532	53634	18657000	0.11411	0.44344	15473000	0.33881	43802	0.0056861	302610000	0.31562	39333000	0.54869	1165700000	29.629	777600000	14.38	1412300000	4.42	4009800000	5.3029	34275	751750	0.12573	356480	0.62734	30728000	83004	0.069965	1477100	1142500	0.098197	22849000	0.015303	0.087677	2.9005	104.85	41.602	6.2683e-10	0.0014432	0.013638
PS_92	0.048456	0.040393	0.00039977	1.9664e-14	0.018751	0.054532	0.046605	0.011379	0.12562	40633	54416000	0.059975	0.55566	9606600	0.14919	80558	0.0091386	224370000	0.11857	103400000	0.49982	695300000	29.685	1028900000	9.513	485190000	8.1337	2131100000	4.0741	13784	1159000	0.053417	297300	0.34509	29885000	128210	0.052449	1091000	2540800	0.21137	17072000	0.049503	0.14674	6.4527	81.017	14.141	7.5309e-10	0.0012063	0.007292
PS_93	0.04501	0.033547	0.00037214	2.1021e-14	0.02206	0.045991	0.042205	0.012728	0.09485	29067	42307000	0.044764	0.51942	9487200	0.12223	31373	0.0063753	253680000	0.20679	67495000	0.41467	702850000	68.975	847320000	10.575	1330600000	7.1432	4261500000	3.4956	12271	647020	0.070115	253600	0.17823	35775000	104990	0.054984	387550	2211500	0.11241	27035000	0.020649	0.18515	2.3253	77.95	15.448	1.8918e-09	0.0016538	0.010597
PS_94	0.058685	0.028611	0.0010304	1.3383e-14	0.013757	0.020872	0.046589	0.013599	0.048659	51010	28096000	0.064708	0.40891	10184000	0.26313	59823	0.011871	311600000	0.14536	32079000	0.34801	472520000	31.283	819890000	8.0698	1569400000	10.224	6373300000	7.3048	21846	716350	0.058101	131820	0.48766	26186000	41020	0.06319	1485900	1090000	0.29757	28158000	0.019179	0.051086	2.0012	168.18	28.617	1.3165e-09	0.0011149	0.0048857
PS_95	0.054127	0.041613	0.00089677	2.2335e-14	0.02254	0.028304	0.050138	0.024034	0.067007	26295	60240000	0.062213	0.54221	7416600	0.12765	33403	0.011373	293830000	0.25815	30462000	0.5036	541760000	40.049	1092200000	11.504	534810000	4.1055	2705500000	3.9533	12725	1139700	0.075593	102230	0.37149	85399000	116780	0.13511	461660	2079100	0.15425	30816000	0.035643	0.11894	6.3693	134.86	23.219	1.0902e-09	0.0013915	0.0079976
PS_96	0.084828	0.031158	0.00049627	1.3823e-14	0.015694	0.036182	0.097829	0.030379	0.18522	55911	66925000	0.053688	0.19088	6163900	0.17833	67530	0.0035739	129870000	0.18269	36849000	0.50384	477010000	29.817	459540000	5.4535	1583900000	4.1185	3241800000	7.9733	23576	487060	0.14245	217360	0.26378	43714000	129120	0.087276	1493500	1427900	0.1592	29219000	0.025393	0.090239	3.6645	173.48	14.57	1.7822e-09	0.00059089	0.0083225
PS_97	0.057058	0.030606	0.00040633	8.3993e-15	0.011271	0.051723	0.047779	0.015575	0.084232	35598	40400000	0.13218	0.14984	12452000	0.26273	70043	0.011616	305500000	0.11766	45027000	0.25529	501810000	47.359	1045100000	6.8867	904370000	7.8049	2442700000	8.7438	16087	1442300	0.13711	378570	0.19975	44934000	70156	0.064136	1531000	2089300	0.26816	41125000	0.02517	0.091273	3.2414	179.69	18.495	1.0241e-09	0.00046733	0.018195
PS_98	0.11594	0.032718	0.00063214	1.2783e-14	0.012937	0.037967	0.062326	0.032862	0.097756	34799	22225000	0.090938	0.18008	7747100	0.26916	89403	0.005839	385730000	0.10414	36912000	0.52539	632770000	35.429	1062200000	16.714	1251800000	6.9364	3871500000	6.3562	11012	547740	0.053077	286560	0.66371	26012000	135670	0.072414	1145700	1316800	0.18022	11969000	0.01879	0.17949	3.354	137.76	49.465	1.5655e-09	0.00079853	0.005005
PS_99	0.091155	0.043737	0.00071116	1.2436e-14	0.020878	0.040519	0.034658	0.020754	0.066958	41235	31597000	0.047566	0.2215	4816400	0.29162	86072	0.010084	408010000	0.10315	34203000	0.54426	1756100000	65.31	783470000	12.157	1649100000	11.737	3782000000	10.402	18042	1509000	0.056373	349260	0.49222	47413000	61372	0.10772	924570	2145700	0.16319	20203000	0.015425	0.14213	6.2867	124.63	52.681	8.0961e-10	0.0009403	0.010212
PS_100	0.12692	0.04455	0.00062194	1.2878e-14	0.018917	0.02272	0.062187	0.012155	0.17624	27925	24900000	0.064038	0.58611	6333600	0.33298	30929	0.004777	148260000	0.21646	30161000	0.79138	948300000	25.855	368600000	6.0442	884580000	10.533	2824000000	9.7962	20027	611120	0.091758	348750	0.35691	30924000	83160	0.13662	422460	1650100	0.23745	20602000	0.038723	0.16206	4.0694	46.35	18.847	6.2192e-10	0.00048116	0.0076463
PS_101	0.094299	0.035565	0.00045164	1.0414e-14	0.011146	0.015608	0.060832	0.0099754	0.092956	43078	29065000	0.071147	0.30459	5565200	0.19507	63606	0.0077076	132820000	0.12052	44079000	0.55216	468740000	53.359	686200000	6.1592	643050000	4.0045	2914700000	6.2674	22149	676960	0.095337	233990	0.21357	68364000	54731	0.10317	968030	2656100	0.14231	19328000	0.033902	0.064504	2.4739	84.832	23.233	6.8559e-10	0.00060494	0.010464
PS_102	0.049911	0.033062	0.00071779	2.2196e-14	0.014103	0.04572	0.031939	0.015074	0.090119	25538	31534000	0.13361	0.47036	6290200	0.25458	30522	0.013627	386980000	0.33801	85774000	0.81287	678000000	39.161	524930000	11.079	1504400000	12.053	7303900000	8.718	23193	607900	0.059938	214420	0.2193	78044000	116300	0.066728	1277400	1176700	0.10605	19462000	0.039418	0.054745	4.0472	83.368	23.187	1.0435e-09	0.00065985	0.007655
PS_103	0.037882	0.031856	0.00055441	8.863e-15	0.018942	0.041776	0.037821	0.0099871	0.053977	31337	47108000	0.043785	0.20576	12745000	0.26226	39738	0.0062189	224460000	0.24048	84203000	0.23398	738420000	26.291	585470000	11.53	953160000	4.8364	3174900000	5.1214	35267	705250	0.146	138780	0.39567	58043000	62880	0.13933	833480	1419700	0.11598	22328000	0.040867	0.079962	2.4777	72.521	37.916	7.5277e-10	0.00073733	0.0067234
PS_104	0.1335	0.035399	0.0005274	1.1256e-14	0.016795	0.04946	0.090686	0.023378	0.050871	34582	41223000	0.062182	0.38295	8151700	0.13446	67213	0.0042704	377190000	0.23137	90965000	0.45315	1787600000	82.672	410640000	18.242	1026000000	11.24	3305200000	3.2548	14830	970980	0.059283	104900	0.34097	25540000	51447	0.13743	1152600	2548500	0.2558	27384000	0.031912	0.056273	2.3302	138.84	19.038	1.3082e-09	0.00055037	0.0061636
PS_105	0.12303	0.028546	0.00038702	1.1487e-14	0.012797	0.015343	0.03245	0.0096108	0.16202	30606	66189000	0.10302	0.21685	8054600	0.16402	108070	0.006162	149470000	0.096582	35245000	0.35376	1129000000	89.327	323340000	7.0139	563850000	3.9844	4653200000	4.3569	26510	1020800	0.11898	253060	0.40258	47616000	146210	0.13514	1060900	2281900	0.20852	33414000	0.030165	0.058756	2.102	82.39	20.088	5.919e-10	0.0012473	0.0053737
PS_106	0.042624	0.034389	0.00052001	2.3924e-14	0.010908	0.015746	0.070581	0.024138	0.071158	38413	42644000	0.036634	0.53055	12558000	0.36322	31355	0.0082352	308580000	0.14622	82918000	0.2454	1440300000	90.066	452110000	8.2502	828500000	12.365	2292900000	7.6189	15672	1609000	0.090411	248680	0.2791	52710000	41237	0.050614	1315500	1995400	0.11834	14332000	0.048368	0.058789	3.8019	180.75	22.393	1.9304e-09	0.0015535	0.011822
PS_107	0.078191	0.030851	0.00032369	9.3468e-15	0.011713	0.036887	0.034976	0.02379	0.056874	41067	51114000	0.062059	0.40131	8583900	0.20563	78638	0.0057352	154270000	0.10414	97203000	0.20772	1180000000	38.722	631310000	8.2634	1264200000	3.5836	2718600000	8.5721	12303	805230	0.12379	113150	0.28736	31329000	57501	0.1448	1070300	1291100	0.16164	20956000	0.055701	0.080863	4.1032	126.57	19.602	1.0803e-09	0.0012882	0.015953
PS_108	0.038263	0.03322	0.00030783	1.9571e-14	0.013703	0.018961	0.045882	0.012211	0.04952	47096	41347000	0.079976	0.43058	9182200	0.17181	48563	0.0035928	290590000	0.26747	72288000	0.2249	751240000	55.932	518680000	5.0735	497940000	6.4605	6724400000	7.837	21603	1107500	0.086791	251350	0.19423	45110000	77076	0.10284	711900	3762400	0.17351	20988000	0.030573	0.073054	3.7362	89.507	54.053	1.2556e-09	0.0007859	0.0052164
PS_109	0.088772	0.028601	0.00091567	1.1903e-14	0.010205	0.042402	0.039014	0.037157	0.16417	40140	30079000	0.097472	0.19252	11393000	0.39006	45497	0.0064667	109420000	0.1219	88223000	0.48328	815820000	52.618	949260000	13.124	519150000	6.7195	5732200000	4.6842	15556	1756900	0.04294	219460	0.31357	40328000	64946	0.082601	884460	3272100	0.099464	29549000	0.03823	0.079935	4.6644	108.04	19.028	1.828e-09	0.0015359	0.0077026
PS_110	0.043912	0.037102	0.00044579	1.8813e-14	0.015752	0.037999	0.079331	0.022372	0.07638	28940	18258000	0.050015	0.22203	8086000	0.30768	75466	0.01252	200890000	0.10636	73589000	0.38079	511430000	58.067	505850000	10.116	1229300000	6.7608	6148900000	7.9724	23045	1457300	0.10479	362160	0.34668	53573000	46595	0.045128	563820	2478300	0.19795	35340000	0.040541	0.1238	1.9437	152.59	20.388	8.8195e-10	0.00057256	0.007228
PS_111	0.096477	0.036609	0.0010088	1.9411e-14	0.02077	0.022456	0.036362	0.012397	0.084681	28788	38905000	0.070902	0.51174	9817900	0.24073	62691	0.0062023	207280000	0.15573	30838000	0.26645	1507700000	70.717	1029700000	18.989	1719100000	10.362	2114700000	8.1576	16676	1494700	0.12319	173130	0.26731	66946000	133050	0.11872	725580	1567600	0.12823	29609000	0.015516	0.18939	4.6089	69.35	35.733	1.7389e-09	0.00094074	0.012344
PS_112	0.083467	0.03939	0.00068931	8.5349e-15	0.018815	0.048641	0.083373	0.017406	0.04945	32966	48459000	0.054236	0.25518	4859400	0.41502	62528	0.0040593	126570000	0.1406	94662000	0.24658	727580000	77.258	330610000	12.075	546610000	6.0122	2260200000	7.0448	21547	970710	0.054063	207240	0.24873	56342000	119030	0.074881	1211500	2083800	0.098673	20309000	0.023818	0.10543	4.6613	140.88	14.109	1.4508e-09	0.00064498	0.010043
PS_113	0.10607	0.036325	0.0010447	1.8912e-14	0.022109	0.028399	0.031147	0.01005	0.082523	89443	28302000	0.14324	0.16742	8177800	0.18047	38381	0.0076251	275530000	0.12989	29742000	0.31965	1608700000	85.607	433730000	16.345	1545500000	6.6691	3355300000	3.8675	25064	1288800	0.067103	133140	0.26196	24473000	42049	0.060701	1469100	1840900	0.26206	37331000	0.041686	0.077921	2.2861	88.292	53.209	1.1553e-09	0.0013811	0.0099184
PS_114	0.11767	0.0345	0.00049184	2.8429e-14	0.013315	0.026279	0.031937	0.018072	0.18585	29176	26811000	0.037712	0.23351	15784000	0.11237	37952	0.0036276	257310000	0.15146	29820000	0.33866	802720000	43.965	698880000	10.409	1157700000	5.4479	3136200000	4.1823	12163	830230	0.14841	264230	0.46781	28182000	146440	0.078281	662760	2081400	0.084065	19516000	0.017203	0.051596	3.4893	143.39	15.341	1.1865e-09	0.0016257	0.010202
PS_115	0.13946	0.028018	0.00087443	7.3781e-15	0.010781	0.017997	0.097931	0.028544	0.11021	27213	34251000	0.14176	0.47267	9537200	0.23042	52978	0.01108	316060000	0.13018	73635000	0.67345	852610000	25.961	482780000	8.7581	1220300000	10.358	5061200000	10.395	27200	1582200	0.16733	186600	0.19381	25069000	132620	0.096785	967600	1875200	0.16192	25782000	0.017632	0.16916	2.4607	94.273	21.089	9.7358e-10	0.00092605	0.0090054
PS_116	0.11463	0.030295	0.00047549	1.1472e-14	0.018691	0.023732	0.054723	0.016057	0.07958	26079	27634000	0.041791	0.5919	8471100	0.31442	67556	0.012431	358140000	0.21268	69131000	0.37306	788610000	91.189	277910000	7.2815	1354000000	3.5944	7503000000	3.5402	35154	712370	0.16142	206170	0.20458	40436000	88510	0.11032	393330	3228700	0.17487	37660000	0.043558	0.11575	2.5952	122.43	24.867	1.712e-09	0.00097223	0.0051177
PS_117	0.087113	0.029438	0.00036683	1.6615e-14	0.019024	0.055766	0.074507	0.032518	0.12595	26333	24723000	0.062999	0.24136	8205900	0.27849	109280	0.011889	413840000	0.17695	81331000	0.22763	463700000	64.56	843480000	5.7719	670360000	3.7205	2418800000	5.1566	13012	830170	0.045385	136140	0.57662	87643000	122890	0.054764	1541200	1621100	0.17401	35415000	0.016992	0.068501	2.8652	98.009	31.936	7.0134e-10	0.0010731	0.0068836
PS_118	0.081265	0.030384	0.00089864	1.3328e-14	0.018418	0.032869	0.03385	0.012649	0.056149	60110	43503000	0.13773	0.19281	10956000	0.28785	43711	0.010291	188060000	0.24511	73778000	0.46853	1497900000	62.736	512360000	9.3861	1013300000	4.1822	2730500000	7.0779	29008	961260	0.09942	386060	0.27837	43528000	158360	0.043366	1203900	1669600	0.11029	36346000	0.02144	0.10947	5.2866	51.097	33.465	1.4884e-09	0.0009248	0.012312
PS_119	0.080776	0.040248	0.00048197	2.6607e-14	0.021549	0.030535	0.055591	0.010643	0.10275	52896	36549000	0.066853	0.17213	6650500	0.30269	55341	0.009585	247700000	0.13533	42559000	0.31091	995900000	70.991	771520000	7.7166	510920000	7.523	4843700000	11.235	11428	1047900	0.057335	99183	0.29792	40291000	53306	0.067805	1053800	1849900	0.095855	32176000	0.040787	0.052497	3.8963	57.499	41.2	2.1238e-09	0.0011662	0.015436
PS_120	0.044916	0.028601	0.00043316	9.8684e-15	0.011324	0.027401	0.029037	0.019106	0.0795	27572	33003000	0.13777	0.27383	6229600	0.11964	45003	0.005217	156160000	0.1319	53257000	0.44113	733890000	95.47	394940000	12.188	1138400000	3.6196	3110900000	8.614	33433	1831100	0.048027	112050	0.55249	37773000	49899	0.11846	1141100	2339100	0.27552	15058000	0.03348	0.065603	3.3426	134.18	27.717	7.7459e-10	0.00077491	0.0090458
PS_121	0.046418	0.027608	0.00044695	1.8969e-14	0.011649	0.020797	0.046872	0.03002	0.063463	37770	70261000	0.048221	0.20929	10072000	0.15834	92770	0.0037323	271340000	0.14893	50333000	0.30349	1659800000	95.919	415310000	19.085	593990000	5.5255	3778700000	6.5465	33419	507860	0.078312	200620	0.18994	64789000	114320	0.051475	1034900	3170600	0.24254	12897000	0.052958	0.1489	3.7996	52.378	14.069	1.9533e-09	0.00087883	0.0065067
PS_122	0.071196	0.035004	0.00051343	1.427e-14	0.011397	0.016404	0.032427	0.011239	0.093098	33362	56863000	0.10048	0.18164	9323000	0.22183	46926	0.0039374	198300000	0.13836	108500000	0.25759	636790000	61.753	286160000	18.847	1560600000	8.2318	4165700000	5.7508	24942	1062300	0.11438	386170	0.41119	69154000	113540	0.091497	1497300	3935800	0.14419	17003000	0.017108	0.085078	3.3575	87.997	43.692	1.0407e-09	0.0011024	0.0060872
PS_123	0.082421	0.04647	0.0011742	1.3379e-14	0.011217	0.015684	0.032681	0.022442	0.11388	25708	39477000	0.060326	0.22436	5280700	0.14134	80409	0.010869	257760000	0.10043	41598000	0.46798	581700000	46.464	695530000	8.6321	1344300000	7.2873	7048900000	6.9039	18240	507220	0.10104	140430	0.25275	75545000	91695	0.1438	581920	1778300	0.093646	14565000	0.046517	0.11602	3.4261	101.75	44.432	1.2236e-09	0.0014918	0.011934
PS_124	0.067273	0.033709	0.00043772	1.5032e-14	0.014686	0.031631	0.037691	0.017595	0.13086	30773	43920000	0.038608	0.29701	17094000	0.25264	38528	0.0083098	194740000	0.15679	29892000	0.81057	695540000	42.038	633530000	17.139	567560000	5.8389	3946200000	9.5476	10707	663560	0.072575	99429	0.41859	72820000	118870	0.091936	394300	2313800	0.12131	43936000	0.0208	0.054561	3.2747	165.49	23.235	2.0077e-09	0.00060433	0.0084484
PS_125	0.12121	0.028842	0.00047583	1.0595e-14	0.01324	0.023031	0.037443	0.012275	0.051991	26829	30870000	0.12709	0.34515	8199000	0.1681	49874	0.013687	190290000	0.10847	47398000	0.63566	1344100000	59.181	417810000	6.4002	1428800000	12.497	3963200000	10	29771	706790	0.086218	292850	0.54979	54684000	141520	0.11577	990850	1244700	0.29169	12898000	0.027407	0.1434	1.9881	145.2	21.7	1.331e-09	0.0011021	0.016456
PS_126	0.064522	0.028074	0.00060213	9.0697e-15	0.011895	0.039416	0.092131	0.029377	0.099647	35600	52645000	0.085338	0.30831	18666000	0.22285	29470	0.0059426	256360000	0.19242	69706000	0.55753	614040000	42.542	287690000	8.5551	683650000	5.5018	4518300000	8.8887	19816	930020	0.16783	159460	0.48472	37559000	44335	0.14388	857600	2112900	0.10535	20374000	0.054873	0.15333	2.6729	55.747	17.54	1.6233e-09	0.00094601	0.0082069
PS_127	0.054202	0.033922	0.00052069	2.3818e-14	0.014716	0.045414	0.041078	0.027017	0.13247	35192	26485000	0.11882	0.24275	13201000	0.13508	84200	0.0080064	141200000	0.099948	104000000	0.42297	1204900000	48.397	876930000	5.6533	1220000000	4.1259	6832100000	8.1332	12602	591100	0.058108	132570	0.17815	88331000	68754	0.093992	479480	1161600	0.11436	38954000	0.015537	0.1205	6.7659	166.85	30.14	1.5034e-09	0.0010231	0.0072169
PS_128	0.04484	0.042992	0.00038872	1.409e-14	0.013059	0.017162	0.046692	0.010375	0.080084	27329	39443000	0.045896	0.33665	5124500	0.21744	69554	0.0053063	196170000	0.29272	47848000	0.32532	1620800000	57.531	306890000	5.0212	770540000	4.5574	2988300000	4.0065	27237	641760	0.05832	178490	0.24032	35519000	109880	0.091104	1099800	1648600	0.26671	24809000	0.032495	0.14162	5.6033	55	38.9	6.1433e-10	0.0015106	0.0063834
PS_129	0.040525	0.031668	0.00048061	2.2681e-14	0.0087957	0.01921	0.048941	0.027553	0.085025	27912	68374000	0.10462	0.41671	6575100	0.1193	63031	0.0052719	220570000	0.18536	110280000	0.61085	1047200000	26.344	306800000	8.8833	1490500000	9.5088	6502700000	3.9166	26904	980050	0.10979	255620	0.55326	31553000	70518	0.096713	1259300	1477000	0.19706	11922000	0.024114	0.17141	2.6238	47.883	16.534	8.7706e-10	0.00085799	0.0089778
PS_130	0.058703	0.027951	0.00046611	2.395e-14	0.019722	0.027084	0.031436	0.014497	0.13587	47273	39229000	0.11791	0.54878	13556000	0.272	82617	0.0081039	316280000	0.15026	32914000	0.43233	558060000	66.208	790270000	9.6066	1434900000	11.431	3425500000	8.7345	34483	634250	0.10393	243010	0.19639	23923000	84733	0.08324	802110	2426900	0.26461	26111000	0.032994	0.050849	1.9367	74.957	14.021	1.7955e-09	0.001572	0.011384
PS_131	0.07632	0.03421	0.00082537	1.1424e-14	0.017873	0.042362	0.084466	0.016122	0.060806	30444	21224000	0.045741	0.34255	6699900	0.1383	79764	0.010928	169720000	0.14485	50274000	0.33952	1430100000	39.261	310310000	10.911	994160000	10.619	2192800000	11.998	25897	1806800	0.16058	324470	0.36148	56483000	89299	0.1042	685250	1894000	0.30904	40537000	0.025843	0.070936	3.2855	47.306	23.546	8.0078e-10	0.00083417	0.013579
PS_132	0.1254	0.043121	0.00065962	8.9324e-15	0.01116	0.019836	0.030083	0.016253	0.13598	63379	56377000	0.089305	0.47772	15972000	0.25085	31147	0.0035035	364490000	0.36293	63595000	0.21057	804170000	26.677	415020000	14.264	699120000	8.3146	3101700000	11.133	23156	744290	0.06831	120920	0.2726	50040000	119470	0.12088	1169700	3166400	0.16034	24405000	0.016926	0.11293	5.685	138.89	19.406	1.6208e-09	0.00057282	0.006712
PS_133	0.092086	0.043592	0.00043563	1.1368e-14	0.012591	0.021808	0.044246	0.024995	0.055957	28237	65246000	0.060373	0.36877	8707600	0.11653	52676	0.011126	123130000	0.14016	29574000	0.30788	518380000	53.528	424410000	13.929	694210000	4.3475	4186500000	4.3388	16043	587040	0.10754	300020	0.22941	46890000	156790	0.094235	843950	2285900	0.11336	13715000	0.05259	0.18108	2.4696	75.404	32.249	1.1558e-09	0.00081358	0.012229
PS_134	0.073379	0.029629	0.00040099	1.6944e-14	0.017652	0.053613	0.030788	0.010588	0.19016	25651	36063000	0.056024	0.19081	18111000	0.20973	100430	0.005654	229840000	0.27191	78190000	0.43604	764850000	33.685	498920000	14.031	1058900000	7.5764	2191100000	4.8079	28578	1649700	0.072139	154150	0.69731	32660000	134040	0.056437	1492400	2064100	0.18925	16766000	0.045726	0.14566	3.2437	86.281	23.351	6.4488e-10	0.0006314	0.010219
PS_135	0.047027	0.035762	0.00047035	2.004e-14	0.016735	0.037959	0.067031	0.03684	0.07114	26320	19509000	0.058958	0.33115	5864500	0.38603	88994	0.0036613	284290000	0.18183	47297000	0.40215	550380000	69.827	967340000	5.3464	861030000	12.12	2132100000	3.7798	18568	1270300	0.076641	232140	0.64688	30500000	163080	0.087803	1036600	2078000	0.29197	15043000	0.049698	0.053344	2.0498	74.1	26.288	9.8981e-10	0.00091921	0.010181
PS_136	0.11252	0.037997	0.00046829	2.4007e-14	0.016981	0.022099	0.10297	0.033546	0.072859	36356	44065000	0.070033	0.55987	11589000	0.11814	101430	0.003889	191160000	0.24377	44994000	0.2431	654520000	27.537	998780000	10.386	1454500000	3.9685	4475200000	3.3045	10985	494930	0.045453	203870	0.22531	87789000	143210	0.093045	1321100	2477200	0.16582	11314000	0.035152	0.099602	2.3403	184.37	31.638	1.9857e-09	0.0009474	0.0057042
PS_137	0.10652	0.037721	0.00058128	1.175e-14	0.016199	0.053063	0.041816	0.035634	0.1301	29078	48033000	0.10212	0.23564	6901400	0.17507	111100	0.0043289	137760000	0.10464	61920000	0.2806	1619300000	28.83	424890000	14.542	838730000	11.777	4793100000	8.8705	28363	777570	0.11335	287210	0.38567	61279000	88071	0.046909	934900	3087900	0.19845	41027000	0.05127	0.048803	3.216	160.5	16.705	1.2803e-09	0.0013491	0.0077707
PS_138	0.076905	0.032367	0.00042301	8.6213e-15	0.015614	0.025157	0.042022	0.035848	0.13966	26861	47238000	0.1106	0.18027	17765000	0.41352	61293	0.0042131	184020000	0.33301	101990000	0.77092	511350000	28.516	515920000	11.524	544060000	6.2162	7622900000	5.6605	14124	995430	0.060149	115110	0.31634	25460000	88527	0.044074	459410	1485700	0.17427	11522000	0.022323	0.15665	5.5027	49.922	35.712	1.5897e-09	0.0016358	0.0099703
PS_139	0.061754	0.029385	0.00067254	1.1622e-14	0.016616	0.036879	0.097371	0.019041	0.13744	83699	39336000	0.051318	0.46616	8470600	0.16192	89191	0.013272	208530000	0.14978	52310000	0.34469	471970000	44.236	469520000	9.7235	1489400000	5.899	2500700000	4.4371	14149	890780	0.094825	194370	0.24105	24595000	101540	0.098407	1287300	3235600	0.19092	18643000	0.042466	0.08558	4.1759	118.31	31.29	2.1061e-09	0.0014892	0.010237
PS_140	0.083354	0.038807	0.0010427	2.2525e-14	0.014494	0.015823	0.059379	0.02047	0.089001	26538	32055000	0.13288	0.5479	7532900	0.33365	31519	0.013024	382450000	0.14206	96892000	0.25664	559300000	64.704	713960000	6.9618	1176000000	9.0148	5790500000	5.0629	22007	1009900	0.13439	231920	0.23885	25599000	100780	0.1024	1095900	3150500	0.16905	45054000	0.052421	0.052479	2.8673	60.811	31.575	1.701e-09	0.0012403	0.0058446
PS_141	0.13397	0.037478	0.00101	1.4653e-14	0.012091	0.028815	0.056579	0.02777	0.12246	40133	25926000	0.11868	0.38084	15886000	0.37447	31138	0.012226	199860000	0.15148	31494000	0.23547	1697000000	29.658	355570000	13.412	865310000	4.7156	6694800000	4.1586	19592	1112400	0.048671	247770	0.54414	81070000	91261	0.13512	755610	1587900	0.099013	13055000	0.018456	0.11648	2.1834	86.844	18.105	1.5713e-09	0.0016407	0.0066892
PS_142	0.11191	0.034369	0.00041506	8.6995e-15	0.01573	0.023175	0.02913	0.020999	0.07146	28493	71233000	0.11871	0.30703	13902000	0.35065	91570	0.0080672	118560000	0.27762	37896000	0.39845	986900000	35.753	872440000	8.8587	1775900000	11.919	4456500000	5.5077	12417	989290	0.090287	137250	0.22996	56645000	152400	0.11255	1000300	4013800	0.13582	13640000	0.022259	0.090288	2.0872	84.641	31.931	1.4941e-09	0.0016317	0.011941
PS_143	0.065673	0.044869	0.00069116	2.7e-14	0.021729	0.046456	0.085489	0.010956	0.1451	30850	25786000	0.089874	0.1571	5654000	0.17245	50171	0.0041799	406900000	0.21658	36562000	0.69206	922210000	79.629	988380000	17.003	486220000	3.7011	2611800000	3.5587	13513	1150700	0.12438	223660	0.19149	46673000	102260	0.13441	773940	3457000	0.25012	17178000	0.027835	0.06709	4.1028	58.563	17.938	1.5049e-09	0.0015595	0.0067119
PS_144	0.040346	0.03127	0.00040268	2.7476e-14	0.015649	0.040424	0.043943	0.010962	0.091112	34302	42289000	0.10163	0.44778	17196000	0.12779	89227	0.0038314	391210000	0.35741	86299000	0.26143	1392900000	71.059	317410000	11.039	1105100000	11.362	3257200000	3.8847	12213	1654900	0.16112	296060	0.46935	53885000	110410	0.11863	406460	3367500	0.25558	12282000	0.017643	0.058244	4.486	80.756	14.234	7.3287e-10	0.00046327	0.0053722
PS_145	0.040463	0.036078	0.0012189	7.4243e-15	0.017819	0.056016	0.036505	0.033847	0.10139	58151	51290000	0.074859	0.17705	8418100	0.28134	60581	0.006133	113750000	0.12364	76200000	0.55323	1437700000	89.577	701960000	6.0867	730660000	6.1838	2316400000	9.4492	11562	464040	0.11038	160140	0.22592	24725000	52775	0.13903	857810	1477800	0.095936	33726000	0.021092	0.098113	3.7682	115.57	16.028	2.2053e-09	0.0013147	0.0083767
PS_146	0.089589	0.029336	0.00037311	1.0031e-14	0.016392	0.056748	0.085234	0.012579	0.16167	37694	63338000	0.11422	0.24987	16268000	0.15931	77052	0.010289	150540000	0.24145	39144000	0.78906	980100000	85.887	341730000	5.6382	797140000	9.2677	7344700000	10.422	22486	474780	0.075398	267720	0.35371	27569000	102760	0.039739	1149800	1990400	0.14433	11841000	0.033377	0.1254	3.0242	129.53	41.187	1.8278e-09	0.00083116	0.015137
PS_147	0.12738	0.037428	0.00033465	8.1613e-15	0.018783	0.050612	0.054437	0.023195	0.061267	39665	19326000	0.046926	0.35095	7672000	0.14711	40190	0.01105	266590000	0.22804	105150000	0.54837	1030600000	98.216	999290000	11.025	753210000	12.004	3496400000	12.513	22889	515550	0.070574	254480	0.35058	35340000	55922	0.11145	1331500	1868700	0.19335	19913000	0.024093	0.072507	3.7658	84.056	23.2	7.8996e-10	0.0010041	0.018438
PS_148	0.070998	0.028561	0.00033571	1.3593e-14	0.018469	0.052921	0.038962	0.0099293	0.16562	95071	38109000	0.051656	0.20129	5606900	0.33288	97113	0.011936	282670000	0.16164	82607000	0.77871	682040000	63.264	305530000	5.3051	1438900000	8.6776	3713500000	11.797	23931	1478300	0.11027	121200	0.20654	38804000	56299	0.12874	1530300	1522700	0.30389	14051000	0.021405	0.060361	3.6284	136.3	35.503	1.1355e-09	0.00068206	0.0081676
PS_149	0.039811	0.044571	0.00091297	2.2859e-14	0.020814	0.046865	0.040112	0.016166	0.051422	25853	36969000	0.13583	0.39319	7870700	0.13389	66840	0.0051234	151930000	0.22746	73249000	0.49761	1706200000	41.956	371770000	10.935	814560000	5.0348	2700100000	6.9888	13769	1722400	0.083134	256610	0.29219	44246000	93023	0.11805	1453200	3503700	0.26086	32007000	0.041351	0.096944	2.7141	170.73	54.306	6.1141e-10	0.00084177	0.0069739
PS_150	0.11749	0.027324	0.00043557	1.4566e-14	0.013587	0.034769	0.050201	0.023461	0.13317	32446	20679000	0.07317	0.5752	9577200	0.21986	80931	0.0035145	371050000	0.2313	91688000	0.51334	496310000	35.448	356980000	6.7307	945550000	7.3608	3561400000	12.849	19229	657350	0.12568	99804	0.28306	73929000	134900	0.093036	1081600	1094600	0.29168	17794000	0.03605	0.10346	3.6694	60.498	42.356	7.7306e-10	0.00096379	0.0060034
PS_151	0.091891	0.028255	0.00045883	2.4908e-14	0.016788	0.051121	0.049763	0.022939	0.14949	35304	39296000	0.086988	0.31971	6977800	0.19867	68051	0.0084402	412710000	0.27379	33641000	0.44729	1375600000	44.393	559010000	8.066	479280000	6.1371	2305200000	5.2105	11547	846040	0.072412	165010	0.18352	49495000	64999	0.050188	402280	2631400	0.20065	22390000	0.017881	0.056559	4.8355	50.523	39.767	5.9681e-10	0.0015298	0.0076814
PS_152	0.078068	0.028869	0.0010832	1.3111e-14	0.012028	0.024637	0.032507	0.018343	0.10432	26741	40157000	0.076957	0.36076	5474100	0.33184	39041	0.0035841	181890000	0.19459	53481000	0.47784	1321900000	53.953	537270000	10.293	714320000	3.4159	6616400000	5.196	17599	1310000	0.10398	353950	0.33823	55463000	73117	0.081442	1000300	1790300	0.11106	26172000	0.030446	0.074443	2.766	107.26	45.917	1.6858e-09	0.00073223	0.0070792
PS_153	0.075308	0.039473	0.00079678	1.518e-14	0.014115	0.034075	0.055578	0.026859	0.091969	31842	33470000	0.085857	0.39544	17925000	0.11217	92469	0.012851	218800000	0.32472	52953000	0.44197	1295100000	28.043	402870000	5.0759	524890000	4.9146	5385200000	6.4671	11092	974850	0.077384	99224	0.22157	27898000	52701	0.05864	646030	1119800	0.11026	20140000	0.015332	0.10322	1.9511	82.53	23.564	5.9631e-10	0.0017613	0.013197
PS_154	0.12527	0.027217	0.00035628	1.1954e-14	0.01627	0.019786	0.10511	0.016026	0.10419	46838	17852000	0.03821	0.16496	17587000	0.3396	28664	0.0047438	153620000	0.27623	74786000	0.42807	1413700000	42.015	1013200000	14.476	734210000	11.15	2039000000	5.3035	17690	1247600	0.052853	337440	0.30291	35938000	43629	0.047288	1525600	2072200	0.12761	30623000	0.026217	0.1324	4.3581	172.61	54.915	9.6647e-10	0.0014892	0.0080039
PS_155	0.12529	0.033296	0.00077769	2.7824e-14	0.020365	0.026097	0.062653	0.024653	0.095626	38688	44187000	0.11142	0.20566	9747500	0.38321	34762	0.0053845	288570000	0.34186	92287000	0.51456	470250000	94.99	733130000	12.815	1515700000	3.6207	6890800000	6.0413	12111	978680	0.047119	225730	0.23031	58492000	130360	0.082567	566840	1519200	0.23229	27808000	0.044958	0.16971	4.287	60.854	16.545	1.5832e-09	0.00093807	0.0091065
PS_156	0.10025	0.029504	0.00035832	2.8e-14	0.019371	0.034494	0.075965	0.029773	0.13861	50885	59726000	0.11545	0.30257	7947300	0.35628	97751	0.0075834	109520000	0.16618	36206000	0.43195	875420000	54.42	402360000	5.8923	1019600000	11.264	1915200000	12.932	11517	597230	0.059055	113840	0.26944	25782000	127450	0.077995	1112600	3986900	0.12771	16551000	0.052341	0.10434	4.1901	142.55	18.676	2.0311e-09	0.0014512	0.008295
PS_157	0.13466	0.030153	0.0010845	1.0825e-14	0.013409	0.03809	0.082954	0.01872	0.10899	28059	25077000	0.046108	0.17396	12403000	0.21226	49576	0.0064592	106410000	0.2081	46564000	0.35304	616940000	52.215	585870000	7.7136	668800000	3.5994	3604400000	11.356	21347	1131900	0.047316	115120	0.30815	60292000	57893	0.13342	450480	3021600	0.10973	15550000	0.028674	0.17041	2.7567	48.479	24.913	6.0441e-10	0.0013253	0.0050808
PS_158	0.082034	0.039421	0.0006084	1.9604e-14	0.016786	0.027528	0.092572	0.011893	0.059893	46290	36893000	0.090366	0.29228	5070100	0.13142	83827	0.0088197	185810000	0.16295	93004000	0.30372	591790000	52.538	569140000	5.7931	707970000	5.741	2018700000	7.2837	38806	1260100	0.15681	173100	0.23405	61222000	52261	0.10054	580160	2470000	0.24113	16530000	0.052031	0.16466	4.7139	58.488	44.965	1.8061e-09	0.0011051	0.011783
PS_159	0.059432	0.031986	0.0012173	1.3981e-14	0.01476	0.014477	0.034971	0.012276	0.15737	28415	18568000	0.042752	0.26738	8710200	0.42845	51679	0.0064128	115060000	0.24889	55006000	0.65981	1543000000	42.167	329110000	8.8691	1818700000	11.392	5350300000	3.5622	38268	1549600	0.12362	258680	0.6256	35385000	82096	0.069867	1012400	1259900	0.14098	31934000	0.028701	0.091115	4.6782	111.97	15.111	1.5407e-09	0.00066148	0.006697
PS_160	0.046465	0.044596	0.0010449	8.3208e-15	0.018633	0.029644	0.034592	0.036226	0.066854	32059	18928000	0.085402	0.2666	5827400	0.34425	61703	0.0067345	107430000	0.25336	38434000	0.43809	1432700000	26.109	407010000	9.7724	873610000	11.656	4828200000	9.6878	29178	654130	0.12988	311150	0.29588	38875000	42099	0.073376	653050	3880000	0.3091	18610000	0.029325	0.10266	5.2602	79.485	48.335	6.507e-10	0.00049949	0.012049
PS_161	0.043189	0.034252	0.001133	7.5454e-15	0.016029	0.05524	0.04024	0.026	0.16077	34335	19910000	0.093432	0.30322	8717000	0.17588	82620	0.0040448	339030000	0.29387	63375000	0.58585	1774500000	28.988	810840000	13.491	601270000	10.616	7371500000	6.3431	13900	1780600	0.09087	362050	0.46502	53271000	119310	0.14126	1045600	2228800	0.14779	24525000	0.026271	0.054317	5.2212	156.54	53.88	1.5455e-09	0.00047987	0.012467
PS_162	0.049457	0.029908	0.00056608	1.2354e-14	0.015349	0.022484	0.083307	0.030154	0.078397	88445	37778000	0.088183	0.27232	11116000	0.26685	70174	0.013319	297700000	0.18272	91286000	0.21125	1215800000	92.73	376950000	7.4444	1495400000	3.2746	2683000000	4.254	18182	639210	0.051109	183080	0.17738	29455000	51292	0.097473	1106100	2301400	0.087228	36339000	0.045932	0.095686	2.8935	104.74	21.926	1.5775e-09	0.0005808	0.0051769
PS_163	0.054355	0.037945	0.000513	9.6254e-15	0.014385	0.015123	0.039526	0.021971	0.052769	36202	27856000	0.091819	0.15792	4748700	0.1882	28784	0.013658	250800000	0.10772	54546000	0.28208	759220000	46.695	403760000	9.8379	497560000	11.44	7068600000	3.2439	10491	1216800	0.078569	106950	0.20817	44791000	74887	0.047623	500350	1675100	0.084336	33262000	0.033703	0.13663	6.621	94.984	29.668	2.1754e-09	0.0015012	0.012368
PS_164	0.042219	0.045935	0.0010738	1.877e-14	0.020573	0.020896	0.068366	0.02077	0.058151	75726	53121000	0.057572	0.20382	10033000	0.13693	44825	0.0035198	132190000	0.10562	41272000	0.59704	869280000	84.405	538940000	6.7838	1076500000	6.917	5010800000	3.9318	24553	562290	0.09838	323180	0.2568	41193000	98104	0.081371	1510200	2835100	0.1498	20781000	0.023736	0.16992	5.76	66.704	25.116	5.8121e-10	0.00063824	0.013059
PS_165	0.049561	0.030947	0.00035028	2.0618e-14	0.011701	0.031765	0.026614	0.011638	0.084914	36114	30634000	0.072119	0.16283	15327000	0.15923	37444	0.0064268	110430000	0.24192	106940000	0.78253	869940000	86.877	314140000	7.903	1230700000	3.3118	4358300000	8.6597	12055	644110	0.13152	187410	0.20296	26860000	118530	0.13765	1503300	1389200	0.11727	27722000	0.058653	0.11674	5.1813	60.571	19.989	1.6316e-09	0.00083651	0.0051195
PS_166	0.053621	0.027656	0.00076722	1.0166e-14	0.023183	0.052953	0.072687	0.012473	0.072955	39265	23336000	0.046238	0.38179	12407000	0.27142	82093	0.012246	140610000	0.13873	38791000	0.29093	513770000	38.301	739610000	10.238	670670000	6.3799	2382600000	10.759	14774	1280600	0.15094	135840	0.20833	88883000	48538	0.11012	1461400	1596700	0.18952	28396000	0.015644	0.050912	2.8324	157.69	28.604	6.7305e-10	0.0014957	0.0095022
PS_167	0.052358	0.038909	0.00044125	1.9056e-14	0.019456	0.02361	0.038133	0.025013	0.16347	62502	20507000	0.077217	0.28713	7760300	0.43986	35902	0.0082704	334430000	0.26094	34197000	0.62021	1276200000	35.362	673570000	16.169	1298000000	12.532	3892200000	4.986	14199	1144600	0.12045	138920	0.21206	27362000	54971	0.048425	726760	2057500	0.10954	11974000	0.050132	0.13942	4.5702	96.69	15.263	1.8259e-09	0.00054319	0.0053703
PS_168	0.047604	0.037858	0.00049974	1.4474e-14	0.016784	0.038132	0.038512	0.0093452	0.11148	29278	40136000	0.11314	0.25468	16819000	0.29229	49779	0.0096942	106810000	0.20109	48882000	0.54272	994660000	86.938	697750000	19.431	505570000	7.182	2996500000	4.2649	33538	472480	0.060357	119940	0.20211	91657000	50667	0.085096	1488400	3197700	0.2727	19818000	0.057521	0.061391	2.9634	51.072	17.366	1.5365e-09	0.0011344	0.010156
PS_169	0.14412	0.028201	0.00035195	8.4441e-15	0.015196	0.017857	0.092173	0.010195	0.058245	27099	29254000	0.086534	0.15154	16590000	0.18316	52141	0.0075674	271400000	0.30062	102430000	0.22916	1702600000	41.814	347310000	5.2033	1847600000	5.0619	6637500000	3.3188	41803	556960	0.13004	143020	0.25052	55294000	51734	0.04588	921170	1526700	0.11968	40706000	0.021697	0.14267	4.0881	86.084	49.25	1.5795e-09	0.0012138	0.0075349
PS_170	0.11843	0.034198	0.00056295	9.2255e-15	0.020251	0.050759	0.045508	0.022828	0.051226	30154	45682000	0.13096	0.17486	17710000	0.37415	29948	0.0035391	369390000	0.13976	98412000	0.26262	1220700000	66.064	449760000	14.411	1761700000	4.3926	2790000000	9.7535	17785	1263800	0.16033	200760	0.51333	26711000	95904	0.08728	693420	1186800	0.30893	40366000	0.016254	0.13924	3.8049	94.397	32.509	1.4424e-09	0.0005792	0.0073319
PS_171	0.043473	0.031812	0.00033871	2.2603e-14	0.012547	0.032117	0.039823	0.011583	0.15889	27105	21895000	0.071007	0.2597	6139500	0.36855	35098	0.0072679	298450000	0.15907	75730000	0.26071	1199300000	35.451	936430000	15.971	1762200000	7.8536	4074700000	5.7377	15310	616000	0.045784	116020	0.42842	54860000	132120	0.067911	723340	2810700	0.21823	15825000	0.021686	0.11885	2.7066	67.623	24.219	1.6611e-09	0.00063819	0.0054947
PS_172	0.12816	0.027878	0.00036075	1.6293e-14	0.013427	0.01691	0.027121	0.01792	0.11092	39418	28581000	0.083449	0.15037	5033900	0.43116	30302	0.0041543	228540000	0.22681	82597000	0.21925	1074800000	100.09	1076600000	17.817	581450000	9.27	7022900000	5.5792	23853	762640	0.056035	274450	0.40819	25837000	139900	0.11628	568670	1695900	0.089326	45197000	0.01868	0.053491	2.3107	127.08	41.113	1.4502e-09	0.0006276	0.005193
PS_173	0.05362	0.039199	0.0011052	7.9066e-15	0.017395	0.026778	0.086457	0.010046	0.15807	25800	33651000	0.071771	0.37206	9543900	0.17491	38349	0.0076266	281160000	0.15297	36905000	0.80209	793570000	58.907	827360000	10.094	685820000	7.4368	6112900000	10.2	21592	824240	0.086657	181960	0.20201	30342000	152430	0.12151	1384700	1272700	0.3228	12647000	0.024779	0.1896	3.2913	178.35	16.627	1.9038e-09	0.0012044	0.0069863
PS_174	0.074836	0.044053	0.00069657	2.3184e-14	0.014084	0.032042	0.052852	0.029773	0.12892	32856	51569000	0.058871	0.15647	6183600	0.15474	101290	0.0056474	175080000	0.10907	58255000	0.40059	824660000	84.295	970750000	9.802	519400000	3.5848	2060400000	6.856	20167	1399600	0.052853	99700	0.21386	81216000	45072	0.13151	629310	1289200	0.22099	31915000	0.028839	0.12344	5.3357	134.5	15.917	1.8207e-09	0.0015231	0.016264
PS_175	0.12152	0.045307	0.00084342	9.5476e-15	0.012742	0.021856	0.037683	0.0268	0.12126	27533	61756000	0.091221	0.22382	6731900	0.28953	46934	0.0057912	170150000	0.29888	102680000	0.22735	539660000	28.452	338500000	15.307	1668700000	6.936	7249200000	3.9279	18820	1237500	0.15846	127420	0.46941	26337000	92493	0.10418	550010	2901100	0.095754	12772000	0.015699	0.063354	6.2153	159.46	30.612	2.2068e-09	0.0015455	0.010934
PS_176	0.060217	0.033215	0.0011413	8.0487e-15	0.017318	0.04778	0.049033	0.018359	0.12605	28573	55833000	0.036652	0.16271	9272800	0.19454	28864	0.005311	136330000	0.1736	66432000	0.55802	1288400000	25.454	329940000	12.95	1527900000	12.089	2975600000	12.278	34933	717100	0.059956	235540	0.18804	73494000	63176	0.090379	402570	1683000	0.095143	42145000	0.054502	0.17459	6.2936	73.274	20.29	1.5742e-09	0.0012888	0.013895
PS_177	0.05711	0.030546	0.0011438	1.0991e-14	0.014376	0.01457	0.051769	0.021652	0.089305	34576	55320000	0.059641	0.31334	6766000	0.38576	37392	0.0039972	277000000	0.096079	31960000	0.52995	1407300000	31.148	317560000	15.43	675040000	9.1815	2966400000	8.1417	11525	1811300	0.04784	303960	0.50996	24582000	148710	0.037837	1182500	1370200	0.32281	23197000	0.018129	0.18134	2.0559	120.46	48.192	5.7784e-10	0.001795	0.0051176
PS_178	0.096083	0.030787	0.00056004	1.0683e-14	0.012505	0.020806	0.06074	0.018308	0.062243	31930	35531000	0.047528	0.27978	17782000	0.40144	88608	0.013589	114850000	0.21103	84972000	0.44195	1282000000	58.762	689920000	7.4841	710920000	3.4151	5405800000	3.453	12824	1664700	0.11261	323210	0.29368	30811000	93830	0.083091	481660	1545500	0.24049	29387000	0.018327	0.15368	2.5405	120.41	16.058	1.2342e-09	0.00064546	0.0058459
PS_179	0.08499	0.036782	0.00038469	8.8479e-15	0.018372	0.023536	0.027983	0.023281	0.056737	26400	48060000	0.051634	0.36716	8387100	0.17039	56595	0.0055278	284740000	0.16412	110860000	0.4435	1425300000	42.12	644030000	13.359	1243200000	8.3453	2403200000	3.4098	28886	1234300	0.047126	277340	0.19926	82243000	58961	0.059204	1247200	2193900	0.25484	40835000	0.021049	0.10427	4.262	168.84	21.176	1.3307e-09	0.0015436	0.0090129
PS_180	0.036882	0.027759	0.00041339	9.1984e-15	0.020212	0.038213	0.074364	0.011394	0.058941	53178	43248000	0.11778	0.26446	10292000	0.19479	91402	0.011859	134200000	0.10017	33803000	0.79037	1343400000	39.524	1014000000	7.8804	952350000	8.4261	2264400000	6.3563	19624	756740	0.090749	166130	0.27183	38898000	104310	0.11988	497870	1305500	0.14783	19284000	0.052378	0.17116	2.7339	65.142	36.253	1.5892e-09	0.00066701	0.011665
PS_181	0.14266	0.033301	0.0010323	2.3943e-14	0.012796	0.033484	0.079848	0.029662	0.05385	54320	53375000	0.057832	0.51219	15979000	0.12237	33479	0.011067	139020000	0.10155	96040000	0.3291	498500000	28.116	332010000	18.731	1012700000	6.1964	2340300000	5.8833	15852	1293300	0.087996	196280	0.56148	30532000	82501	0.12225	915660	1976000	0.15068	12183000	0.025447	0.13707	6.7388	97.417	55.589	9.0907e-10	0.00059692	0.0053678
PS_182	0.13072	0.032356	0.00074179	1.0049e-14	0.012584	0.031142	0.030113	0.031486	0.16559	44420	38184000	0.10356	0.22287	6586100	0.19769	112620	0.0074079	208850000	0.15654	96243000	0.77357	784870000	41.385	351740000	19.62	838610000	8.2668	2029500000	8.7097	24951	1092300	0.085207	200690	0.28632	25870000	46078	0.11691	719070	1242700	0.12178	14053000	0.037226	0.14774	3.0449	56.875	33.456	6.3077e-10	0.0015722	0.013777
PS_183	0.081169	0.027494	0.00040793	1.0919e-14	0.011764	0.025336	0.096306	0.018513	0.1684	41068	23718000	0.089711	0.17955	4755400	0.12027	82960	0.0047709	128220000	0.10436	83107000	0.27496	860030000	30.256	726520000	10.854	545560000	5.274	2050700000	7.3407	30036	940300	0.073279	225320	0.29371	58896000	43855	0.14037	670140	1681800	0.27648	37339000	0.037011	0.071959	2.5495	85.55	27.294	1.4861e-09	0.00059972	0.0066623
PS_184	0.048743	0.030131	0.00034072	1.5375e-14	0.021556	0.025564	0.04103	0.022367	0.047934	36077	40077000	0.060789	0.4783	10684000	0.11949	90684	0.0080974	139980000	0.098304	35313000	0.25365	1018100000	36.304	286640000	16.924	474580000	6.1727	2357600000	6.6373	15855	1714900	0.080466	135830	0.4306	45433000	47409	0.066978	996270	2382600	0.23515	20977000	0.016362	0.08659	3.1802	54.297	36.93	1.7788e-09	0.00079774	0.0055327
PS_185	0.10515	0.036728	0.00061749	1.5995e-14	0.008976	0.017922	0.034801	0.018494	0.12934	44345	51811000	0.069903	0.32039	17065000	0.19682	96935	0.0073672	307160000	0.33847	49909000	0.42442	821650000	83.107	293240000	12.595	519040000	8.5889	5941400000	3.3135	15875	927160	0.087044	180420	0.17797	27913000	71724	0.078793	1011600	1149100	0.23262	25609000	0.037416	0.16648	5.7854	66.609	18.304	7.301e-10	0.0011544	0.015292
PS_186	0.14466	0.030627	0.00072153	1.2084e-14	0.018554	0.01758	0.027809	0.024821	0.075964	38009	33907000	0.13528	0.41224	7642800	0.30728	112570	0.0042442	116010000	0.14696	42225000	0.74838	621330000	37.648	798980000	7.0172	1480400000	4.4395	4800800000	3.2975	12143	986810	0.14969	142500	0.4085	26560000	72013	0.11372	1095500	1426100	0.184	22141000	0.015735	0.13396	3.377	90.287	46.593	6.7677e-10	0.0011938	0.0083363
PS_187	0.12572	0.043597	0.00063053	1.1953e-14	0.011835	0.020976	0.038148	0.010824	0.052791	34754	38269000	0.12274	0.1615	10503000	0.37692	78093	0.0048325	329540000	0.32572	39357000	0.36583	806390000	32.541	307960000	6.809	507990000	4.3029	7353700000	6.9883	20260	1141900	0.070821	126800	0.28139	35730000	40870	0.087175	569510	2202800	0.1144	27491000	0.030394	0.14989	4.0209	144.25	14.125	6.7156e-10	0.0011664	0.0092259
PS_188	0.080598	0.031368	0.0010231	7.386e-15	0.01476	0.056961	0.061679	0.017977	0.12151	25523	65230000	0.06537	0.2701	7918700	0.16016	29036	0.0046963	248310000	0.11168	82537000	0.31956	1037000000	79.976	764540000	11.125	1672100000	4.4991	4217900000	7.786	13725	1099700	0.1077	280380	0.34053	54178000	81615	0.075696	890140	2343900	0.11477	32801000	0.053704	0.12787	4.1207	129.3	24.771	2.0526e-09	0.0010294	0.012448
PS_189	0.052474	0.031022	0.0005041	1.8774e-14	0.019775	0.027073	0.097503	0.019041	0.15407	30923	19328000	0.12448	0.25093	7387800	0.33727	82770	0.0048305	212840000	0.14353	50893000	0.45575	1199600000	46.172	627060000	7.085	789870000	5.2352	2847500000	7.0645	14960	1303700	0.16684	111980	0.33652	40267000	96547	0.13919	704420	2873100	0.094283	41137000	0.036633	0.050917	4.9632	92.859	28.532	6.1835e-10	0.0015876	0.014115
PS_190	0.042038	0.037521	0.00093069	9.2946e-15	0.012735	0.032635	0.099091	0.015365	0.056044	26556	61719000	0.11592	0.50377	8074000	0.16289	28609	0.0044273	284260000	0.098647	41330000	0.63192	1551200000	62.184	833680000	7.1542	874200000	11.993	4011400000	12.872	15049	1166500	0.045732	139120	0.36843	56368000	146200	0.13949	762730	1081800	0.25111	30994000	0.020579	0.051501	3.0812	88.849	55.453	9.2071e-10	0.0017702	0.01396
PS_191	0.040149	0.036138	0.00094791	2.0624e-14	0.019233	0.041822	0.065909	0.017221	0.16173	26072	63627000	0.11928	0.42889	9653000	0.22499	33478	0.010679	112250000	0.16594	37791000	0.21261	521010000	50.271	779580000	18.877	523290000	4.6471	2402600000	3.9107	16442	1604900	0.052654	320900	0.28764	63435000	125020	0.07279	1169900	1190900	0.24577	11348000	0.015122	0.087356	5.5387	72.878	22.643	1.0548e-09	0.0014217	0.010451
PS_192	0.12611	0.034399	0.00049128	1.3137e-14	0.012312	0.039766	0.099383	0.035698	0.074305	27920	33736000	0.056938	0.35221	15702000	0.24329	74235	0.0090532	178230000	0.31496	60514000	0.27939	1699800000	63.614	945880000	10.695	1131700000	12.072	3728100000	6.9522	29987	958890	0.083488	106240	0.30487	80107000	63962	0.0852	1343400	3953000	0.14062	13826000	0.032198	0.059556	3.1561	74.778	55.826	1.8153e-09	0.0011897	0.01212
PS_193	0.038035	0.037169	0.00063583	2.1275e-14	0.011588	0.015805	0.032111	0.020361	0.07181	30160	43198000	0.066035	0.25321	12709000	0.1753	43669	0.0097707	221810000	0.11573	44676000	0.24746	576620000	60.072	1072500000	15.101	874530000	3.9205	1918000000	3.7269	22694	1809800	0.10049	302050	0.23304	65529000	62762	0.13409	734580	1979400	0.083255	25105000	0.041656	0.081168	3.1188	102.7	37.262	1.1733e-09	0.00050978	0.0063559
PS_194	0.1453	0.036078	0.00098595	1.8844e-14	0.013118	0.014718	0.041727	0.0097092	0.048536	38246	53543000	0.041394	0.37881	5321100	0.14117	62925	0.0076154	109010000	0.1137	50247000	0.25732	1235500000	62.62	327660000	17.13	485690000	8.2573	6021900000	7.2747	14870	528350	0.070557	222830	0.24792	41995000	69815	0.11341	1064900	2762000	0.097249	18724000	0.056243	0.081644	4.9764	91.291	34.528	1.3267e-09	0.00099433	0.0066313
PS_195	0.12374	0.029743	0.00035382	1.6354e-14	0.016218	0.023247	0.080464	0.022896	0.17741	46696	49351000	0.067084	0.42749	11061000	0.14505	45450	0.0051095	268410000	0.24589	43153000	0.23814	954490000	37.604	591560000	5.763	466720000	5.6923	2188800000	7.0879	21387	517410	0.14856	310670	0.58659	50999000	40878	0.10809	1468700	1953000	0.19679	19899000	0.015976	0.12676	2.0258	77.509	37.157	1.1461e-09	0.00063739	0.01328
PS_196	0.094359	0.034162	0.00060566	1.195e-14	0.014664	0.01814	0.10544	0.014776	0.1207	42288	46865000	0.040345	0.38467	11430000	0.13219	31620	0.013613	106380000	0.24759	39819000	0.38173	1812800000	49.691	310980000	11.864	835740000	4.2865	3880000000	7.4264	21108	1000900	0.14724	278830	0.66851	47506000	55118	0.04465	1424600	2937600	0.20414	39525000	0.026612	0.18239	6.9511	142.13	21.293	1.8551e-09	0.00068707	0.0079885
PS_197	0.04014	0.034492	0.00048957	2.1766e-14	0.013571	0.015637	0.056186	0.028134	0.097801	27525	34230000	0.036514	0.53783	14898000	0.23985	39858	0.0097466	364500000	0.32156	30819000	0.29787	1265100000	75.324	340300000	10.664	715460000	3.8362	2122200000	4.3445	27789	1156700	0.07519	213240	0.36432	28197000	91019	0.1398	681170	3286700	0.20995	11435000	0.050787	0.079988	5.5	158.48	52.628	1.2814e-09	0.001561	0.010284
PS_198	0.14651	0.037233	0.00089877	2.704e-14	0.021822	0.01526	0.052792	0.030568	0.10216	38242	17877000	0.046307	0.43003	5970800	0.14489	84611	0.008712	142060000	0.30385	43464000	0.62835	952860000	31.901	276840000	9.0725	1073600000	3.6483	4846500000	12.62	19421	536970	0.096702	351560	0.19455	80409000	106160	0.039628	803040	2299200	0.13265	29988000	0.029728	0.10284	6.7025	68.79	27.736	1.4072e-09	0.0016647	0.017214
PS_199	0.078559	0.041976	0.00077966	1.1936e-14	0.015637	0.04879	0.05185	0.022665	0.16353	47172	35464000	0.079174	0.15245	11632000	0.27228	35959	0.0066521	205240000	0.21328	64419000	0.39454	1272000000	57.696	393920000	9.916	985740000	4.0349	3348900000	11.003	39691	1278900	0.092342	150990	0.37343	33707000	125420	0.081413	1170500	1951800	0.1595	15130000	0.01761	0.05715	5.3974	101.56	42.547	9.4221e-10	0.0008037	0.0068878
PS_200	0.076087	0.038212	0.00031178	2.1653e-14	0.01487	0.042925	0.04107	0.010976	0.12037	30474	20224000	0.11106	0.50598	12735000	0.39559	50038	0.0042345	134900000	0.17662	103990000	0.41341	928030000	45.725	416170000	9.8693	719580000	8.8997	2676500000	6.8971	40808	965610	0.081486	298580	0.20921	28517000	157090	0.10471	1293200	2741100	0.22576	13085000	0.023504	0.061399	2.9751	152.81	42.751	1.021e-09	0.0013886	0.010653
PS_201	0.12125	0.029694	0.00077556	1.9087e-14	0.011936	0.018357	0.037477	0.013565	0.053464	68924	47261000	0.040659	0.20879	4816600	0.11378	108900	0.005281	311270000	0.36179	68367000	0.4958	643540000	71.901	611000000	10.123	1223700000	5.7903	6382000000	5.8943	23655	1464700	0.064576	204740	0.25846	27716000	42762	0.086824	1228200	1947900	0.14889	17091000	0.016252	0.13828	6.4095	55.668	18.236	2.0427e-09	0.00083664	0.01707
PS_202	0.059396	0.028767	0.00053422	1.7642e-14	0.016307	0.01504	0.099522	0.027865	0.13811	26290	35332000	0.085584	0.1581	5224200	0.26583	64140	0.012442	204580000	0.12285	91659000	0.38825	534040000	29.129	447140000	11.448	1842900000	3.5619	4503400000	3.8452	14739	1120800	0.095117	123810	0.22471	24270000	147970	0.06585	636000	3360700	0.17863	12686000	0.041906	0.14639	2.2171	71.851	19.416	1.1758e-09	0.00088567	0.010417
PS_203	0.091035	0.028038	0.00037305	2.5462e-14	0.01589	0.017391	0.048166	0.018807	0.085324	68917	53408000	0.13621	0.19205	9335100	0.21263	106730	0.0043467	216540000	0.15682	68092000	0.33114	1085600000	71.002	1060500000	13.978	1164100000	5.2497	1925000000	5.6257	32480	1393500	0.085916	308250	0.31835	29393000	116980	0.10397	851520	2284400	0.089367	16410000	0.045212	0.09153	2.3219	56.113	19.272	2.2007e-09	0.0010708	0.0076733
PS_204	0.079019	0.035293	0.00054727	2.4506e-14	0.0096976	0.025639	0.068142	0.021144	0.18589	34823	68752000	0.058615	0.33242	9880800	0.40896	35541	0.01288	138670000	0.23584	111990000	0.59651	563270000	57.843	483770000	11.151	501700000	8.988	5721600000	4.8163	34257	518780	0.16354	373980	0.3742	70513000	56550	0.1182	1050400	3261100	0.23495	23178000	0.022113	0.13742	4.1635	112.24	16.666	1.6003e-09	0.0011067	0.0073565
PS_205	0.08376	0.036223	0.0011756	1.694e-14	0.019158	0.02933	0.057291	0.017845	0.086118	40930	68509000	0.11668	0.5165	12403000	0.19431	32237	0.0056001	106820000	0.11491	106250000	0.52355	618860000	52.196	381020000	7.2724	660180000	3.753	6937700000	8.9347	17775	1845200	0.1069	286090	0.26257	54647000	130200	0.1243	1242200	3740500	0.31909	14474000	0.026534	0.083583	5.4832	78.842	41.76	7.4735e-10	0.0014467	0.014512
PS_206	0.044588	0.029624	0.00094925	1.0746e-14	0.014091	0.018886	0.094622	0.011214	0.049036	38063	29325000	0.08307	0.20999	16111000	0.16974	113230	0.012141	264020000	0.19652	52658000	0.22065	807100000	28.17	661900000	7.1998	946560000	7.5258	7431400000	3.9582	26742	841570	0.054144	288800	0.24027	25148000	69681	0.045154	937610	2477800	0.20848	16966000	0.024914	0.081046	4.2451	50.78	14.645	1.2002e-09	0.0014748	0.0076716
PS_207	0.088836	0.031636	0.00033281	1.3219e-14	0.010492	0.029625	0.066431	0.03342	0.16399	31656	40964000	0.053127	0.30752	5135800	0.28045	32511	0.012269	162180000	0.13992	102370000	0.28296	1621800000	57.143	494950000	14.737	630950000	9.0681	2637000000	4.0815	14415	1535700	0.16102	167680	0.22557	62474000	69907	0.1409	791150	2492400	0.15152	35162000	0.025976	0.1277	5.823	149.53	15.954	9.4787e-10	0.00082436	0.0061383
PS_208	0.045843	0.030449	0.0010094	7.1548e-15	0.017973	0.051287	0.06055	0.014947	0.10862	28710	67194000	0.08274	0.50377	8135900	0.31881	47465	0.011512	116940000	0.36007	60633000	0.26643	992520000	77.334	770220000	16.525	1589900000	3.2553	3110700000	3.3404	26284	703040	0.13834	314140	0.34968	40066000	54556	0.083772	513590	1173400	0.12865	27247000	0.055331	0.077642	5.0111	62.679	14.376	2.1039e-09	0.0009071	0.007544
PS_209	0.04428	0.026288	0.00031475	1.078e-14	0.019714	0.04662	0.091988	0.023511	0.093612	46448	49689000	0.038324	0.31029	8098200	0.34274	111790	0.0048833	344120000	0.23547	41380000	0.21366	934780000	98.088	764910000	6.9587	771960000	7.9294	4637400000	6.5315	24054	938620	0.074466	291810	0.21274	24226000	136020	0.044338	1373100	2931100	0.16576	27083000	0.027562	0.10217	4.1462	116.52	31.551	7.4671e-10	0.0010414	0.0059427
PS_210	0.10862	0.029094	0.00050435	1.7579e-14	0.021453	0.047783	0.066897	0.0098829	0.056649	26421	24091000	0.11685	0.30157	5922700	0.27937	77939	0.0044615	282240000	0.13841	73312000	0.31729	656660000	34.107	443910000	5.9581	1730500000	6.1473	5572900000	8.3051	27649	497350	0.14714	311840	0.35594	66002000	125090	0.079536	566450	3661500	0.26022	17005000	0.021484	0.078569	3.4696	65.209	35.884	1.1893e-09	0.0017877	0.011085
PS_211	0.10375	0.039383	0.00042755	1.9675e-14	0.01894	0.040026	0.076513	0.013424	0.079147	28499	30842000	0.055903	0.18195	8442000	0.11448	87394	0.0038901	393640000	0.14759	35671000	0.61938	978550000	60.021	286430000	14.357	1216800000	8.1663	5868800000	4.1373	21729	471260	0.10039	214850	0.28352	26369000	143660	0.044854	1159100	1725200	0.08674	41967000	0.043331	0.11	3.0739	122.58	45.507	1.8472e-09	0.0007713	0.0067461
PS_212	0.049438	0.035479	0.00060665	7.5582e-15	0.017843	0.040806	0.027484	0.021434	0.055875	66905	69050000	0.1187	0.32486	12798000	0.15342	54907	0.010038	277110000	0.19092	85051000	0.69153	1240200000	100.94	348220000	19.599	903790000	5.2679	6829700000	6.7129	26919	1152600	0.13471	103850	0.47242	25045000	155930	0.096473	449850	2769700	0.19732	24240000	0.020808	0.060005	2.4302	85.503	16.259	2.0035e-09	0.0012964	0.0098141
PS_213	0.098985	0.035609	0.00069752	2.7376e-14	0.012583	0.054595	0.092523	0.0126	0.11245	45449	70157000	0.13528	0.1827	10187000	0.15247	63613	0.0098003	236040000	0.31873	95954000	0.22714	517440000	29.002	724100000	14.5	478170000	3.4562	3466400000	8.2465	16586	984840	0.15419	283880	0.24341	49897000	54558	0.097908	941520	1698000	0.1999	29791000	0.035071	0.063829	2.4959	83.798	42.59	1.3995e-09	0.0010068	0.0069772
PS_214	0.0912	0.033813	0.00092042	9.4205e-15	0.012734	0.023452	0.099036	0.037205	0.1638	26549	28847000	0.060567	0.18702	10710000	0.14432	87754	0.008904	206670000	0.25648	49866000	0.34782	919620000	50.905	509490000	14.198	1473600000	7.4956	3738300000	9.965	22457	719030	0.052668	175610	0.17736	64123000	44070	0.041646	1213300	1695400	0.087873	25744000	0.05699	0.10121	2.0509	107.23	32.492	1.4945e-09	0.0014197	0.0061441
PS_215	0.080402	0.029042	0.00062863	1.8843e-14	0.012167	0.015818	0.033651	0.010463	0.054375	75839	53734000	0.099599	0.18962	9684900	0.15854	37505	0.0046257	270250000	0.15762	47092000	0.23474	934870000	72.119	372470000	16.675	524680000	5.2032	2804300000	4.5576	18472	1331200	0.08824	298540	0.18452	24491000	47551	0.10987	1189800	1415800	0.083259	44281000	0.043273	0.12344	2.0325	180.23	39.915	1.4079e-09	0.00075839	0.015637
PS_216	0.070908	0.037133	0.0005714	1.0647e-14	0.0137	0.016287	0.037705	0.027867	0.082308	26887	70085000	0.13648	0.39216	12729000	0.24237	72062	0.0090142	251720000	0.31224	65609000	0.44592	961740000	30.885	433690000	7.5568	1233800000	6.0654	3213200000	3.6676	17353	508480	0.097402	130610	0.29571	50615000	147840	0.095168	900960	1991300	0.22623	14679000	0.039638	0.098326	5.8788	65.959	46.663	9.2035e-10	0.0013012	0.0078378
PS_217	0.057414	0.030022	0.00032651	1.0462e-14	0.017625	0.043161	0.093464	0.024613	0.084295	32190	37029000	0.039968	0.53337	7646000	0.16639	55619	0.0041688	132200000	0.20263	38140000	0.3005	576810000	39.096	784200000	10.31	809540000	9.6465	2887700000	3.9248	13687	987960	0.15499	384080	0.28749	39254000	140260	0.14386	448070	4013900	0.19974	39871000	0.0376	0.048954	4.3693	138	34.075	8.3506e-10	0.0006769	0.0071976
PS_218	0.062513	0.031972	0.00059625	1.8143e-14	0.0229	0.045722	0.088571	0.033132	0.072929	48200	42878000	0.097892	0.25372	9759300	0.29307	96316	0.0041145	226590000	0.36528	81351000	0.50441	514950000	56.553	527650000	10.09	568160000	8.0062	2972800000	9.8561	23052	1481500	0.053759	221610	0.61206	32251000	55182	0.12477	1058900	1332000	0.16125	18585000	0.032685	0.16498	5.0276	152.37	22.897	1.7089e-09	0.00098484	0.0096188
PS_219	0.10962	0.037517	0.00061773	1.2467e-14	0.017515	0.03997	0.036301	0.011698	0.099981	27208	47924000	0.08012	0.49484	5573100	0.12342	45481	0.0039782	192740000	0.32509	43992000	0.37736	1517200000	39.297	847290000	12.544	649220000	4.1632	6398400000	9.9701	22449	835940	0.15776	164600	0.27628	79671000	116120	0.046156	1386900	2886900	0.25239	18469000	0.036764	0.050483	2.6258	117.61	17.632	1.9039e-09	0.0013849	0.0099849
PS_220	0.04624	0.037441	0.00069138	8.7135e-15	0.017904	0.025695	0.048347	0.011744	0.052005	35742	43245000	0.038597	0.26936	18401000	0.1765	72656	0.0084227	393740000	0.18162	62458000	0.56768	866230000	53.336	505650000	16.128	600430000	3.2443	6700000000	10.283	39165	586950	0.11415	263420	0.21055	86272000	51239	0.12178	587280	1382500	0.13231	36743000	0.031928	0.15456	2.7524	91.11	25.154	1.7241e-09	0.001662	0.0079086
PS_221	0.047054	0.032028	0.00050062	1.5776e-14	0.022092	0.052171	0.073436	0.031215	0.14711	36383	37854000	0.13011	0.50461	6767100	0.40942	66495	0.0039288	412860000	0.096269	39931000	0.6933	1435800000	26.007	474690000	5.5667	657880000	3.923	3966500000	8.7076	37792	535750	0.059735	392690	0.20087	78734000	110540	0.11569	1005200	1739700	0.29448	43576000	0.016551	0.061663	1.8209	88.148	38.732	9.1024e-10	0.0015201	0.0052002
PS_222	0.14276	0.034848	0.0009147	8.5344e-15	0.020924	0.028069	0.066	0.018619	0.17571	31768	18871000	0.048402	0.24228	7657700	0.18161	47335	0.0078814	184700000	0.10523	30138000	0.63278	587680000	59.708	830260000	18.108	538320000	3.7102	4279500000	6.585	13750	877760	0.13381	392600	0.18368	76902000	93755	0.067198	619300	1573600	0.24626	17428000	0.014778	0.054359	4.2393	64.463	24.524	7.3442e-10	0.001291	0.0066746
PS_223	0.13712	0.035606	0.00047912	9.8523e-15	0.01755	0.027742	0.032745	0.027386	0.062146	26663	29052000	0.049837	0.41568	7145300	0.12455	38960	0.0065379	219020000	0.17276	30842000	0.28193	753440000	77.222	383290000	6.6705	947930000	9.9056	7147800000	6.0573	11108	468270	0.059003	324910	0.50662	73908000	44819	0.092332	1366000	2540100	0.16738	19733000	0.058031	0.12407	2.1691	87.778	16.543	8.2252e-10	0.0010703	0.0075452
PS_224	0.092612	0.038755	0.001143	2.695e-14	0.017583	0.052275	0.030991	0.019439	0.071801	39344	28415000	0.076907	0.37243	14351000	0.26502	50780	0.013323	263730000	0.18309	48892000	0.56113	637580000	27.968	352040000	13.241	798130000	4.0139	5076700000	12.48	11408	606170	0.12298	313330	0.37295	34433000	134940	0.10064	467460	2727900	0.22278	18394000	0.034274	0.054447	3.3656	59.357	55.383	1.9264e-09	0.00061832	0.016605
PS_225	0.12007	0.035223	0.00037946	1.4738e-14	0.015629	0.036224	0.073627	0.022452	0.091813	37365	47267000	0.044525	0.33021	5167800	0.12159	38106	0.0086691	171030000	0.25195	60011000	0.7509	744200000	26.097	1046100000	6.5854	1236400000	9.5929	4003800000	10.022	22619	582200	0.094901	112780	0.21528	37911000	57906	0.080666	1313100	1252300	0.14519	36237000	0.020129	0.05702	3.5124	123.01	22.321	5.6041e-10	0.0016558	0.0066965
PS_226	0.058524	0.036247	0.00070281	2.5331e-14	0.014885	0.044791	0.04512	0.010776	0.12791	29345	42284000	0.050528	0.15165	12480000	0.1828	80974	0.0049442	138740000	0.20309	116790000	0.56389	1485900000	57.286	553950000	9.3121	1028300000	9.2068	2674900000	3.563	11398	512030	0.13518	231400	0.3363	27347000	76062	0.06358	829740	4126200	0.15852	22310000	0.032411	0.11192	2.3391	62.939	55.343	1.4608e-09	0.0014906	0.012438
PS_227	0.07573	0.031195	0.00066483	2.7267e-14	0.022607	0.04868	0.046308	0.029012	0.17345	29389	22411000	0.041782	0.34458	7191300	0.14898	80827	0.010273	150500000	0.13563	78687000	0.29865	823550000	43.378	307610000	5.7644	1160200000	9.536	6778700000	6.7837	32970	715020	0.14108	322220	0.39706	28320000	73856	0.040071	1357700	1637800	0.15863	14155000	0.026309	0.048006	3.3838	171.07	37.133	9.118e-10	0.0012086	0.0057944
PS_228	0.066471	0.0361	0.0011059	7.8492e-15	0.014167	0.026525	0.073262	0.015648	0.052531	49471	67227000	0.067843	0.14957	9108700	0.19657	97825	0.0093567	253010000	0.20295	47584000	0.56883	540970000	86.547	649320000	7.066	1050300000	4.6034	2153300000	11.246	17951	1630800	0.11372	308520	0.22806	33018000	74923	0.049434	1179600	1129200	0.12336	12508000	0.041782	0.12775	6.349	56.052	23.654	9.8424e-10	0.0014119	0.0068957
PS_229	0.04222	0.028879	0.00045034	8.0985e-15	0.017155	0.027594	0.081704	0.030767	0.12434	47455	27280000	0.06183	0.27942	8487200	0.2396	34710	0.0070294	262240000	0.18217	33571000	0.51638	1228500000	94.915	275410000	7.4902	598290000	4.0082	7215500000	7.7958	15990	484230	0.096425	191820	0.34071	26153000	78856	0.084329	1202700	1509100	0.31693	14787000	0.040054	0.15008	3.0593	59.214	36.937	6.1567e-10	0.0010152	0.0072345
PS_230	0.049505	0.028504	0.00041242	1.0121e-14	0.0094753	0.036873	0.093977	0.016286	0.15578	28875	30292000	0.050111	0.47484	10401000	0.20235	110400	0.0069919	133000000	0.12875	34971000	0.58095	1520700000	25.716	570760000	7.9326	1693700000	7.5823	6474000000	3.4034	26098	775530	0.083536	221110	0.69098	59014000	151650	0.10423	1430000	2170300	0.2199	24771000	0.055713	0.13201	4.3857	92.028	46.319	5.672e-10	0.0011002	0.011141
PS_231	0.058683	0.032259	0.00045953	2.7838e-14	0.010199	0.023729	0.056546	0.023353	0.14896	40393	63599000	0.076817	0.26643	4751400	0.2482	32060	0.0060271	297400000	0.14059	111270000	0.23658	1808200000	47.635	620500000	6.0443	1235300000	4.2863	2651400000	8.6183	15160	1272900	0.075793	324130	0.20356	34026000	108880	0.04907	1492400	3315200	0.10709	15077000	0.035336	0.064738	1.9564	89.71	35.425	1.7966e-09	0.0010774	0.011646
PS_232	0.061068	0.033389	0.0005406	2.189e-14	0.017047	0.034804	0.053218	0.032046	0.10544	26627	62886000	0.11587	0.40639	6377600	0.3306	101790	0.0042119	363990000	0.23139	85117000	0.28351	564720000	72.528	297620000	5.6804	1366600000	10.109	3346100000	3.2915	10668	626650	0.086756	281350	0.44932	41188000	72749	0.045278	917700	3042800	0.12095	12042000	0.058897	0.099518	4.0671	52.268	37.327	7.8242e-10	0.00066512	0.0056229
PS_233	0.11476	0.040647	0.00096276	2.5346e-14	0.010957	0.018417	0.039151	0.029897	0.16128	29235	56366000	0.039804	0.56915	5918400	0.13403	79411	0.0037623	289460000	0.20744	29937000	0.45971	1551300000	89.665	791310000	5.8225	491080000	3.348	4729400000	8.411	17193	867770	0.056384	117940	0.21359	30290000	72084	0.08123	1382600	2118500	0.29351	23206000	0.052002	0.054701	4.3156	50.083	20.297	1.3973e-09	0.0015402	0.018894
PS_234	0.092163	0.028868	0.00044087	7.6572e-15	0.016339	0.051364	0.081818	0.023285	0.11448	55926	43523000	0.04414	0.33556	15321000	0.32578	61060	0.0090354	203860000	0.29948	72263000	0.55698	559550000	90.076	941560000	5.3647	577570000	6.576	2903700000	6.4185	12104	586020	0.068983	191330	0.26205	23943000	66415	0.13884	994850	1976900	0.14121	29927000	0.02124	0.065436	1.9386	59.021	15.008	7.2557e-10	0.0014462	0.010355
PS_235	0.056438	0.03	0.0009583	9.8001e-15	0.010329	0.022296	0.032533	0.010258	0.11758	31758	22722000	0.051396	0.27694	12180000	0.17276	98828	0.0038572	157170000	0.10108	60787000	0.32751	863890000	25.986	838870000	7.4963	1608000000	5.3681	2254400000	9.7032	41138	487550	0.054965	273660	0.29969	33726000	71019	0.12716	1091900	3819400	0.11524	15858000	0.049396	0.13066	5.8279	135.68	29.929	1.4147e-09	0.0013202	0.014134
PS_236	0.051811	0.043413	0.00044394	2.833e-14	0.01471	0.022777	0.045537	0.024985	0.13568	54481	56252000	0.057535	0.42562	5420500	0.24778	39328	0.0094496	119170000	0.2582	94329000	0.61075	696770000	34.019	470760000	9.2403	708140000	7.7269	3473600000	4.5697	36070	682870	0.15105	301340	0.17463	43696000	50589	0.1184	1447400	3953200	0.19933	11463000	0.022535	0.19069	3.8736	64.636	16.087	1.6769e-09	0.00080697	0.0051487
PS_237	0.087457	0.030612	0.00081418	1.2816e-14	0.014169	0.050777	0.091903	0.018863	0.12978	86021	37083000	0.076909	0.4158	12347000	0.12013	68683	0.0037886	395940000	0.19858	67951000	0.75725	1070400000	32.479	1096300000	8.8565	801050000	7.7553	6815800000	9.0159	11713	1766700	0.1492	238200	0.22612	25879000	71591	0.14192	631630	3061200	0.17725	32546000	0.026754	0.13065	3.1176	46.587	26.604	2.2166e-09	0.0014874	0.0087256
PS_238	0.1063	0.031756	0.00066553	1.7261e-14	0.017295	0.021097	0.042131	0.014368	0.13788	27313	47304000	0.092651	0.15742	6566600	0.17772	70978	0.0073527	181440000	0.12174	39096000	0.33281	1281500000	69.645	323540000	6.0079	472760000	5.8818	4383600000	12.33	12167	1114100	0.14152	316520	0.1817	52177000	117850	0.045613	743820	2578700	0.1394	35881000	0.02337	0.084714	2.3439	85.819	29.264	1.7136e-09	0.0010214	0.0055388
PS_239	0.050009	0.031158	0.00036259	8.8716e-15	0.015975	0.026617	0.043209	0.025784	0.048368	36292	35580000	0.089504	0.54213	12995000	0.16374	111180	0.0050563	416120000	0.11947	30174000	0.40473	909650000	66.379	484640000	11.351	681990000	11.659	5305600000	5.5701	13217	482380	0.1072	261580	0.48376	24044000	62574	0.1148	432050	2516900	0.12715	13111000	0.036378	0.06167	2.634	70.62	49.438	5.8966e-10	0.0016359	0.0068467
PS_240	0.081747	0.027516	0.00030714	7.4235e-15	0.014762	0.020121	0.047116	0.010445	0.16024	52738	59903000	0.11935	0.24091	6030100	0.11974	104570	0.0050152	132840000	0.099625	42461000	0.60926	1753500000	75.008	616710000	6.433	1053400000	8.257	2645300000	7.8599	11893	617780	0.059955	181950	0.34689	36427000	88153	0.070064	759530	3886400	0.087788	27622000	0.031566	0.14295	3.366	51.009	24.712	2.1134e-09	0.00068559	0.014289
PS_241	0.061248	0.031731	0.0011585	1.1514e-14	0.014922	0.053312	0.092693	0.017871	0.11143	50621	33907000	0.042578	0.20908	16701000	0.12637	90597	0.0044913	398340000	0.11853	91350000	0.47733	900380000	76.555	442100000	16.004	1366500000	3.3895	2208000000	3.6039	30796	1703000	0.10165	120540	0.30059	35714000	60835	0.067447	1210500	1546200	0.20673	41516000	0.0231	0.14962	6.0815	157.38	20.419	1.2808e-09	0.0014626	0.01006
PS_242	0.052057	0.032793	0.00076503	2.0476e-14	0.015384	0.045543	0.104	0.030592	0.18672	34819	53180000	0.096562	0.29519	11481000	0.29853	70508	0.009152	288740000	0.17075	54621000	0.49352	581320000	79.889	580060000	5.77	960200000	8.8005	3963400000	4.4023	14652	1376800	0.15188	251830	0.20092	43858000	146230	0.0846	1457800	2586600	0.13357	41300000	0.035369	0.12712	6.0872	135.86	32.6	1.5589e-09	0.00080339	0.0056841
PS_243	0.076679	0.032641	0.0003552	1.5849e-14	0.016689	0.024658	0.094792	0.013264	0.048912	28395	56213000	0.077064	0.37111	7523000	0.11621	65160	0.0082871	323290000	0.10153	52668000	0.30625	593340000	44.024	463800000	12.826	527920000	3.4294	5025100000	10.098	18140	550030	0.10875	263100	0.3686	24145000	46639	0.067671	399990	1461400	0.16384	21401000	0.020725	0.099525	3.596	136.21	21.697	1.1361e-09	0.00075704	0.0073549
PS_244	0.080766	0.029889	0.000347	2.0951e-14	0.017058	0.053539	0.086058	0.01739	0.057904	34970	42706000	0.098952	0.24937	14491000	0.28771	80530	0.0035425	234150000	0.21356	78905000	0.30194	802090000	25.834	409130000	10.886	756800000	6.7937	3469500000	4.9868	13956	1309500	0.16173	145700	0.54514	58458000	83957	0.057623	1295000	2500900	0.12929	28037000	0.056248	0.16132	3.3689	102.66	43.939	1.1986e-09	0.0006208	0.017516
PS_245	0.084684	0.038164	0.00089336	2.043e-14	0.01603	0.024831	0.044389	0.0094301	0.069655	25604	25618000	0.061368	0.43435	5327000	0.23245	66666	0.0064646	369890000	0.13864	29409000	0.25212	737680000	39.763	474830000	16.609	762080000	6.6867	6560500000	3.758	29493	1831800	0.077729	127510	0.32167	50107000	109380	0.10509	1119100	1996100	0.26976	23234000	0.049814	0.04859	3.7109	117.93	51.696	1.443e-09	0.0015169	0.0089584
PS_246	0.060488	0.036529	0.0011083	7.9327e-15	0.021203	0.02819	0.069265	0.03163	0.057697	28045	67907000	0.086957	0.30965	15249000	0.17237	40727	0.0050893	159250000	0.27972	44836000	0.37401	707910000	32.258	830500000	14.629	1484700000	10.049	1977100000	9.012	12672	539890	0.052386	130940	0.33429	89238000	155930	0.1192	514230	1868400	0.2811	30519000	0.021818	0.10283	2.7692	184.45	38.729	8.6491e-10	0.00047377	0.0063417
PS_247	0.075454	0.043213	0.00084184	1.1233e-14	0.012674	0.024998	0.039907	0.010594	0.065086	42475	18472000	0.038684	0.35417	18174000	0.24205	86600	0.010125	271140000	0.1673	37036000	0.37399	1744500000	82.461	650570000	8.8466	505550000	4.18	6211500000	8.5925	29729	1011100	0.076807	162530	0.24305	39565000	73905	0.060098	1180900	2860000	0.14592	34351000	0.044989	0.050967	2.4708	136.21	23.195	8.2366e-10	0.0013707	0.0059074
PS_248	0.053384	0.028218	0.00034517	9.6875e-15	0.011505	0.018072	0.050531	0.015576	0.12637	57880	36216000	0.058308	0.1972	9270600	0.31609	53538	0.0047605	125040000	0.18063	37582000	0.76586	558270000	25.42	806090000	17.194	1219800000	9.4699	2189200000	5.1823	12310	738030	0.056511	186300	0.19447	37067000	124280	0.10896	783460	3414100	0.11372	12322000	0.039401	0.12347	2.3685	169.43	21.074	7.8989e-10	0.0010521	0.011078
PS_249	0.075412	0.043434	0.00039441	7.4411e-15	0.015356	0.045233	0.062355	0.014603	0.09944	36929	35572000	0.065298	0.43031	15244000	0.37795	71664	0.011044	352190000	0.14823	29925000	0.76835	1482000000	28.166	893010000	16.366	792430000	5.9364	2643700000	11.197	13980	593520	0.069091	221000	0.38964	82144000	62686	0.042421	1348500	3486300	0.12793	12525000	0.016315	0.075729	7.1691	57.651	14.684	1.231e-09	0.00098764	0.0060232
PS_250	0.14206	0.02733	0.00076102	9.9835e-15	0.010886	0.017604	0.040017	0.010401	0.14274	73747	61283000	0.057784	0.55508	8013300	0.12951	56999	0.013044	123360000	0.23252	49145000	0.38308	583420000	75.227	302620000	6.3467	704910000	10.032	2914400000	10.459	14750	705180	0.092196	234630	0.18074	37349000	106070	0.1198	1520200	2485400	0.3017	38116000	0.050201	0.13225	5.4585	82.528	16.654	1.2866e-09	0.0013638	0.010065
PS_251	0.14599	0.030677	0.00041695	1.464e-14	0.015433	0.05662	0.034937	0.011935	0.13914	78050	35304000	0.1003	0.24309	7423200	0.31814	28687	0.0099071	193880000	0.22041	48742000	0.55592	1001700000	33.504	808810000	5.0009	905190000	6.873	6358700000	5.3973	28708	1340300	0.059616	134320	0.21027	25518000	61248	0.12695	633600	2635200	0.12626	23860000	0.036026	0.095859	2.2	129.12	33.292	6.2185e-10	0.0014045	0.006081
PS_252	0.061789	0.033982	0.00034753	2.2606e-14	0.018615	0.017181	0.049486	0.01113	0.1506	47444	37301000	0.040663	0.56355	14912000	0.1728	66897	0.0061661	236560000	0.16269	54529000	0.38036	1372700000	60.288	526620000	8.2571	1475200000	12.263	2864400000	4.348	32758	515970	0.084992	144830	0.25368	89535000	45216	0.097434	1310500	2570200	0.1964	28508000	0.017601	0.15679	4.4269	132.29	48.376	1.0041e-09	0.00081891	0.0066293
PS_253	0.13791	0.031727	0.00055122	2.1817e-14	0.012969	0.048152	0.036193	0.011039	0.061799	32455	28646000	0.11967	0.30032	7612700	0.1551	74635	0.0071384	209910000	0.3114	69364000	0.30967	550830000	61.191	405930000	4.9898	926060000	8.4201	3677300000	7.5837	13182	753800	0.10194	297220	0.28095	78042000	83120	0.082743	966120	3849700	0.08476	33363000	0.022965	0.10778	2.6221	113.71	41.981	7.475e-10	0.0010309	0.0077514
PS_254	0.037636	0.031247	0.00057187	2.7625e-14	0.022867	0.044039	0.088687	0.017505	0.17448	31691	23743000	0.047862	0.40854	6435700	0.20824	88202	0.0098628	301560000	0.15231	79770000	0.65221	670100000	70.13	788960000	5.6187	703730000	7.7451	1955300000	3.71	30851	1136400	0.072859	367900	0.41423	23580000	62018	0.13546	1254700	1199100	0.12487	30664000	0.014871	0.11949	4.1627	146.98	20.156	1.7107e-09	0.001424	0.0096644
PS_255	0.054893	0.028815	0.0010071	8.7334e-15	0.023195	0.035258	0.028186	0.015653	0.1484	31423	49279000	0.12584	0.27709	13404000	0.26824	59479	0.01313	146920000	0.25332	37994000	0.26011	514420000	28.726	613320000	12.883	551830000	8.6349	2184300000	5.4502	10516	583410	0.065168	214890	0.64269	56913000	96098	0.092307	782150	1258600	0.11035	19272000	0.042096	0.087747	3.4724	101.84	17.564	9.9651e-10	0.0015294	0.0067764
PS_256	0.044357	0.038855	0.0009016	1.8519e-14	0.01556	0.047918	0.043289	0.013835	0.17836	25529	24144000	0.036734	0.45869	6811500	0.36891	48603	0.013687	285380000	0.096701	45533000	0.20518	1060000000	34.73	718490000	17.156	734210000	6.1691	2771200000	5.73	15636	1324600	0.042746	144390	0.55195	37000000	117700	0.12488	898840	3822700	0.1659	15940000	0.015013	0.14076	5.2997	74.132	45.842	1.237e-09	0.0011322	0.0071146
PS_257	0.044289	0.036965	0.00067171	1.0798e-14	0.018093	0.049245	0.029355	0.02214	0.18159	40427	37212000	0.048178	0.25069	7539100	0.13606	47814	0.0046671	142410000	0.11976	103840000	0.53286	679080000	51.393	960690000	10.47	515540000	11.936	3388600000	4.6902	18548	869020	0.12245	147340	0.37195	28193000	127120	0.11402	484310	2868400	0.085261	44616000	0.02292	0.13344	3.4484	79.7	32.333	1.0397e-09	0.0018312	0.0092024
PS_258	0.091236	0.03479	0.0011747	7.9755e-15	0.022216	0.019499	0.031411	0.0097961	0.07852	54484	22984000	0.037661	0.2106	7203300	0.2299	40412	0.0091392	233170000	0.28904	39214000	0.75153	499360000	79.131	544280000	6.1052	850100000	5.1475	5451800000	3.7709	26382	773970	0.05163	178980	0.2547	27751000	106210	0.078119	1419100	2002800	0.29934	15507000	0.016573	0.093943	3.6597	103.04	26.363	5.9928e-10	0.0012994	0.01279
PS_259	0.07785	0.035813	0.00072071	1.1125e-14	0.015168	0.014893	0.074866	0.026266	0.11779	42019	20003000	0.13452	0.28815	5804200	0.18197	94203	0.0079567	291000000	0.31973	75446000	0.24294	1355000000	64.725	281780000	5.6357	690860000	4.6708	4639300000	4.8669	31864	873610	0.098876	144620	0.22449	27700000	49736	0.071264	1232800	3111200	0.10271	31527000	0.038223	0.068328	6.1217	59.091	17.983	6.6362e-10	0.00051083	0.0069378
PS_260	0.046984	0.041822	0.0003465	7.3367e-15	0.01038	0.028959	0.047044	0.030405	0.099991	30298	50236000	0.056909	0.54922	11827000	0.21301	62144	0.0034932	218130000	0.15008	32793000	0.53286	1417900000	72.464	308790000	9.5637	902240000	4.9575	6198100000	12.668	26109	527200	0.057603	113700	0.44784	26826000	86791	0.041952	870340	3280600	0.23499	26540000	0.029728	0.13705	4.9911	58.322	24.492	1.6689e-09	0.00078882	0.013325
PS_261	0.082606	0.036063	0.00098014	1.0536e-14	0.01338	0.033229	0.048884	0.018594	0.072481	52157	40413000	0.056882	0.23241	5644300	0.13968	42974	0.0060142	275320000	0.10621	85141000	0.38213	689500000	36.775	738690000	9.5671	830180000	10.852	2168300000	10.517	11153	1486000	0.044715	152770	0.21187	31822000	160440	0.038922	1306800	1603900	0.22962	14875000	0.041346	0.056171	2.0232	140.27	36.768	1.0749e-09	0.0012658	0.0060524
PS_262	0.044299	0.037437	0.00036053	1.6974e-14	0.022074	0.035679	0.041126	0.017604	0.066084	29137	29736000	0.10557	0.15312	6373900	0.31843	67818	0.0077222	261890000	0.22826	53866000	0.20883	1509200000	63.771	336040000	10.745	549910000	8.7365	3840800000	3.4134	16137	1588700	0.076855	182490	0.30785	51374000	156250	0.078587	928850	1807400	0.15971	12470000	0.024687	0.15662	3.1354	98.618	17.156	1.8394e-09	0.0011243	0.012181
PS_263	0.10252	0.026992	0.00081352	1.3702e-14	0.019264	0.05273	0.073192	0.031193	0.090017	25888	18348000	0.091071	0.53012	9902400	0.16632	32621	0.0098333	227120000	0.33279	73416000	0.29558	544260000	32.458	1074200000	17.63	690390000	4.1428	3810000000	12.534	16403	1111300	0.099482	294310	0.32614	64200000	87756	0.0703	442120	2253300	0.15129	32049000	0.040263	0.048108	3.3927	109.78	23.478	7.1867e-10	0.0012374	0.0069544
PS_264	0.066567	0.033625	0.0007838	2.78e-14	0.015075	0.031103	0.092189	0.013222	0.16539	45440	32670000	0.07523	0.22182	4958700	0.35742	55552	0.0060186	127180000	0.11171	84486000	0.69162	1433800000	34.068	1047100000	18.234	501260000	7.646	2505900000	10.344	10795	1020800	0.15996	273190	0.27662	69317000	64617	0.078847	735510	2322600	0.11019	11613000	0.058007	0.060343	3.32	105.69	37.482	2.081e-09	0.0010841	0.0086632
PS_265	0.039042	0.031602	0.00055649	2.5822e-14	0.018003	0.036663	0.10411	0.014687	0.1779	35007	24399000	0.06339	0.4132	7294600	0.34235	85473	0.0063718	272280000	0.18526	109130000	0.62651	1487600000	40.931	991770000	13.011	1415400000	11.126	2921000000	7.4065	25044	944040	0.043234	144400	0.18854	70728000	65074	0.075264	869170	3933700	0.26405	30269000	0.033163	0.05546	5.8089	49.666	21.657	1.6089e-09	0.0013508	0.01488
PS_266	0.036716	0.037092	0.001124	1.8046e-14	0.017572	0.029406	0.030307	0.023422	0.094649	27747	64334000	0.084762	0.2768	8727600	0.1949	35414	0.0067951	331070000	0.18286	36951000	0.57228	1174300000	50.316	644940000	12.746	518110000	6.9695	2312800000	6.2267	10554	614850	0.12208	137910	0.18643	56073000	49529	0.058679	1239200	3606300	0.3221	28667000	0.019312	0.062317	3.3926	93.153	35.367	7.4219e-10	0.0014211	0.0055555
PS_267	0.12267	0.028864	0.00054882	2.5042e-14	0.013042	0.026717	0.031408	0.015015	0.10094	27590	19674000	0.068847	0.31507	7856700	0.21275	50982	0.0086794	397490000	0.12692	68249000	0.25505	1549500000	85.182	737900000	11.639	1774800000	6.7638	5946300000	9.4335	35799	489180	0.12424	170220	0.19983	31467000	74295	0.055339	617130	2822000	0.1256	14358000	0.022446	0.076647	3.1605	79.32	24.239	9.9612e-10	0.0016676	0.0070243
PS_268	0.074228	0.027336	0.00036957	8.1905e-15	0.0086245	0.014779	0.10108	0.010786	0.14493	36477	20779000	0.089634	0.28674	7509900	0.15965	54849	0.0091987	378000000	0.18115	102110000	0.40435	1285400000	73.371	930810000	10.245	1420600000	8.0136	1981100000	8.9696	13454	567410	0.1558	222240	0.41725	29512000	138560	0.09119	930060	3740700	0.17885	17207000	0.017715	0.075966	4.3699	163.26	40.968	1.0805e-09	0.00091986	0.0057952
PS_269	0.11488	0.034386	0.0007559	1.2554e-14	0.013624	0.042375	0.081998	0.010539	0.051679	36057	52321000	0.04956	0.24533	13257000	0.11361	28393	0.0053738	266600000	0.34487	38813000	0.24643	1694100000	31.964	840760000	13.927	606490000	4.8684	6372100000	9.5833	40402	1561800	0.077852	147360	0.23971	27610000	87747	0.07674	939580	3670400	0.20593	32173000	0.028215	0.048584	3.6432	99.589	36.311	1.2398e-09	0.00079161	0.005673
PS_270	0.11886	0.035596	0.00051254	1.8728e-14	0.017628	0.01871	0.038422	0.024684	0.11743	40807	31468000	0.13346	0.22792	10854000	0.25325	32165	0.0058778	267020000	0.15494	90807000	0.39995	683470000	59.773	402580000	9.5599	1233900000	3.931	2387600000	8.1158	11801	638520	0.050906	236160	0.1901	38096000	59374	0.068169	794110	1142600	0.098199	17457000	0.01658	0.15391	4.8526	94.592	50.45	2.1406e-09	0.0013127	0.0079255
PS_271	0.097864	0.031607	0.00058861	9.3593e-15	0.012222	0.01587	0.049243	0.019969	0.12739	32513	25507000	0.076282	0.21158	5577500	0.16465	84866	0.0047801	310580000	0.2824	69349000	0.27238	1493600000	76.28	322820000	6.178	472360000	10.958	3965400000	3.2868	15037	542630	0.10102	271290	0.58698	30726000	67641	0.14357	666840	3276600	0.28871	32183000	0.045889	0.11759	2.1265	51.744	22.159	9.7632e-10	0.00083307	0.0080219
PS_272	0.12565	0.034053	0.0011024	9.0425e-15	0.014889	0.030187	0.070062	0.024369	0.074737	26342	33585000	0.11425	0.15897	7706600	0.14507	105420	0.011688	110070000	0.36526	34253000	0.33312	918360000	53.342	893470000	19.153	1247100000	9.2304	3139100000	7.162	12767	571990	0.067586	327880	0.24113	32922000	72724	0.090587	982630	1084400	0.26641	23328000	0.032121	0.085392	5.8833	49.943	20.043	1.2947e-09	0.0006518	0.011184
PS_273	0.080109	0.035592	0.00033693	2.1446e-14	0.013711	0.039142	0.084792	0.013863	0.066393	26715	61444000	0.038955	0.42711	7432900	0.12908	48636	0.0058946	125410000	0.12375	78366000	0.60983	987130000	27.7	476800000	5.3767	1850100000	3.2513	2191100000	6.2331	11375	1434400	0.10912	176230	0.22976	31192000	97572	0.11265	933820	1334900	0.29481	12516000	0.015118	0.19014	3.0847	61.172	41.364	1.8465e-09	0.0012734	0.0087199
PS_274	0.086511	0.029684	0.00073291	1.2575e-14	0.016372	0.037992	0.032243	0.027785	0.093416	33860	54426000	0.090809	0.17719	9702800	0.22577	28642	0.0068841	336650000	0.10575	91163000	0.33561	1316100000	91.225	367200000	12.78	1567500000	4.295	2124300000	9.0587	24673	1173900	0.13479	184500	0.39535	31289000	49822	0.062298	414640	1502700	0.11386	23622000	0.035719	0.071276	3.3375	59.192	38.551	1.4375e-09	0.00094077	0.0060863
PS_275	0.076858	0.026792	0.00046176	1.0241e-14	0.016776	0.037603	0.066081	0.02721	0.10673	61734	66162000	0.038342	0.45609	10283000	0.35626	50646	0.0035085	145660000	0.3207	111250000	0.36479	577140000	49.01	503310000	18.06	1631000000	7.1181	3499500000	7.854	15631	1138500	0.066346	339150	0.17646	25122000	71833	0.1173	948930	1868600	0.15734	27087000	0.015129	0.18964	4.1099	157.77	34.587	1.1311e-09	0.00087084	0.011035
PS_276	0.102	0.032857	0.00053711	1.2347e-14	0.013074	0.039874	0.090478	0.010017	0.15717	48686	69562000	0.081316	0.24966	5882900	0.23877	55087	0.0055598	111670000	0.22041	31746000	0.55725	1716500000	53.294	427660000	7.3094	588590000	6.1296	3233000000	7.4343	14872	493540	0.092744	157890	0.52246	25006000	102900	0.078304	1018700	3503200	0.11624	27342000	0.026725	0.15622	3.316	57.129	23.904	1.1437e-09	0.0012252	0.010179
PS_277	0.12324	0.027239	0.0004449	9.7214e-15	0.018066	0.017373	0.095172	0.027674	0.056338	72698	19605000	0.054363	0.18183	16696000	0.20574	96785	0.0096682	105060000	0.24197	64385000	0.66985	783150000	57.098	473040000	16.07	901810000	4.2752	2458300000	5.6535	30196	609660	0.083297	272030	0.31487	32329000	59910	0.08901	1142000	4165700	0.12725	39357000	0.047197	0.12315	2.8571	52.773	20.752	6.0989e-10	0.0013589	0.011547
PS_278	0.089621	0.027127	0.00080276	2.1829e-14	0.017093	0.015784	0.048021	0.01758	0.10178	33859	53700000	0.063459	0.18424	10465000	0.12317	61265	0.0080669	312130000	0.12018	43940000	0.56671	483150000	29.621	416790000	14.206	564550000	5.0257	7281200000	5.0213	37932	1767400	0.043159	183690	0.21698	23816000	101980	0.1286	409380	2707000	0.083009	15588000	0.051485	0.061502	4.0098	159.47	36.653	6.8953e-10	0.00070188	0.0049193
PS_279	0.038654	0.030422	0.00032491	7.9655e-15	0.013063	0.040383	0.054785	0.022911	0.05185	46664	47560000	0.045038	0.35017	15288000	0.42139	43168	0.0086361	112400000	0.1047	102930000	0.56363	1004200000	73.023	510970000	6.0152	468580000	5.3175	6454300000	6.5225	19038	1471500	0.10053	303250	0.27596	40874000	154980	0.092998	1374400	2666400	0.10099	11719000	0.030402	0.076406	1.9876	163.48	55.958	1.2274e-09	0.0015	0.0065983
PS_280	0.07587	0.037369	0.00063331	1.8664e-14	0.019933	0.017355	0.053922	0.015026	0.098657	38127	32339000	0.061861	0.3316	4818600	0.27631	90152	0.0052443	185560000	0.19076	47206000	0.27219	1080300000	81.439	709860000	8.2168	1767600000	6.0836	6768900000	3.8324	26899	746560	0.072331	239670	0.21166	31424000	68697	0.083184	934000	1425900	0.10435	17273000	0.020344	0.17666	6.3179	108.84	46.637	5.9516e-10	0.0011962	0.007976
PS_281	0.037458	0.035501	0.0011822	2.416e-14	0.010506	0.025043	0.09505	0.018017	0.052716	28191	28553000	0.08841	0.30628	5275700	0.34053	60206	0.0043357	178800000	0.19458	76669000	0.45034	1075900000	32.638	428150000	19.704	510990000	4.3907	2028500000	5.5453	20073	983460	0.051451	282390	0.31234	51910000	110700	0.13899	716280	1133900	0.23012	20996000	0.017676	0.096368	4.0364	52.903	18.679	6.6231e-10	0.00063005	0.010389
PS_282	0.050575	0.040388	0.00031075	1.5303e-14	0.01891	0.040769	0.026699	0.019838	0.17635	38735	31016000	0.070718	0.16006	5357200	0.2006	39314	0.0080052	408170000	0.13979	41450000	0.48727	608200000	95.896	326880000	17.864	1333500000	5.3299	4666700000	8.921	20873	819950	0.063013	162490	0.24756	35554000	50234	0.052479	1296400	3163400	0.30285	19155000	0.017129	0.068592	4.967	104.04	24.805	9.403e-10	0.0006022	0.0067579
PS_283	0.067193	0.02987	0.000938	8.7859e-15	0.02028	0.056297	0.086819	0.0094585	0.066701	32828	24080000	0.078536	0.5799	10192000	0.12935	43145	0.0056186	189490000	0.19503	64639000	0.25304	1552400000	27.279	815400000	7.2521	939790000	5.9264	3784700000	3.911	38507	1422700	0.10842	282600	0.30389	24761000	61823	0.043466	442530	1708200	0.14974	15752000	0.038173	0.12127	5.9157	51.768	21.252	7.5673e-10	0.00085143	0.0063268
PS_284	0.081359	0.0369	0.0010549	1.2462e-14	0.017289	0.033045	0.066135	0.035102	0.11895	28589	71352000	0.074087	0.35655	13030000	0.18093	63885	0.0046797	316710000	0.24916	41394000	0.60101	982910000	68.233	478250000	8.8732	669920000	4.0421	6532000000	3.5653	39100	862480	0.14607	111580	0.64374	48901000	107050	0.13262	501070	2062100	0.14869	14259000	0.015287	0.17218	5.9618	84.245	32.287	1.2754e-09	0.0014967	0.0085348
PS_285	0.078675	0.030723	0.00033941	1.2997e-14	0.013764	0.048028	0.027168	0.019255	0.067831	38488	40205000	0.089537	0.2448	10807000	0.31129	42623	0.0034601	230130000	0.21382	110350000	0.21834	746280000	79.515	643980000	13.155	1503000000	11.624	5694400000	3.2841	33167	673900	0.10589	169800	0.22786	25768000	118460	0.11809	1512000	2988700	0.193	42587000	0.024199	0.089047	2.9126	47.301	22.144	6.4713e-10	0.0018339	0.014557
PS_286	0.039786	0.030502	0.0006898	1.1188e-14	0.0077334	0.022184	0.052615	0.016651	0.13748	26809	27842000	0.051386	0.28119	13354000	0.21634	67161	0.011187	251120000	0.3057	77447000	0.23697	757410000	31.948	411420000	7.5844	1395500000	12.123	3694400000	9.7251	11265	598560	0.076173	244350	0.2059	59019000	52499	0.086786	823820	1849500	0.17889	21815000	0.016811	0.16931	4.3526	99.303	41.302	8.4475e-10	0.00088961	0.0052586
PS_287	0.14439	0.037192	0.00042935	1.2431e-14	0.016138	0.027293	0.060197	0.011695	0.065982	76978	33848000	0.068385	0.39611	5257100	0.3201	106180	0.0054042	171610000	0.16952	38869000	0.48802	469070000	38.122	707820000	8.3228	1318300000	12.226	5796900000	8.4213	11682	989230	0.086477	294730	0.21221	29413000	42824	0.11781	581020	2105600	0.11966	20169000	0.034697	0.12394	2.5797	99.824	19.99	7.3437e-10	0.0011583	0.0071016
PS_288	0.043826	0.027638	0.00050539	1.9189e-14	0.018338	0.025073	0.080218	0.011096	0.082617	31976	58671000	0.049127	0.23583	17725000	0.32176	106110	0.0093715	136030000	0.32939	69992000	0.4811	987480000	71.703	312430000	7.0353	715190000	6.6602	2272500000	5.1282	19019	893060	0.063097	127830	0.28371	63261000	106340	0.10821	419680	2706200	0.14814	24034000	0.040371	0.18681	4.5048	123.54	17.213	2.2212e-09	0.001801	0.013425
PS_289	0.060531	0.026528	0.00031034	2.7872e-14	0.015568	0.051859	0.10495	0.033297	0.15763	32972	18621000	0.10345	0.18337	10398000	0.20428	109020	0.0070903	140410000	0.12423	61777000	0.25461	906760000	42.865	434100000	6.0044	1353400000	11.931	5282500000	6.6872	10560	926140	0.086085	311160	0.25193	24677000	103010	0.04205	1122900	2092400	0.2808	21025000	0.016358	0.064801	2.2987	84.486	50.911	7.8624e-10	0.0012768	0.0070544
PS_290	0.107	0.034113	0.00043501	2.5345e-14	0.010743	0.021127	0.040032	0.010375	0.17134	67552	18120000	0.06236	0.40835	11720000	0.24906	69770	0.0039095	215770000	0.19087	102300000	0.24315	671160000	53.383	286440000	5.3868	1625300000	6.0591	6160100000	5.3795	10734	506930	0.06984	157260	0.19933	55243000	67348	0.10145	1371800	2612800	0.13054	38060000	0.044712	0.086031	5.1634	50.872	17.604	1.0757e-09	0.0013291	0.010059
PS_291	0.096941	0.031565	0.00034461	2.0025e-14	0.019979	0.026	0.038867	0.012134	0.077087	76367	60940000	0.1167	0.31994	6672000	0.37849	50354	0.0084382	258060000	0.15772	93307000	0.57133	1165400000	59.946	438600000	8.5933	780580000	5.3858	2228300000	9.1557	38954	989500	0.045571	204960	0.20006	44497000	119670	0.11666	958010	1864000	0.11829	39788000	0.026015	0.0668	4.963	120.95	15.939	1.953e-09	0.00051483	0.0064962
PS_292	0.074593	0.02905	0.001014	1.4546e-14	0.01487	0.031924	0.035049	0.027663	0.10296	35910	57625000	0.067744	0.32405	8530000	0.35752	40836	0.0091796	253800000	0.33478	57793000	0.59535	494980000	28.969	452520000	7.1999	1480500000	9.5205	3291400000	7.7964	33997	816950	0.066481	365970	0.48349	63357000	61587	0.039571	1154200	1557200	0.17447	18559000	0.032932	0.1876	2.8412	59.657	44.318	2.2055e-09	0.0011575	0.0064363
PS_293	0.1027	0.028577	0.00035008	1.4539e-14	0.011195	0.015573	0.10324	0.015881	0.1843	27688	53679000	0.08881	0.20967	4928800	0.20366	65194	0.0057872	390440000	0.22463	96387000	0.21729	1196500000	33.488	782100000	8.447	1497100000	9.3323	2546600000	6.4453	33274	1392100	0.13979	111090	0.65305	64026000	57650	0.037646	845500	1582300	0.14314	35812000	0.033799	0.11996	3.2079	168.26	23.884	1.4337e-09	0.00099027	0.0055448
PS_294	0.06308	0.030964	0.001119	1.1479e-14	0.021209	0.033727	0.085295	0.026207	0.16036	46543	24490000	0.077005	0.56743	12006000	0.22675	58252	0.010807	125690000	0.35839	57271000	0.55066	539430000	68.454	593780000	14.867	1509300000	5.3494	7019400000	6.9131	28675	1677800	0.043967	217020	0.58295	34848000	158400	0.13971	839640	1362500	0.15678	29440000	0.019894	0.062847	2.3122	158.55	37.052	1.4372e-09	0.001462	0.011066
PS_295	0.050848	0.029348	0.00047643	1.6221e-14	0.010887	0.017672	0.03237	0.016233	0.059081	29509	38151000	0.056767	0.28996	16424000	0.43149	102150	0.0086348	258800000	0.29533	99619000	0.66374	613030000	45.132	307230000	14.553	800720000	9.2255	7121100000	8.7214	28485	1011500	0.086238	364060	0.2509	25246000	99558	0.10034	876480	2005800	0.11457	25495000	0.049496	0.069662	3.644	162.25	44.622	1.1361e-09	0.00098124	0.016031
PS_296	0.038419	0.027831	0.00057676	7.4516e-15	0.011596	0.043285	0.082078	0.030647	0.18488	34160	29049000	0.091923	0.46063	6684300	0.21009	66217	0.0059815	248270000	0.14018	36904000	0.39303	528430000	54.368	850440000	19.455	654640000	4.2709	7372900000	3.8182	13280	1405800	0.10371	100650	0.61995	93096000	87375	0.12011	1067700	1837900	0.11124	15636000	0.036796	0.12328	2.3385	76.167	15.203	1.0978e-09	0.0012026	0.006014
PS_297	0.079998	0.032978	0.0011133	2.5586e-14	0.021784	0.034617	0.053012	0.013265	0.065676	42598	31583000	0.059605	0.47882	10778000	0.11257	46018	0.0036538	331310000	0.20427	78427000	0.53151	1259600000	95.314	902890000	11.491	1300700000	7.509	3666300000	5.0178	13691	1539900	0.070862	191130	0.21019	41771000	152590	0.061653	1518100	1144300	0.23877	17738000	0.01816	0.12716	5.1424	59.431	21.661	9.4364e-10	0.0011134	0.0058376
PS_298	0.055167	0.030734	0.00044636	9.8085e-15	0.015602	0.020276	0.030409	0.015155	0.11228	59435	26501000	0.039922	0.33748	13098000	0.25907	65673	0.007625	139570000	0.1749	58398000	0.31714	979940000	68.26	428120000	8.2305	569610000	4.1502	2591300000	4.8581	33388	475860	0.090754	309860	0.24591	49647000	70122	0.075402	1479300	1226100	0.2027	16193000	0.019254	0.13176	6.3912	174.78	17.674	1.4074e-09	0.00062894	0.011501
PS_299	0.059195	0.030569	0.0011498	8.1481e-15	0.016265	0.056251	0.038579	0.010145	0.050563	25560	18635000	0.038781	0.17509	16376000	0.35626	65516	0.013526	375410000	0.28661	32023000	0.41639	1015300000	61.769	619940000	7.0625	1335100000	3.1864	6944800000	7.8051	15997	890990	0.1128	107110	0.39044	38849000	91703	0.13155	640170	2365800	0.091862	12077000	0.030477	0.17163	5.3142	145.18	27.045	1.087e-09	0.0008586	0.007894
PS_300	0.081598	0.029793	0.00065896	8.4227e-15	0.01579	0.03329	0.032007	0.027806	0.069932	49877	47061000	0.14459	0.2881	13167000	0.25466	40924	0.01161	303040000	0.21781	81314000	0.32601	1316300000	69.865	589490000	12.229	508490000	7.078	3592200000	5.3397	17559	730860	0.13461	299720	0.20049	39276000	62465	0.084083	1159000	1490600	0.18714	12357000	0.01548	0.11779	3.6616	90.215	26.101	6.3894e-10	0.00092671	0.0057061
PS_301	0.09963	0.042085	0.0010571	1.6235e-14	0.010118	0.033077	0.084386	0.010637	0.17304	41926	55256000	0.091629	0.29005	7329400	0.16786	112220	0.0036278	371060000	0.097024	63476000	0.2496	1470900000	54.983	333070000	7.5007	566780000	11.685	2478000000	8.3146	22775	907070	0.057932	271580	0.17976	46572000	51154	0.14618	1316400	3309700	0.23212	29924000	0.015444	0.061001	2.1192	72.01	39.439	7.6086e-10	0.0017555	0.0080586
PS_302	0.10985	0.030035	0.00046012	1.6038e-14	0.013947	0.015813	0.046889	0.014034	0.17813	42619	47515000	0.1256	0.5402	7920700	0.12346	39013	0.0059648	363220000	0.22369	90989000	0.31502	471580000	33.629	551420000	9.6254	1281600000	3.6111	1965800000	5.881	30059	1008200	0.084932	106950	0.53473	26274000	117510	0.12914	440150	3898700	0.11657	38024000	0.022425	0.078021	2.1862	148.61	16.815	1.3658e-09	0.00061539	0.01099
PS_303	0.088015	0.034808	0.00065358	2.7272e-14	0.01446	0.056629	0.085551	0.026391	0.14303	29936	35936000	0.11259	0.1713	14955000	0.1729	32290	0.005252	244520000	0.26761	72991000	0.23493	1055500000	98.429	477240000	8.8574	918850000	5.4547	5940900000	12.644	38194	674220	0.15459	134540	0.44419	41895000	53510	0.097072	1094400	2655200	0.13083	24966000	0.052945	0.10302	2.636	96.925	34.149	8.4668e-10	0.0010028	0.0094878
PS_304	0.11739	0.028712	0.0011715	1.4721e-14	0.020243	0.041319	0.045303	0.020261	0.053614	34444	37546000	0.038869	0.50143	13528000	0.23139	30708	0.0066289	295660000	0.15899	104990000	0.65822	569080000	65.373	582830000	12.377	668970000	10.151	2127500000	7.5931	15911	796890	0.072278	317060	0.38207	60733000	95715	0.056927	585640	1236500	0.18279	27075000	0.022596	0.047876	4.8331	104.84	33.944	9.6645e-10	0.00075256	0.0073644
PS_305	0.097768	0.036512	0.00096515	2.0762e-14	0.014494	0.032639	0.057715	0.019223	0.052127	66091	35161000	0.037243	0.4115	4911400	0.22151	58723	0.0041034	259980000	0.19748	32229000	0.39092	1672400000	32.213	857040000	19.111	1587600000	6.4343	4612400000	7.2903	30963	586660	0.13915	146490	0.18428	25251000	150760	0.081996	775160	1942400	0.18124	28348000	0.03445	0.10058	3.9591	84.849	18.259	2.1517e-09	0.00078097	0.0071021
PS_306	0.061714	0.031574	0.00052461	1.8832e-14	0.020423	0.051164	0.026815	0.017587	0.053673	29745	43923000	0.10425	0.40899	14178000	0.39085	55779	0.0065608	331810000	0.13416	32585000	0.24609	1600800000	85.201	846480000	9.1715	483100000	7.2554	5789900000	5.4365	10504	1257300	0.13416	99057	0.23918	47162000	53140	0.097568	1429800	1531100	0.10856	15502000	0.026477	0.17578	2.941	158.11	36.989	1.0134e-09	0.0014652	0.014205
PS_307	0.045854	0.033615	0.00041101	1.067e-14	0.013051	0.018656	0.1027	0.025156	0.09358	25496	47504000	0.12876	0.22852	4868200	0.27208	31361	0.0093499	305830000	0.22268	63066000	0.53681	1126600000	75.105	618880000	7.4994	1291800000	5.4762	2586000000	11.425	30939	748340	0.14398	119800	0.27087	24275000	56659	0.10261	1011700	1215200	0.20387	18463000	0.052851	0.17068	2.8941	167.77	22.827	1.3234e-09	0.0014068	0.0091137
PS_308	0.045926	0.029498	0.00031246	7.769e-15	0.014391	0.047385	0.031662	0.036501	0.072474	36731	60572000	0.13624	0.37641	16014000	0.13311	46116	0.0038245	215110000	0.26724	38494000	0.47281	1731900000	88.449	279000000	6.1843	687300000	9.7598	5309600000	9.1956	37339	825110	0.10443	126910	0.48664	26286000	124030	0.07349	654680	1079300	0.17772	20950000	0.032308	0.053238	1.9405	113.26	49.683	1.3062e-09	0.00055711	0.0063551
PS_309	0.039425	0.034777	0.00048135	1.5312e-14	0.014349	0.055137	0.036348	0.012139	0.16073	37865	56436000	0.14039	0.47588	6024300	0.12651	52655	0.0087733	342180000	0.30388	78499000	0.6995	578590000	84.41	515310000	8.7043	829090000	3.4526	3150700000	7.4998	16256	564240	0.12998	136610	0.2007	23878000	49943	0.11274	896880	2258600	0.20046	13945000	0.050652	0.18606	4.8854	56.428	22.496	1.8053e-09	0.0012685	0.0090142
PS_310	0.088724	0.027554	0.00074533	9.3557e-15	0.012796	0.038568	0.061474	0.017426	0.077616	40455	25188000	0.038625	0.37847	8942700	0.34565	95654	0.0072362	232060000	0.19585	34769000	0.45973	1613700000	55.278	709300000	8.2754	989060000	9.3181	6896900000	12.251	26369	1129100	0.076901	390530	0.30902	34150000	44306	0.10073	856590	3942400	0.31962	30230000	0.04213	0.093237	1.848	65.273	20.029	8.9387e-10	0.0011978	0.0062539
PS_311	0.044272	0.041116	0.0008249	1.3906e-14	0.022274	0.014812	0.030967	0.022764	0.071447	29971	32426000	0.087468	0.19691	4844000	0.28602	71064	0.010482	185190000	0.3083	35704000	0.70405	626620000	39.639	335410000	6.439	1695700000	4.4641	2337800000	5.0075	25374	1105400	0.058505	310310	0.26031	58717000	88319	0.076431	875060	1578600	0.1054	14826000	0.043386	0.11028	1.9797	181.42	23.754	9.185e-10	0.00091418	0.0055492
PS_312	0.057189	0.027255	0.00044174	1.4498e-14	0.014017	0.045982	0.039828	0.03546	0.096665	48091	48975000	0.038085	0.25066	6940100	0.15295	111160	0.0069035	136910000	0.096534	38669000	0.28919	654890000	32.967	421160000	15.097	780470000	3.6501	5497000000	8.7677	41396	651500	0.10811	225490	0.37066	40155000	143160	0.11166	555050	2784900	0.30247	12348000	0.033261	0.11492	2.331	112.65	17.03	6.8458e-10	0.001431	0.011118
PS_313	0.13471	0.03288	0.00061217	1.7839e-14	0.015491	0.016448	0.026492	0.012209	0.060983	56655	24379000	0.088584	0.21933	10211000	0.26214	92714	0.0068172	355090000	0.15199	32071000	0.29096	1723800000	92.156	892010000	5.066	1035300000	4.9884	3194500000	6.3167	12945	1738000	0.10641	115670	0.2194	40812000	50120	0.087766	888800	1853000	0.20379	40543000	0.015848	0.15263	2.1912	67.78	34.207	1.9021e-09	0.00099801	0.0095474
PS_314	0.11876	0.039072	0.00076685	1.2487e-14	0.02069	0.046064	0.061422	0.031391	0.16249	55934	41584000	0.0797	0.1611	11619000	0.43058	33761	0.0080726	181020000	0.27635	36349000	0.42922	1158800000	42.968	1018800000	7.5329	529480000	4.186	4410500000	6.5638	33582	845800	0.058163	274090	0.27951	37278000	51264	0.069462	1478300	3113000	0.13047	25134000	0.016215	0.053616	2.1606	152.07	52.488	7.1582e-10	0.0013024	0.01267
PS_315	0.071677	0.038497	0.00069754	8.5305e-15	0.015572	0.049947	0.040762	0.016463	0.076208	43541	58370000	0.050875	0.35312	10128000	0.13429	30998	0.010006	316910000	0.28401	38702000	0.29609	759160000	90.427	497010000	16.297	498830000	4.3356	2947800000	3.7583	20228	985530	0.044127	210940	0.51056	56693000	47448	0.1289	1244200	1083200	0.16616	17240000	0.018634	0.15323	4.3058	74.249	20.266	1.8432e-09	0.00068881	0.0049251
PS_316	0.044511	0.028398	0.00068962	2.5439e-14	0.011538	0.032137	0.042054	0.018061	0.16371	33064	44927000	0.094851	0.18877	13845000	0.20113	99558	0.0043827	185910000	0.24302	53446000	0.23495	1381800000	43.274	689210000	10.952	611740000	8.9126	3328400000	7.3547	18446	1318200	0.080521	137040	0.2237	85711000	114140	0.056982	966750	3490200	0.15297	11676000	0.03123	0.12412	2.8348	60.201	19.26	8.023e-10	0.00098963	0.0072059
PS_317	0.13173	0.029579	0.00048958	2.0655e-14	0.010333	0.02338	0.062887	0.024097	0.10743	46644	53136000	0.036452	0.16651	11683000	0.38786	65021	0.012189	413170000	0.35178	33031000	0.21357	1433200000	25.927	536470000	7.1284	657120000	8.9793	3803700000	10.937	17483	1415500	0.052857	139830	0.27417	34610000	153860	0.12132	743950	3713500	0.18849	15250000	0.030899	0.14037	3.4826	82.261	20.412	5.9288e-10	0.0015081	0.010565
PS_318	0.039949	0.027469	0.0010171	8.8934e-15	0.018859	0.01679	0.027343	0.01578	0.064463	33841	37981000	0.12673	0.5573	8923300	0.19523	59829	0.010007	109870000	0.23676	35024000	0.31512	1411800000	42.019	752150000	8.3164	1305900000	11.416	2972100000	6.6476	13220	930610	0.069958	177350	0.19988	49000000	84878	0.042397	826320	1254100	0.28352	32418000	0.049129	0.062959	2.4379	80.906	22.314	5.7299e-10	0.00092373	0.0082284
PS_319	0.11428	0.037578	0.001134	1.4068e-14	0.014843	0.040089	0.027841	0.01532	0.17604	28800	23324000	0.038093	0.16778	9158800	0.31281	78117	0.01346	116220000	0.33241	56400000	0.23007	607550000	41.008	657880000	11.637	879330000	8.8044	4095400000	9.5718	16319	532960	0.13065	137780	0.33135	23571000	49156	0.046685	441000	2855900	0.25456	25240000	0.035651	0.13089	2.058	100.41	52.845	1.3377e-09	0.00089093	0.0058175
PS_320	0.12374	0.035475	0.00075385	2.5718e-14	0.014096	0.057215	0.063031	0.019259	0.173	44082	45839000	0.085842	0.466	5079300	0.20288	72260	0.013387	233420000	0.24688	38588000	0.21565	722120000	46.908	613030000	6.7583	1263800000	3.5723	3065200000	5.1313	24317	1264700	0.096374	133630	0.19644	66656000	54698	0.13386	396640	1080100	0.11044	16192000	0.046357	0.061714	2.4319	89.204	16.861	7.1416e-10	0.0011333	0.0073337
PS_321	0.1405	0.042013	0.00031041	1.0163e-14	0.013208	0.025906	0.034513	0.01273	0.062653	36314	21498000	0.077253	0.31384	13145000	0.15835	35763	0.013532	119110000	0.14042	97804000	0.40063	630790000	84.026	858190000	9.6523	654960000	3.7592	3149100000	10.155	28762	1767300	0.1599	310420	0.18357	56740000	67067	0.080715	413660	2352800	0.14263	32145000	0.027343	0.12652	3.2687	155.11	49.007	7.4589e-10	0.00085746	0.0063833
PS_322	0.046781	0.040065	0.0007367	1.7102e-14	0.01985	0.02389	0.074483	0.030639	0.052614	87631	65712000	0.091253	0.3252	6516100	0.18595	45131	0.0045429	276070000	0.14281	31224000	0.59052	945360000	26.29	601990000	15.201	1290900000	4.0324	4135200000	6.8658	16813	1786500	0.09314	276610	0.27507	27367000	49665	0.072784	799820	2518900	0.2773	20460000	0.018352	0.15832	2.2659	52.297	40.676	2.1723e-09	0.0013505	0.018754
PS_323	0.053342	0.033282	0.00064518	2.2885e-14	0.011651	0.018952	0.06388	0.011502	0.12175	28136	57470000	0.11637	0.27667	15678000	0.16352	35029	0.010539	202750000	0.15959	30779000	0.5558	1014200000	59.748	465300000	5.6193	1763900000	3.1631	2733800000	6.3164	15133	613110	0.11543	276740	0.48468	70064000	89705	0.11106	667850	2848700	0.21805	15710000	0.052584	0.072981	5.1782	114.37	17.513	1.4381e-09	0.0010327	0.010109
PS_324	0.03709	0.033054	0.00073055	1.6177e-14	0.011376	0.020405	0.030104	0.014317	0.16101	53293	53423000	0.087605	0.35298	5822800	0.20902	37063	0.0070249	241400000	0.14864	85131000	0.44362	1727000000	99.01	926770000	8.6758	810930000	4.1783	3997000000	3.5405	15189	1213700	0.052959	334930	0.21088	32386000	58357	0.13584	1028900	2801500	0.2188	11962000	0.021104	0.063736	1.9698	61.065	27.432	5.7823e-10	0.001408	0.0071907
PS_325	0.060521	0.031573	0.00035457	1.4587e-14	0.012003	0.030011	0.059803	0.017538	0.12335	28878	18694000	0.14367	0.31858	7437000	0.3117	91120	0.0062959	176800000	0.11064	112960000	0.26441	926590000	37.146	340290000	5.212	874280000	8.3953	4162600000	7.1465	28356	1054800	0.12977	113020	0.2187	85375000	43922	0.073606	925550	1457100	0.28645	21073000	0.014823	0.049523	2.7632	108.99	40.497	8.5403e-10	0.00057454	0.0077618
PS_326	0.086907	0.036351	0.00036878	7.1697e-15	0.011207	0.01954	0.092077	0.015608	0.16676	38351	38705000	0.045947	0.57971	15145000	0.22471	66045	0.010097	318260000	0.2764	38309000	0.47671	611090000	28.384	718980000	15.516	737050000	4.1839	2074700000	7.2801	30003	508540	0.059997	253000	0.43218	26398000	44533	0.05844	1456100	1255100	0.2125	19778000	0.04964	0.11863	3.2266	61.09	41.207	1.7274e-09	0.00056159	0.011395
PS_327	0.050576	0.030366	0.00035104	9.5745e-15	0.019838	0.030273	0.057328	0.027714	0.074071	82717	27522000	0.050279	0.57747	5536500	0.35751	38945	0.0062147	146620000	0.23677	46416000	0.44776	620500000	50.451	932480000	11.712	1227300000	12.17	6842000000	5.3631	41375	1819100	0.050116	247990	0.63775	34780000	41536	0.092226	1453700	3215600	0.12538	16939000	0.024762	0.1314	4.8102	70.165	22.51	9.003e-10	0.0010302	0.0086807
PS_328	0.078113	0.028832	0.00074489	8.1898e-15	0.010716	0.029749	0.057777	0.013634	0.065211	26169	37792000	0.13263	0.28656	17961000	0.15838	35719	0.011127	161030000	0.10202	40089000	0.60769	1558700000	36.957	390560000	5.2296	717850000	7.1693	5292200000	5.3685	21497	763090	0.051292	333810	0.52897	25526000	154620	0.12741	951190	1233800	0.12933	15392000	0.026359	0.075556	4.2135	102.97	18.459	1.4825e-09	0.00070529	0.0060838
PS_329	0.085205	0.043919	0.0006928	8.7291e-15	0.015768	0.044906	0.058195	0.02823	0.072099	29877	17861000	0.09304	0.18387	16809000	0.13816	57172	0.0038351	135860000	0.33437	45261000	0.47924	560820000	73.941	712320000	5.881	825210000	12.597	7424500000	8.7171	21338	757090	0.084406	134480	0.24249	40593000	150860	0.056511	1453400	1194700	0.096094	12537000	0.029404	0.057648	6.393	150.63	14.365	9.9571e-10	0.0015447	0.01481
PS_330	0.057945	0.028862	0.00052083	1.2509e-14	0.021632	0.04026	0.061994	0.011116	0.0502	35677	29874000	0.062579	0.31493	12940000	0.11164	38497	0.0053143	337850000	0.12623	30433000	0.2394	801890000	76.898	289310000	10.991	703970000	11.258	2299100000	6.8085	37053	679090	0.049409	109010	0.21212	27080000	47071	0.11403	609670	1886700	0.10858	21371000	0.016954	0.10626	2.0497	148.17	25.812	7.5833e-10	0.0012933	0.0089947
PS_331	0.042873	0.027765	0.00086363	1.2228e-14	0.010962	0.029843	0.091341	0.023888	0.17614	57423	36189000	0.074145	0.23601	7343200	0.30366	81477	0.011288	171410000	0.11684	78727000	0.22127	1211100000	28.297	361420000	14.812	590910000	11.158	6890300000	3.8945	36782	1477900	0.089452	379050	0.17489	71338000	47922	0.10767	585280	1065400	0.086086	17848000	0.02092	0.054147	3.9656	116.25	21.658	5.9008e-10	0.0014757	0.0068997
PS_332	0.047225	0.033126	0.00095476	8.6171e-15	0.016885	0.025455	0.064991	0.010374	0.072094	26173	51854000	0.051302	0.26408	10670000	0.14421	72923	0.0065573	104500000	0.33774	56105000	0.24615	846420000	77.675	380190000	13.112	885490000	7.5411	3383000000	7.1403	12460	1567000	0.082541	147940	0.22351	59329000	105830	0.10912	946490	2926800	0.30594	14773000	0.039558	0.1893	4.1153	162.23	35.149	5.831e-10	0.00094229	0.0064112
PS_333	0.066906	0.036585	0.00099417	1.1725e-14	0.015576	0.02143	0.080026	0.035847	0.088491	26866	59642000	0.076761	0.24994	4756100	0.20523	35032	0.0081669	136680000	0.1274	45819000	0.59398	642850000	31.994	1060200000	15.223	1458800000	6.1867	5218500000	7.7365	14179	927870	0.058861	149910	0.2548	31587000	125460	0.14083	1213500	3478900	0.13514	18108000	0.026077	0.13497	5.4201	169.95	15.812	6.5193e-10	0.00095842	0.013479
PS_334	0.089919	0.031311	0.00066318	2.7746e-14	0.019205	0.030374	0.048748	0.013329	0.10392	70070	18179000	0.051561	0.3898	11128000	0.18136	71209	0.0053197	259190000	0.20479	33096000	0.62187	1295800000	72.621	336820000	19.806	912220000	10.172	5527300000	3.4592	12930	941010	0.13823	236050	0.31285	34866000	153880	0.11238	1168600	3376300	0.1023	14374000	0.031771	0.12205	2.5922	103.03	20.931	7.0985e-10	0.0012117	0.011465
PS_335	0.11686	0.031603	0.0004208	1.7032e-14	0.01673	0.031305	0.052633	0.026257	0.084422	28932	60482000	0.05195	0.18878	10974000	0.11875	49167	0.011894	271810000	0.24456	63944000	0.8041	751290000	60.584	449690000	18.476	818680000	9.719	5190000000	8.4222	29216	1310000	0.088026	111930	0.23533	28869000	126510	0.10267	583900	1978400	0.10311	13981000	0.035462	0.12252	2.5162	172.7	18.974	8.3092e-10	0.00050611	0.0081205
PS_336	0.091693	0.028344	0.00041357	1.1439e-14	0.019638	0.016826	0.10025	0.035096	0.18766	37668	26662000	0.045809	0.20918	5332300	0.21781	29356	0.0086823	202260000	0.37787	35093000	0.28757	656370000	34.579	999050000	7.3404	1240800000	4.464	4803300000	7.1419	39444	557810	0.1628	253110	0.2762	55981000	45595	0.065348	538890	2491500	0.26911	17055000	0.05274	0.12842	4.7754	56.777	51.622	5.7126e-10	0.0012518	0.0086592
PS_337	0.042176	0.038538	0.00032365	1.2492e-14	0.012675	0.02369	0.033086	0.014002	0.16606	32046	58221000	0.036268	0.20215	5571800	0.15878	58157	0.012732	224630000	0.18709	93892000	0.751	531610000	36.149	1070200000	13.321	799250000	7.7433	5554900000	5.8184	41523	1134800	0.052509	166040	0.22966	33688000	121100	0.059112	443250	3715600	0.29855	36551000	0.033052	0.18697	2.711	96.482	20.642	8.2177e-10	0.0009514	0.011795
PS_338	0.10316	0.034294	0.00042734	2.7011e-14	0.022991	0.029562	0.049678	0.036449	0.11926	29025	19693000	0.04019	0.3786	6796100	0.29187	87472	0.011618	186390000	0.11365	69494000	0.33154	495460000	31.905	345070000	19.379	784890000	4.3655	2885500000	4.4064	11906	970460	0.17028	176240	0.33816	38172000	150620	0.12308	599430	2966900	0.26536	35523000	0.022315	0.17338	3.8319	96.803	29.554	9.5443e-10	0.00090473	0.006732
PS_339	0.11349	0.039757	0.00051313	2.3231e-14	0.013373	0.023352	0.053677	0.012906	0.144	28792	61677000	0.10642	0.27827	8455200	0.19002	56153	0.0067361	254940000	0.26573	31405000	0.6741	800680000	26.72	993050000	13.836	1611900000	7.7235	3856100000	5.2935	14466	635560	0.04504	158260	0.57611	33207000	98579	0.037792	1476800	2554600	0.11715	45127000	0.054644	0.083126	3.6894	99.221	47.734	6.0567e-10	0.001586	0.0073506
PS_340	0.072608	0.031395	0.00062158	1.1338e-14	0.014949	0.029662	0.10412	0.034074	0.15853	57288	60620000	0.082183	0.22711	7686200	0.29611	77583	0.0057062	111820000	0.099882	67819000	0.4131	713460000	74.122	856090000	13.447	511250000	9.6121	1926700000	12.192	22502	936940	0.044367	324830	0.23355	24734000	63938	0.070733	1031000	1601700	0.095394	36207000	0.021616	0.077629	3.3605	86.046	23.799	7.0202e-10	0.001302	0.010142
PS_341	0.069383	0.034088	0.00051472	7.5877e-15	0.018767	0.019477	0.051107	0.012501	0.1079	37765	19723000	0.099313	0.15573	4934400	0.20985	77995	0.01232	202220000	0.11524	43359000	0.59238	975730000	83.195	841460000	9.5385	839870000	12.486	2649800000	11.311	38160	470270	0.079817	136210	0.22478	69725000	115150	0.057334	815820	1768300	0.26147	26059000	0.050384	0.18378	2.4003	99.624	31.108	1.1589e-09	0.0013129	0.0076194
PS_342	0.13604	0.030143	0.00031771	2.3536e-14	0.010436	0.015166	0.054014	0.036826	0.1654	82117	38022000	0.087095	0.21895	10973000	0.11464	84952	0.0048081	365740000	0.24992	62787000	0.49547	549580000	82.308	429900000	10.526	959110000	4.8037	4463000000	6.8876	11160	694300	0.049272	218100	0.30857	24947000	101820	0.14528	1000700	1491100	0.15627	38061000	0.049209	0.18444	4.8862	111.42	19.912	2.2225e-09	0.00098974	0.006587
PS_343	0.051935	0.030059	0.00081139	9.9806e-15	0.012745	0.018085	0.057765	0.030241	0.10321	66892	42436000	0.066417	0.23955	6712300	0.22313	38749	0.0098747	297630000	0.26877	39916000	0.29458	577920000	59.469	727900000	12.089	1661900000	8.5786	2082900000	6.361	11096	1584100	0.11752	373070	0.50463	28193000	63106	0.10517	1469500	1330700	0.13948	23846000	0.047636	0.10673	5.0102	73.127	25.983	6.8323e-10	0.0006921	0.0056799
PS_344	0.10937	0.034005	0.00072201	7.488e-15	0.010646	0.021623	0.095436	0.0095994	0.053111	28876	34897000	0.036688	0.26127	5309400	0.14145	48138	0.011481	324110000	0.12893	34720000	0.56316	692230000	42.893	688670000	9.4177	701270000	10.195	5805300000	4.6257	33759	1028700	0.12761	270900	0.41896	43310000	101250	0.041106	715550	2073100	0.25285	26848000	0.020342	0.13126	2.8326	111	40.471	7.9761e-10	0.0015441	0.0093221
PS_345	0.048393	0.034123	0.00055674	1.2608e-14	0.012274	0.040913	0.092731	0.035304	0.13096	52583	49777000	0.077655	0.43919	5996500	0.12936	46058	0.011588	392130000	0.1496	100930000	0.72676	472230000	69.867	760380000	5.0559	520890000	9.0656	5201400000	9.9463	23377	1478000	0.048584	225450	0.18404	52471000	76972	0.083484	554790	2350200	0.1433	23451000	0.032024	0.06951	2.1008	133.63	52.122	9.6384e-10	0.00046999	0.0097926
PS_346	0.06575	0.030319	0.00099692	1.1382e-14	0.014505	0.023272	0.032313	0.010167	0.10505	33711	18339000	0.046915	0.23429	17793000	0.1959	80628	0.0061889	315100000	0.29788	91745000	0.25315	1364300000	61.732	521630000	13.97	1537800000	3.2063	3213500000	5.244	28384	1085100	0.11685	277380	0.6734	81409000	64061	0.12062	535180	1423300	0.15608	33352000	0.031236	0.049965	4.3091	64.985	27.529	2.1008e-09	0.0011054	0.017854
PS_347	0.043739	0.038394	0.00057678	1.6614e-14	0.022086	0.026963	0.087917	0.029598	0.12031	27504	22220000	0.057842	0.28693	16559000	0.1395	31652	0.006799	246680000	0.20425	38181000	0.68459	579650000	44.118	299330000	13.185	1441700000	7.2048	4098100000	10.269	23934	500400	0.10822	109110	0.37164	24113000	59057	0.04909	816630	1899400	0.16138	16425000	0.014797	0.075293	3.5281	47.385	40.332	6.0196e-10	0.00073394	0.010163
PS_348	0.14664	0.027063	0.00034728	1.3742e-14	0.017895	0.023309	0.062222	0.022199	0.052816	36398	56980000	0.065972	0.23122	10902000	0.15	105880	0.0083345	122740000	0.1742	110790000	0.52427	633600000	28.891	418820000	6.6757	1454800000	6.4008	3458800000	4.727	10674	515160	0.1398	314020	0.45101	53012000	90836	0.1118	713650	3744500	0.24515	35514000	0.029284	0.05004	2.2862	84.505	44.636	5.7773e-10	0.0015032	0.0057594
PS_349	0.068109	0.043559	0.0010645	1.4876e-14	0.018987	0.042896	0.049245	0.018167	0.089529	38391	66874000	0.060641	0.26218	8339300	0.30323	73264	0.0055338	255360000	0.37136	53411000	0.45787	641800000	80.866	382280000	6.5618	998540000	5.7018	3395100000	12.434	19561	1146800	0.061923	109170	0.48681	31440000	58335	0.14397	868420	1085300	0.31913	19157000	0.041965	0.11595	4.1365	78.639	18.221	7.5036e-10	0.0017471	0.0091705
PS_350	0.057912	0.036116	0.00069482	9.0791e-15	0.01052	0.014384	0.037167	0.033796	0.079632	39057	55522000	0.041584	0.21763	10054000	0.20912	38035	0.012857	350840000	0.31023	81250000	0.3153	543920000	45.295	673360000	8.866	949710000	8.5177	5192700000	7.5463	37890	1443300	0.068457	367180	0.29922	35328000	59717	0.12019	665600	2095800	0.17153	17077000	0.023747	0.073783	6.1949	171.33	36.069	7.978e-10	0.0014779	0.015689
PS_351	0.050293	0.036363	0.00096386	1.8929e-14	0.014129	0.025642	0.077686	0.0095024	0.087413	34463	33025000	0.081792	0.49062	5575300	0.151	38005	0.010537	132210000	0.27875	33225000	0.38486	1372800000	91.865	281840000	7.3345	752490000	9.9476	7176100000	8.7172	28572	696340	0.13041	311640	0.22476	51005000	154640	0.12383	1436300	2839700	0.19203	33127000	0.027268	0.11171	2.2239	50.624	18.527	1.2736e-09	0.00088075	0.0059319
PS_352	0.048979	0.038524	0.00033638	1.1421e-14	0.014129	0.032768	0.091477	0.017948	0.10637	26625	49489000	0.12806	0.37978	17005000	0.27872	42404	0.012354	152200000	0.10347	36790000	0.37654	1542900000	35.346	689970000	5.5522	587690000	7.7766	2967600000	12.218	25886	1103200	0.069426	281760	0.18697	58999000	59617	0.053293	458740	1954800	0.21971	13624000	0.033338	0.14498	5.5549	111.93	23.734	9.5e-10	0.001403	0.0091965
PS_353	0.037949	0.037292	0.00078708	1.6653e-14	0.015188	0.037315	0.079575	0.035871	0.051771	31235	26383000	0.13546	0.24374	13020000	0.25289	51446	0.010693	215150000	0.23095	50910000	0.31818	1760600000	26.52	512710000	5.9772	1086000000	8.606	3390500000	8.0501	12605	1161000	0.065946	292140	0.25309	42644000	140940	0.11134	845950	3485600	0.13597	31033000	0.051424	0.088421	2.3165	46.378	18.602	1.5896e-09	0.0013422	0.013062
PS_354	0.12854	0.04296	0.00059827	1.9611e-14	0.018987	0.038735	0.084969	0.022651	0.099792	26021	51141000	0.099891	0.16389	15247000	0.40415	58677	0.0056054	139090000	0.12467	53324000	0.31085	1049900000	48.445	741350000	19.564	1483600000	11	4126800000	5.1972	30316	1365200	0.055028	190450	0.31198	25172000	126830	0.055737	575370	1498300	0.094333	29934000	0.055861	0.063827	2.8246	50.544	43.939	1.5087e-09	0.0010778	0.0086638
PS_355	0.040282	0.031009	0.00046128	2.8206e-14	0.017841	0.040459	0.097951	0.015579	0.084129	27543	19398000	0.12718	0.57487	8846400	0.12424	46705	0.013479	123740000	0.27044	59127000	0.49354	1394000000	52.085	334130000	5.36	852200000	4.3598	5825400000	7.8015	33017	1300800	0.047123	179820	0.17486	43001000	149160	0.11133	673310	2324700	0.1542	35619000	0.033504	0.059284	3.0916	107.69	25.82	6.6371e-10	0.00080868	0.0094933
PS_356	0.063272	0.028071	0.00099859	8.1693e-15	0.015587	0.023109	0.070822	0.025415	0.15823	40944	33361000	0.077823	0.2627	12847000	0.34728	71392	0.0074566	230000000	0.17144	53744000	0.46109	480840000	54.361	992220000	9.0826	771470000	11.365	2087500000	9.8921	34721	729440	0.066477	302360	0.21352	60609000	70395	0.10847	932510	2530600	0.29514	19214000	0.021212	0.18435	3.904	112.73	21.709	7.832e-10	0.00080384	0.0098713
PS_357	0.11026	0.02854	0.0003626	2.4441e-14	0.018136	0.056684	0.04897	0.01033	0.11314	43385	26980000	0.069511	0.35897	18541000	0.18777	53015	0.0034906	111460000	0.12608	95515000	0.45375	456180000	48.621	519230000	14.426	801760000	4.7606	4780000000	4.6546	29056	778080	0.066197	389050	0.33681	36151000	100870	0.069084	415130	1204100	0.14322	22583000	0.037033	0.059582	2.1283	85.407	22.166	1.8528e-09	0.00096707	0.0054236
PS_358	0.081309	0.027064	0.00034617	2.5532e-14	0.015893	0.052169	0.038578	0.02614	0.096865	50174	28109000	0.067371	0.16088	6148800	0.41822	109900	0.004375	331640000	0.13546	54581000	0.57042	1528400000	56.035	419080000	15.199	752900000	4.7053	3837700000	11.145	16972	845730	0.08564	302630	0.20142	30152000	121830	0.088782	1028400	2254100	0.24006	12450000	0.042506	0.055248	3.7903	183.51	52.193	7.3253e-10	0.00087638	0.0070103
PS_359	0.067571	0.03468	0.0010177	2.3528e-14	0.014482	0.03532	0.056951	0.017261	0.12314	52970	27073000	0.056836	0.40897	5334500	0.32168	38635	0.012574	184910000	0.16311	88337000	0.34765	1315600000	83.953	937490000	9.9453	1270600000	3.4244	7076300000	6.8229	24468	560450	0.068501	269230	0.21649	53973000	90015	0.0668	1197700	1292000	0.16074	28341000	0.020741	0.053896	2.1182	162.3	24.815	9.2695e-10	0.00056371	0.0078167
PS_360	0.13962	0.039387	0.00034542	1.3113e-14	0.012475	0.040034	0.027183	0.018029	0.14854	37109	20035000	0.093502	0.28548	6830600	0.15957	32824	0.0055128	313240000	0.15919	60254000	0.72699	1214600000	63.502	888470000	15.339	1450200000	4.8905	3654600000	8.4113	15999	1807300	0.095639	324720	0.3432	50736000	49761	0.10001	1271700	1270000	0.21032	11445000	0.026774	0.089917	4.859	101.16	16.012	1.4182e-09	0.0012381	0.0062364
PS_361	0.12481	0.034813	0.00052296	1.9853e-14	0.021602	0.049646	0.039672	0.012211	0.076492	25550	48019000	0.051653	0.34364	6701700	0.13562	106660	0.0074077	133200000	0.10175	49657000	0.71342	664150000	26.59	422510000	9.2381	1204600000	4.3442	6848300000	4.5123	13447	1237900	0.046568	222230	0.39121	86344000	94415	0.12384	588580	3665700	0.11775	14703000	0.04202	0.094161	4.0611	61.791	44.371	1.5119e-09	0.0008122	0.0071253
PS_362	0.12502	0.032358	0.00053063	1.9783e-14	0.021662	0.039804	0.057619	0.014615	0.052669	36429	43925000	0.054482	0.24659	8369300	0.20258	39386	0.0048297	106810000	0.38377	38932000	0.62796	1014400000	25.417	277280000	11.107	780980000	4.6059	7002900000	4.6455	38675	810010	0.10104	275960	0.19021	28285000	80173	0.062706	1415000	1298700	0.14112	25018000	0.020031	0.14954	4.2968	60.229	14.812	8.3917e-10	0.00046695	0.012536
PS_363	0.046831	0.032712	0.00044039	7.5632e-15	0.013244	0.01564	0.083293	0.020413	0.091442	28309	67970000	0.11805	0.1872	5757300	0.12885	81314	0.012621	119120000	0.11995	38647000	0.47762	905900000	79.897	622170000	12.679	594220000	12.618	4809800000	4.0965	27339	590640	0.081366	240920	0.49126	57112000	125760	0.038071	1384500	2692700	0.19992	20477000	0.021106	0.17763	3.0956	76.833	48.839	6.0347e-10	0.0018351	0.010817
PS_364	0.074119	0.030439	0.00052181	2.0824e-14	0.018292	0.021695	0.035584	0.017475	0.12764	25557	49194000	0.096293	0.1655	8554700	0.33384	48950	0.0078103	127650000	0.23714	30544000	0.72883	490390000	55.821	631930000	9.0524	547640000	8.271	3158100000	3.4388	11360	1040400	0.068718	176200	0.23261	30912000	43846	0.091675	596420	3858400	0.27743	19655000	0.05208	0.06164	4.008	58.202	41.391	8.2767e-10	0.00095373	0.012215
PS_365	0.061729	0.031046	0.00032747	1.2251e-14	0.014208	0.056754	0.097397	0.013679	0.095474	45676	66614000	0.070268	0.21311	4797200	0.16526	69176	0.0080421	151960000	0.32786	90714000	0.3478	1168000000	97.949	532700000	5.0458	1614400000	6.6595	7528700000	10.589	23796	1097400	0.046668	122510	0.18822	40438000	51312	0.12632	720890	1070100	0.11787	22352000	0.029339	0.15871	1.8226	60.02	43.504	5.6547e-10	0.0014193	0.0068377
PS_366	0.1032	0.034138	0.00063732	1.3464e-14	0.011398	0.052164	0.048693	0.030301	0.1898	26670	42523000	0.14074	0.30206	13436000	0.15017	112520	0.011684	221820000	0.36808	73271000	0.49396	679520000	46.994	1060800000	15.568	496040000	5.0263	3036100000	11.716	29812	555780	0.057737	160280	0.54035	63830000	87640	0.058187	1386900	3680500	0.22657	15630000	0.041819	0.059035	3.128	134.4	50.959	1.4649e-09	0.001443	0.013511
PS_367	0.064283	0.033478	0.00043726	8.0368e-15	0.018271	0.041101	0.036162	0.032511	0.13992	55502	25687000	0.10186	0.40415	7167300	0.40461	81379	0.0041462	133350000	0.15368	31340000	0.46346	1142700000	80.693	352540000	9.7874	984530000	4.6602	6730300000	4.7118	34486	517240	0.093617	120510	0.61932	24138000	50766	0.093555	739720	2000400	0.25106	24462000	0.029168	0.058165	5.1375	49.476	33.103	1.3916e-09	0.0017562	0.0093149
PS_368	0.054197	0.028726	0.00068728	1.2873e-14	0.020769	0.04527	0.10077	0.027785	0.10892	45949	47805000	0.10225	0.17978	6449000	0.23256	105070	0.0082294	251140000	0.37963	48688000	0.25638	463250000	65.353	319710000	9.9662	719640000	6.9017	3444600000	10.648	27705	688930	0.15834	220300	0.20907	30341000	52303	0.10251	627390	1203300	0.093299	29645000	0.043665	0.1454	2.7996	70.233	41.653	6.7079e-10	0.0012411	0.0073374
PS_369	0.039118	0.031347	0.00048197	1.2387e-14	0.012342	0.031585	0.057296	0.021578	0.058803	34457	28568000	0.095778	0.32563	9382900	0.14789	66565	0.0049819	135220000	0.29308	74086000	0.43384	765930000	32.611	631210000	15.542	1708400000	9.3282	3533800000	9.1452	22523	1190000	0.055915	135060	0.23266	34391000	49263	0.036972	1536800	3282900	0.21051	15894000	0.015698	0.10803	3.3978	138.32	19.855	1.7257e-09	0.00085544	0.00691
PS_370	0.10693	0.034452	0.00036801	7.4641e-15	0.019053	0.049895	0.071792	0.0097403	0.049688	39897	52484000	0.049661	0.1781	14981000	0.1674	92588	0.0039795	224070000	0.21049	81564000	0.61704	632430000	58.664	335130000	13.906	833120000	5.9358	2156400000	12.034	14767	1786300	0.1308	266480	0.18188	86600000	103350	0.10055	755570	3190500	0.1706	20486000	0.033807	0.19029	3.8419	100.55	22.86	2.0974e-09	0.0011137	0.0096468
PS_371	0.050226	0.029354	0.00049238	2.6005e-14	0.022064	0.042001	0.09581	0.021981	0.054359	43405	60723000	0.042221	0.16788	8616400	0.408	107620	0.0054215	111030000	0.24992	78512000	0.25417	1337600000	34.821	539020000	8.6542	849700000	8.3121	4383400000	7.3499	13621	946950	0.043306	327580	0.30923	73536000	114550	0.073152	1502800	2419800	0.17355	18398000	0.048365	0.058663	4.198	113.22	26.302	1.0219e-09	0.00079537	0.0061496
PS_372	0.065897	0.029564	0.00091051	1.7087e-14	0.015594	0.034985	0.083298	0.022812	0.058194	41998	62367000	0.073084	0.22841	7990200	0.31909	29871	0.0073477	143270000	0.25162	80807000	0.23278	976990000	47.965	451710000	11.052	700030000	11.591	3949400000	4.8741	13274	1232200	0.074569	152590	0.29245	31543000	81768	0.058943	1423400	1326700	0.18749	16525000	0.051529	0.1282	4.0745	164.11	18.179	1.6148e-09	0.00067713	0.0051894
PS_373	0.05318	0.043962	0.00044557	1.6696e-14	0.019886	0.014438	0.058058	0.023099	0.060619	48250	23564000	0.10566	0.15559	6827700	0.2106	69157	0.0037191	218420000	0.097121	70465000	0.34511	524490000	74.097	528990000	8.5711	944180000	4.6609	5627700000	8.728	25669	693210	0.090429	172650	0.18495	83709000	69705	0.12314	544670	1152700	0.21543	36195000	0.029343	0.055242	2.7559	162.03	18.404	1.5105e-09	0.00064883	0.0066699
PS_374	0.088484	0.029964	0.0011513	2.0661e-14	0.019726	0.055081	0.04709	0.01714	0.10743	36517	35797000	0.050342	0.16322	13378000	0.24235	79134	0.012435	125290000	0.24093	69742000	0.39064	495630000	27.581	292700000	8.7066	1500000000	4.6893	2980100000	8.7419	24268	1123500	0.058542	251610	0.31343	31926000	136930	0.04814	448630	2884900	0.13666	14892000	0.039552	0.092412	4.6461	57.252	19.303	6.5066e-10	0.00064629	0.0049292
PS_375	0.042867	0.037435	0.0011813	9.0412e-15	0.010065	0.015884	0.076701	0.029429	0.053347	32582	31434000	0.0396	0.51	13382000	0.22315	108790	0.0097009	174600000	0.097295	68987000	0.43315	583030000	28.795	749740000	6.2901	1303000000	8.6732	4750200000	3.4338	10582	1802500	0.06009	137460	0.32501	40533000	71840	0.11631	763960	2200100	0.32212	13706000	0.04448	0.14761	5.1062	120.95	15.943	1.3453e-09	0.00052831	0.0058006
PS_376	0.097354	0.03167	0.00046289	1.2927e-14	0.021864	0.042269	0.094342	0.029914	0.098843	44816	35588000	0.07305	0.18275	8253700	0.35532	57201	0.011059	323810000	0.31841	65319000	0.43858	716320000	92.945	691320000	18.096	483240000	12.038	6026800000	3.8382	35185	588700	0.11906	190060	0.31688	33711000	60920	0.038424	1235800	1222800	0.24292	22491000	0.017917	0.13301	3.179	147.71	45.113	1.8036e-09	0.0005504	0.0082405
PS_377	0.093197	0.044268	0.00086534	8.3578e-15	0.015446	0.02042	0.027962	0.030098	0.18881	49919	42164000	0.047305	0.27811	5028900	0.17036	72153	0.0098675	106930000	0.22328	30196000	0.45904	1126500000	74.994	843360000	10.538	1312100000	9.9548	3178300000	7.7355	19382	1559100	0.092783	372090	0.42074	24869000	149690	0.11364	421260	2669800	0.15794	15874000	0.03035	0.13124	6.4225	95.827	15.673	7.2981e-10	0.00069344	0.0052317
PS_378	0.095122	0.032624	0.00039539	1.9124e-14	0.014966	0.020798	0.051094	0.016112	0.1148	41883	59407000	0.1228	0.17256	11936000	0.27481	53908	0.0050087	154370000	0.16124	58616000	0.33803	1547400000	32.055	373160000	16.146	1032200000	5.1513	2124700000	11.262	11784	1239000	0.043011	126210	0.54099	53926000	58280	0.10325	669040	2137000	0.28386	37312000	0.021647	0.057696	3.9877	124.16	22.131	8.5891e-10	0.0012257	0.011739
PS_379	0.060245	0.033667	0.00032655	9.0225e-15	0.01113	0.018091	0.036135	0.022102	0.16851	33516	31378000	0.048347	0.2295	14025000	0.23407	72932	0.0070771	239180000	0.29578	108740000	0.36295	759470000	68.068	439860000	14.265	1578300000	3.4499	2431700000	4.4941	36215	1261800	0.14576	265790	0.51527	32113000	62344	0.09894	676640	3872600	0.29574	12235000	0.05016	0.13942	4.8167	60.789	34.618	7.9653e-10	0.0004886	0.012403
PS_380	0.081551	0.036422	0.00033018	1.2889e-14	0.013211	0.023183	0.088289	0.028692	0.13232	31726	68511000	0.11342	0.30944	6385000	0.27779	36197	0.0080748	253990000	0.14957	70948000	0.31748	1366700000	100.65	403200000	15.179	597620000	9.1242	7324800000	9.2212	20366	1674700	0.12249	335080	0.26003	25917000	102580	0.11075	550580	1957800	0.081854	11383000	0.024704	0.16976	4.9766	140.16	49.322	9.2053e-10	0.0012007	0.0066907
PS_381	0.038509	0.036249	0.00059629	1.8147e-14	0.017055	0.015519	0.073091	0.013121	0.053824	29511	24918000	0.048029	0.34705	4745000	0.12127	42858	0.0042016	156430000	0.12977	39289000	0.2092	972620000	64.718	783770000	6.6907	654560000	12.105	3091900000	6.1018	35002	1790300	0.049961	160300	0.27346	51618000	157560	0.089721	845160	2257200	0.23136	43021000	0.041884	0.11919	2.605	106.78	18.726	9.7528e-10	0.0014664	0.0079717
PS_382	0.038246	0.032644	0.00033974	1.6508e-14	0.015789	0.035338	0.044433	0.020164	0.075666	26272	39600000	0.041548	0.52777	7239700	0.14331	90554	0.0093533	327840000	0.23079	37582000	0.7462	781050000	26.387	429430000	18.111	1448900000	5.307	5256000000	7.6287	15299	750290	0.14027	381540	0.20361	41064000	87565	0.041369	534630	1765000	0.219	29955000	0.051962	0.12716	4.3748	121.23	14.28	2.0851e-09	0.0010288	0.0071318
PS_383	0.10645	0.03012	0.00049981	7.2433e-15	0.017383	0.016088	0.070436	0.0094679	0.078066	31687	66140000	0.051932	0.27512	11611000	0.20362	57633	0.008996	118090000	0.37837	45369000	0.41855	603670000	96.725	440240000	5.3979	1090400000	5.356	3586700000	7.5742	38338	517930	0.10243	141130	0.19703	78568000	100740	0.056086	945730	1402000	0.21412	33319000	0.02677	0.10947	5.4687	52.408	24.579	1.0571e-09	0.0014729	0.016456
PS_384	0.05773	0.028773	0.00049382	1.04e-14	0.020612	0.023238	0.099095	0.013179	0.090721	47162	18227000	0.077448	0.34364	8130700	0.19068	41163	0.0060714	204740000	0.33078	37742000	0.50091	1106800000	50.995	882630000	8.5432	485090000	3.249	6192100000	5.7416	34637	1761700	0.095673	119440	0.27194	56418000	70521	0.12914	1211600	3845400	0.12153	18347000	0.03693	0.13229	3.3237	139.48	17.439	8.9241e-10	0.0010841	0.0097596
PS_385	0.099104	0.037174	0.0010284	1.8534e-14	0.014069	0.03178	0.028194	0.018226	0.062447	33847	22942000	0.060775	0.33005	5240200	0.13103	71232	0.0093487	129660000	0.11099	72394000	0.6033	795490000	33.43	1093600000	7.024	1067300000	3.412	3277600000	7.7085	19729	807120	0.13251	141350	0.20312	30742000	82447	0.072976	578410	1609000	0.2355	19977000	0.029614	0.056399	5.1617	163.98	15.623	1.0173e-09	0.00081594	0.0084648
PS_386	0.10902	0.028188	0.00079905	7.983e-15	0.018366	0.033721	0.041052	0.012571	0.069438	33621	25491000	0.087927	0.49899	17853000	0.18241	39965	0.0056158	125780000	0.19607	96927000	0.8065	1627000000	62.268	330340000	18.143	1659900000	5.2509	3363500000	4.3466	40765	595130	0.15461	221250	0.24306	35664000	121850	0.038197	398310	2853300	0.090719	15896000	0.022667	0.049202	2.2521	112.6	15.037	9.7691e-10	0.0013214	0.011373
PS_387	0.061141	0.028845	0.00056674	2.3827e-14	0.01135	0.01605	0.041343	0.020553	0.16368	80592	22986000	0.14359	0.15205	6791600	0.2874	48369	0.004615	123230000	0.25572	62673000	0.21164	511280000	36.616	310940000	8.3273	489880000	3.3455	3634600000	5.0146	22329	1842700	0.10787	144120	0.25334	41307000	62265	0.13901	929840	2404200	0.24985	14814000	0.015178	0.095501	3.3176	105.08	36.436	2.1828e-09	0.00136	0.0065891
PS_388	0.08135	0.034874	0.00040635	7.6774e-15	0.010784	0.024808	0.090585	0.018088	0.15473	42324	34074000	0.11798	0.55612	6394800	0.14994	75980	0.005357	164780000	0.26206	51794000	0.5549	638410000	32.753	308800000	9.4807	506960000	9.2569	4600200000	5.938	19607	516740	0.14751	192850	0.22464	28396000	50703	0.11752	1065700	1875100	0.21353	42565000	0.036779	0.063081	5.9128	52.98	37.04	7.4988e-10	0.00049404	0.0058207
PS_389	0.062894	0.036485	0.00043552	2.3825e-14	0.015696	0.019295	0.03694	0.010649	0.075212	66472	30718000	0.04685	0.31125	7303100	0.14441	60518	0.0060994	279320000	0.23549	89768000	0.51649	1088600000	49.156	293900000	8.5558	663830000	8.4627	2159000000	8.3256	11170	543710	0.12848	159260	0.19755	42080000	119660	0.06819	970270	1193700	0.14734	42626000	0.031512	0.10179	3.9518	50.077	33.99	2.0192e-09	0.00051146	0.0099019
PS_390	0.06424	0.0388	0.0011428	1.048e-14	0.0131	0.015133	0.032597	0.009868	0.058946	26201	54395000	0.065635	0.25205	15015000	0.37895	46690	0.010369	128810000	0.33949	88969000	0.48175	665110000	62.017	412740000	5.4727	1603900000	9.1536	2904200000	6.3774	14112	1661200	0.090694	146450	0.18628	39077000	127230	0.085175	1280400	2225600	0.20263	26593000	0.04623	0.05364	2.7973	108.03	22.451	1.2698e-09	0.0014421	0.010167
PS_391	0.054133	0.028088	0.00055325	1.188e-14	0.019977	0.028446	0.063618	0.016387	0.077021	46084	30694000	0.041115	0.16376	5142000	0.20423	71729	0.0081459	386170000	0.18518	55771000	0.20948	694650000	28.509	698330000	5.4407	544810000	4.9767	2757800000	11.687	18038	519160	0.13557	264050	0.22645	56127000	41550	0.062118	1060200	1686700	0.23075	37433000	0.038057	0.1222	4.8986	86.047	44.126	1.077e-09	0.0016427	0.018061
PS_392	0.037137	0.037166	0.00088781	9.9232e-15	0.015311	0.052439	0.066721	0.022668	0.17834	29737	69021000	0.13668	0.28558	4933000	0.26785	80014	0.0086264	325700000	0.31454	59625000	0.33576	536310000	35.969	974930000	5.0005	915430000	4.0731	3940600000	4.6318	25509	1392600	0.12892	315250	0.23301	81172000	84280	0.14147	431980	2417400	0.17242	28275000	0.034086	0.083866	6.21	75.071	14.368	1.1638e-09	0.00102	0.011329
PS_393	0.059675	0.033122	0.00055888	2.3744e-14	0.021315	0.020274	0.089262	0.01832	0.18989	93308	40811000	0.044247	0.27084	11525000	0.30657	78982	0.0061534	201900000	0.11573	29963000	0.39945	814240000	39.894	697170000	7.3244	765100000	12.557	2841200000	12.114	28054	1464500	0.074125	184760	0.23686	27927000	81760	0.11365	944550	2865400	0.11339	42527000	0.027568	0.057606	4.7502	109.88	36.759	1.6809e-09	0.0014982	0.013912
PS_394	0.13322	0.027935	0.00096783	2.6293e-14	0.021075	0.046651	0.03102	0.025295	0.095321	32568	18317000	0.040137	0.52988	7597700	0.1723	40978	0.0080461	405010000	0.13016	36412000	0.41076	1365100000	38.486	309710000	19.827	1679300000	12.344	2803400000	3.9998	11891	761470	0.065762	114550	0.43372	28360000	43684	0.054745	1342500	2269500	0.093866	43091000	0.034842	0.16203	2.3363	46.799	15.399	1.1959e-09	0.0008696	0.011682
PS_395	0.14092	0.031223	0.00088432	7.6179e-15	0.014042	0.030789	0.0435	0.015221	0.054619	56912	47185000	0.046738	0.16315	15812000	0.12047	98617	0.0037659	239780000	0.19546	31957000	0.31265	1513000000	44.367	697160000	7.2643	510660000	9.4808	2883500000	12.652	10701	917040	0.14105	172750	0.44655	30413000	101910	0.1193	1158200	1989800	0.21684	12162000	0.045458	0.16259	2.5461	61.557	41.793	7.0696e-10	0.0010485	0.0065056
PS_396	0.085989	0.031472	0.0010139	1.0758e-14	0.016784	0.018904	0.072947	0.025892	0.12275	37994	69291000	0.038035	0.41359	5706900	0.41447	96177	0.011987	356480000	0.096191	60686000	0.61822	507770000	82.643	448380000	8.9177	1128900000	3.792	4628600000	4.1614	22537	660110	0.11243	137180	0.18593	80130000	122870	0.14355	531530	1211300	0.20586	30496000	0.042473	0.084804	3.6562	81.244	53.755	1.8577e-09	0.0015109	0.012547
PS_397	0.068863	0.042933	0.001057	1.8012e-14	0.015401	0.033447	0.032927	0.030339	0.081769	27805	21202000	0.09449	0.30893	14872000	0.22994	101000	0.010253	117600000	0.14966	54736000	0.37707	1326600000	63.451	911050000	11.006	1173700000	6.4484	2649400000	12.26	11711	1320300	0.1126	103400	0.64724	24536000	56335	0.10542	1025900	1800300	0.13816	11820000	0.026352	0.069589	1.8482	53.286	23.455	1.2105e-09	0.0012653	0.0077227
PS_398	0.11007	0.02776	0.00044736	1.711e-14	0.014813	0.02346	0.045636	0.027003	0.1447	80733	40888000	0.070674	0.22247	5336000	0.15648	59461	0.0078471	177970000	0.26112	29512000	0.71819	1635200000	54.282	441520000	12.223	1649400000	5.1233	4979300000	12.181	26054	1498700	0.087158	152980	0.23625	24373000	63706	0.096958	565630	1801400	0.093065	44400000	0.016035	0.051233	1.9229	81.306	36.409	1.2175e-09	0.0013392	0.004808
PS_399	0.07793	0.039625	0.0011479	1.2363e-14	0.013709	0.021906	0.043389	0.031417	0.095709	33201	47247000	0.077679	0.35551	8631700	0.18501	33584	0.0034918	353210000	0.29526	69253000	0.28287	538120000	83.555	613490000	12.413	715450000	8.4965	7235300000	5.1539	35384	495400	0.044091	146060	0.5827	44954000	81136	0.073747	450410	3857500	0.13752	24481000	0.020303	0.11975	2.606	57.487	26.292	7.1362e-10	0.0014903	0.011524
PS_400	0.047186	0.032	0.0011768	2.7354e-14	0.017508	0.054427	0.086607	0.0096265	0.094076	31197	70756000	0.097844	0.16406	15121000	0.16255	110520	0.010778	251130000	0.27257	60791000	0.30164	1222300000	60.597	1067700000	13.679	1071100000	7.0892	5635900000	5.3333	40622	1092000	0.04317	182920	0.5968	34955000	133900	0.10566	924660	1771300	0.27227	41910000	0.02391	0.17272	2.7173	148.08	18.33	2.1355e-09	0.00057557	0.0060255
PS_401	0.12025	0.029583	0.0010735	1.4392e-14	0.013368	0.028885	0.056558	0.011864	0.059322	35838	54263000	0.084732	0.17366	7302400	0.15039	76366	0.0064739	108530000	0.16079	29703000	0.27337	872550000	36.652	816090000	12.372	1724200000	7.1005	3672600000	3.9815	21544	546190	0.092396	146000	0.19707	33362000	70549	0.13086	572830	2086100	0.1559	25078000	0.026585	0.09795	2.1683	47.12	38.775	5.9246e-10	0.0015644	0.011032
PS_402	0.041177	0.030846	0.00050726	1.3522e-14	0.013305	0.020622	0.042708	0.01156	0.055809	63251	27507000	0.047583	0.32246	12300000	0.39351	37639	0.004744	110460000	0.13944	104830000	0.44862	1311800000	46.056	949300000	12.954	814260000	3.8857	4719700000	3.8833	32011	625840	0.050009	116830	0.25334	24079000	161160	0.10811	1508500	2880000	0.30175	24351000	0.051246	0.053108	4.5082	152.27	27.211	1.5605e-09	0.00087919	0.013912
PS_403	0.090007	0.039433	0.00040077	2.5072e-14	0.01524	0.019396	0.042535	0.0096864	0.11721	40338	21256000	0.13418	0.25511	6776000	0.23641	35402	0.0051041	138880000	0.19243	58619000	0.22925	1428100000	35.173	848150000	16.324	682420000	3.3834	2243200000	11.573	34460	471510	0.14092	176670	0.17497	41780000	74226	0.11471	1169500	3538100	0.31324	19727000	0.017105	0.12592	3.7616	69.209	41.172	6.9067e-10	0.00069222	0.011056
PS_404	0.06886	0.037117	0.0011026	2.309e-14	0.016399	0.02681	0.070438	0.021575	0.13507	61154	22097000	0.041213	0.4137	5736700	0.16894	87835	0.0079486	177060000	0.31642	36520000	0.20966	1278600000	49.736	1067200000	7.7467	1052400000	11.238	3753800000	3.561	35463	592760	0.11353	123010	0.20424	30463000	64062	0.07878	388620	2314500	0.23614	23399000	0.030273	0.10431	3.2675	101.06	39.132	7.6849e-10	0.001218	0.0051902
PS_405	0.097217	0.032699	0.00045135	9.2633e-15	0.016493	0.048935	0.08471	0.032067	0.15269	41528	45774000	0.057382	0.31759	6102600	0.26504	69992	0.0038683	200940000	0.11665	39887000	0.62406	527610000	25.34	494320000	8.2403	1000000000	4.3208	3215300000	9.1716	16723	778400	0.091487	348560	0.43723	24680000	112690	0.10868	1031100	2307600	0.10267	28873000	0.023368	0.072044	4.4834	117.29	28.811	1.6995e-09	0.00084857	0.010413
PS_406	0.1055	0.034216	0.00038765	1.013e-14	0.015864	0.017771	0.046678	0.033225	0.17281	30668	21910000	0.063745	0.15756	16229000	0.11256	43470	0.0037962	352610000	0.15444	38991000	0.61928	691790000	90.14	692690000	11.584	1549000000	10.117	7453700000	10.574	13614	1318000	0.07258	113490	0.40049	39080000	42493	0.063126	1148000	3133100	0.32598	12629000	0.040578	0.064389	4.5653	59.937	14.329	1.7347e-09	0.0017232	0.011744
PS_407	0.04969	0.032038	0.0007411	2.2107e-14	0.0075484	0.016693	0.027462	0.02785	0.14238	27069	19193000	0.13527	0.19335	11910000	0.19381	108620	0.0068971	200200000	0.32247	93572000	0.23389	1162400000	41.483	585720000	8.47	540690000	6.1877	6392700000	3.7295	21821	695130	0.11113	228820	0.30742	82784000	107400	0.055889	1043200	2602200	0.13427	14951000	0.024561	0.055774	2.5849	83.49	32.304	8.0075e-10	0.001008	0.0054246
PS_408	0.071634	0.029625	0.0003452	2.4374e-14	0.018116	0.016984	0.084024	0.014549	0.14489	28704	62867000	0.1041	0.22904	6482500	0.17512	47471	0.0056557	107160000	0.16724	79712000	0.25986	1086000000	74.603	381760000	18.234	786500000	11.111	7029600000	9.7991	19411	1409700	0.052329	307030	0.30947	78775000	57418	0.042535	793330	1375900	0.16484	26171000	0.023191	0.095655	5.9364	58.371	16.898	6.105e-10	0.00071766	0.015727
PS_409	0.08082	0.037549	0.0004078	2.2581e-14	0.012474	0.040275	0.044141	0.028168	0.085732	27497	39493000	0.047284	0.19227	8856800	0.32467	46966	0.0065438	207480000	0.23871	106480000	0.59481	1024100000	46.702	1068000000	8.4407	649170000	6.146	5803800000	7.2937	29007	913670	0.052281	242820	0.55762	30278000	45763	0.11246	1297600	1260200	0.19352	14021000	0.050722	0.075154	2.2057	51.866	18.239	1.6857e-09	0.0010561	0.010232
PS_410	0.074872	0.034253	0.00038732	9.1237e-15	0.012826	0.043075	0.048891	0.012778	0.083988	26084	23091000	0.037129	0.17477	13005000	0.32858	39846	0.013406	176250000	0.11485	56916000	0.58983	1706700000	50.088	327700000	5.3979	839910000	3.7306	2801500000	4.252	36298	900730	0.10934	100260	0.25097	42710000	52010	0.065806	1410600	1279400	0.27248	29971000	0.053039	0.061227	4.0586	102.15	29.794	9.9305e-10	0.0017051	0.017502
PS_411	0.10159	0.033979	0.00059394	1.8983e-14	0.012806	0.039268	0.084237	0.014416	0.065267	25625	23250000	0.066781	0.30826	12391000	0.1688	28836	0.012469	411130000	0.31393	87274000	0.43008	887210000	95.085	411390000	11.022	1457600000	3.847	2726400000	12.253	16165	515680	0.094025	192580	0.20057	31308000	61791	0.041123	389590	3825300	0.105	23141000	0.054953	0.13379	5.3922	183.18	48.873	9.794e-10	0.0016826	0.01087
PS_412	0.084161	0.03102	0.00040614	2.1509e-14	0.013613	0.03629	0.044908	0.028396	0.17365	39158	30345000	0.10756	0.38543	7838400	0.2525	35119	0.0072867	347000000	0.35349	101630000	0.63659	635820000	76.686	635250000	5.6423	617310000	8.261	2516900000	11.092	13244	1334500	0.046711	354480	0.59461	26408000	53338	0.076999	1272100	3585100	0.29803	35706000	0.021238	0.12027	2.6416	106.82	30.632	5.6091e-10	0.0012367	0.011197
PS_413	0.11749	0.035469	0.00043106	1.324e-14	0.013396	0.016302	0.074784	0.014871	0.052801	33905	62928000	0.078793	0.19739	12782000	0.11865	43327	0.0065042	147830000	0.36944	36811000	0.24084	1528600000	65.553	673270000	7.4127	1732100000	10.544	5352400000	3.4623	34341	679760	0.073421	257660	0.20591	59235000	78908	0.14171	609030	1861900	0.14856	32011000	0.037631	0.0648	4.8957	161.23	19.952	2.2125e-09	0.0006136	0.0057392
PS_414	0.06414	0.027453	0.00045233	1.2092e-14	0.014343	0.026865	0.038382	0.02878	0.084944	29933	41837000	0.048909	0.55126	6726400	0.22634	28645	0.012395	233360000	0.25491	84874000	0.40787	1235000000	40.637	380060000	9.5496	1084200000	8.3615	4734200000	4.9839	29610	700750	0.13329	100640	0.35542	41310000	64455	0.12652	1185000	1119900	0.09486	41087000	0.044497	0.058935	2.2598	159.78	17.869	9.0398e-10	0.0018043	0.0074305
PS_415	0.060999	0.031055	0.00099006	1.8731e-14	0.021301	0.050971	0.044435	0.010453	0.11415	29060	25493000	0.084287	0.48989	9607000	0.39658	36454	0.0072836	113210000	0.10261	55260000	0.29249	747210000	49.648	635620000	11.772	1069400000	5.1816	4656100000	3.8118	13608	712540	0.090918	230930	0.18181	29490000	125830	0.082162	639000	2493000	0.30212	32642000	0.035272	0.048023	3.4242	74.883	21.613	8.1158e-10	0.00047129	0.0057125
PS_416	0.068751	0.034161	0.00084079	2.7168e-14	0.015393	0.014707	0.077884	0.023873	0.081039	32761	21408000	0.045039	0.2261	5795500	0.12871	91450	0.0060856	166440000	0.20754	91245000	0.27103	834090000	97.39	471880000	10.482	587710000	4.3021	4493200000	3.846	12512	1312900	0.055649	236620	0.37158	27848000	155390	0.094773	979400	3603200	0.29011	41897000	0.020336	0.10643	5.8065	90.122	17.848	1.1279e-09	0.00071762	0.016516
PS_417	0.13748	0.034164	0.00068866	1.0724e-14	0.015999	0.018851	0.055929	0.018067	0.16201	30864	69065000	0.087733	0.46208	14514000	0.39405	63561	0.0060348	205650000	0.17632	58843000	0.20823	683420000	94.025	494640000	6.0382	712420000	4.0125	4189500000	3.9913	24687	1139600	0.056816	152110	0.19392	40243000	141740	0.097853	1098000	1850400	0.14645	21711000	0.038385	0.17432	2.7096	66.378	20.213	1.8763e-09	0.0013637	0.0091367
PS_418	0.038001	0.040823	0.00084923	1.933e-14	0.02062	0.038783	0.092413	0.01079	0.13237	28981	30548000	0.097105	0.1693	14022000	0.16461	41774	0.0068305	179590000	0.2306	64974000	0.60128	632760000	70.801	771700000	16.069	1023800000	7.8038	2728700000	4.5869	30057	1222200	0.061699	134830	0.45302	56300000	53983	0.12655	444270	2786400	0.13449	12660000	0.039649	0.05435	5.492	48.464	50.249	1.6658e-09	0.0013154	0.013317
PS_419	0.074803	0.042469	0.00035642	2.6888e-14	0.019773	0.024032	0.079646	0.011484	0.13628	38314	53666000	0.055017	0.16166	10057000	0.21358	64520	0.0067176	140980000	0.34957	41282000	0.28352	1430000000	39.475	347710000	5.8397	899880000	12.157	2330600000	3.6079	38139	1332200	0.096864	259190	0.22307	34731000	86673	0.079242	742420	1755200	0.094606	11726000	0.035702	0.054961	7.1593	111.92	30.663	1.7197e-09	0.00052085	0.0092565
PS_420	0.12818	0.041665	0.0011095	2.0852e-14	0.021201	0.02446	0.040903	0.029093	0.058576	29004	33751000	0.13003	0.20409	9012500	0.31918	88081	0.011094	314380000	0.28519	46528000	0.5445	902480000	69.283	911730000	8.9262	1288800000	10.778	7043100000	3.803	41477	1363800	0.099516	218230	0.23487	30360000	78239	0.13957	520930	1639800	0.19324	35851000	0.016901	0.10701	2.9981	95.922	30.632	1.7417e-09	0.00055729	0.010653
PS_421	0.11072	0.03096	0.00093273	9.4442e-15	0.010523	0.022342	0.030282	0.0093598	0.11773	32961	19718000	0.047423	0.22696	7651000	0.19439	51053	0.0044139	109980000	0.10269	33531000	0.50655	703170000	51.532	916990000	17.956	1194800000	11.151	2150800000	5.7677	10589	551920	0.051181	185520	0.20298	35665000	79946	0.09203	890290	2313900	0.123	33926000	0.031669	0.13965	4.8064	52.138	39.561	7.0723e-10	0.00049887	0.0055557
PS_422	0.088741	0.031916	0.00073358	1.5354e-14	0.013295	0.030478	0.064415	0.021111	0.093535	46823	64247000	0.073886	0.31375	12345000	0.23844	62209	0.013554	292020000	0.10128	36893000	0.6122	684250000	99.028	377260000	12.66	1439700000	4.6013	7302400000	5.3461	16408	581680	0.066619	149150	0.25614	41115000	61167	0.085491	454450	3864400	0.14459	19504000	0.015706	0.078367	4.4646	50.741	23.798	6.091e-10	0.00058961	0.012579
PS_423	0.046967	0.041146	0.00080083	8.1064e-15	0.020481	0.04378	0.029774	0.01301	0.068388	36125	19271000	0.059717	0.15662	18728000	0.32625	35843	0.0037273	153330000	0.15551	96214000	0.3879	618160000	48.965	841770000	9.2465	1446900000	6.2841	2067100000	4.6634	18940	1810100	0.10712	347770	0.63475	23536000	59713	0.056014	1384500	2519500	0.10902	15843000	0.056317	0.066854	3.6836	117.78	32.544	1.3455e-09	0.0010592	0.017088
PS_424	0.090989	0.029189	0.0010963	1.8255e-14	0.015442	0.016503	0.045273	0.011989	0.10311	29579	61521000	0.051177	0.25856	5096900	0.36969	63425	0.0064557	209210000	0.09926	99738000	0.50124	460420000	25.922	366200000	7.1301	618410000	3.2547	7396300000	3.5877	13345	1481400	0.044949	162530	0.25906	53556000	69881	0.087096	1257600	2578700	0.24466	16155000	0.033932	0.055536	4.6257	143.88	36.202	6.6334e-10	0.00048153	0.0093813
PS_425	0.11974	0.03943	0.0009071	1.8995e-14	0.022849	0.015191	0.051227	0.011839	0.051155	26255	35326000	0.092202	0.3658	14170000	0.11346	54464	0.003752	195360000	0.16655	79813000	0.26355	483790000	77.727	540330000	15.06	1118500000	7.6325	7454500000	3.4718	26179	720890	0.059962	282760	0.64301	27069000	49850	0.1387	498490	1937700	0.21212	31225000	0.040295	0.052971	3.119	88.143	45.956	1.0808e-09	0.0014299	0.0067965
PS_426	0.067765	0.033895	0.00066944	1.481e-14	0.014471	0.040953	0.044603	0.012383	0.1373	30638	30787000	0.078182	0.40408	14567000	0.31056	49628	0.0072492	308460000	0.11645	105740000	0.6476	1483200000	46.839	558650000	16.303	556230000	11.329	5616000000	5.1251	11134	1171900	0.061555	190200	0.35574	27951000	97113	0.10396	700680	1359900	0.084474	38468000	0.021678	0.090594	4.1261	86.542	52.232	7.8923e-10	0.00083519	0.0083356
PS_427	0.037421	0.033345	0.00045796	1.0424e-14	0.01813	0.039516	0.074902	0.022995	0.15968	35727	27873000	0.055546	0.16777	13136000	0.27937	35674	0.011451	362320000	0.25079	92602000	0.54444	497440000	99.925	798000000	11.204	826100000	3.4696	4034400000	5.8848	17742	1592800	0.14149	325410	0.43461	88026000	70666	0.10111	584790	1078200	0.26545	20908000	0.036749	0.14428	3.3562	76.276	38.731	1.0932e-09	0.00055094	0.011712
PS_428	0.063304	0.036034	0.0009835	1.4629e-14	0.019412	0.032958	0.029124	0.02123	0.055	33265	49604000	0.12495	0.56149	7146800	0.22983	44340	0.0079225	201690000	0.20243	76561000	0.37344	498500000	67.21	698960000	18.591	671340000	4.0984	5149300000	3.4731	41751	461930	0.12616	174350	0.17559	39783000	72344	0.038626	549260	2453900	0.1438	35152000	0.035797	0.054541	3.9286	167.4	18.518	7.1994e-10	0.0012399	0.0074806
PS_429	0.044651	0.029088	0.00034788	1.1596e-14	0.014858	0.041111	0.034412	0.011242	0.060404	30906	34537000	0.08526	0.29111	6556500	0.13287	37605	0.0055507	135570000	0.20275	36519000	0.76015	1304700000	62.471	283340000	5.1633	520520000	5.3664	2057300000	8.0226	16217	808460	0.11895	192420	0.2061	39535000	77161	0.14228	1491100	3439900	0.09425	11445000	0.029821	0.10523	6.0082	152	53.133	1.0754e-09	0.00087262	0.011847
PS_430	0.044908	0.034209	0.00078461	9.1307e-15	0.012989	0.020998	0.071108	0.009594	0.10097	51427	18036000	0.090975	0.30775	17680000	0.20311	40069	0.0064516	368030000	0.23839	78423000	0.20765	571430000	86.723	827480000	15.048	708180000	4.3112	5699800000	6.6087	35800	1062200	0.074488	100890	0.2603	56605000	48475	0.1148	1450100	1938100	0.16873	25744000	0.019846	0.094145	5.0912	161.52	53.575	8.6902e-10	0.0012843	0.0092069
PS_431	0.069974	0.029758	0.00064865	2.4443e-14	0.017518	0.014635	0.027101	0.0095837	0.078363	44828	27430000	0.043595	0.26427	5094800	0.17718	37114	0.0061419	248390000	0.32058	59755000	0.56288	469460000	44.185	907460000	6.5848	705230000	3.2146	3657400000	11.384	18479	980460	0.058621	122160	0.44418	28157000	148630	0.072929	612660	1417500	0.083944	16709000	0.021506	0.093827	5.3199	46.842	53.459	7.399e-10	0.00055545	0.0095043
PS_432	0.062897	0.038718	0.0005975	1.8063e-14	0.020496	0.014481	0.052057	0.010512	0.094185	28536	44420000	0.052988	0.24664	6072200	0.22344	101990	0.011638	382780000	0.27076	34797000	0.529	526080000	93.67	746140000	6.3858	1225400000	5.4528	2907000000	6.2225	23469	747420	0.07368	132890	0.29439	26000000	92622	0.057847	463200	4144800	0.20613	25634000	0.019346	0.1168	3.5739	140.38	36.051	1.5286e-09	0.00062132	0.0053088
PS_433	0.077796	0.027816	0.00034898	2.4492e-14	0.018301	0.028456	0.028748	0.026098	0.11031	32881	21936000	0.10014	0.22704	11211000	0.26011	85489	0.0049616	165140000	0.10508	53732000	0.27822	1474300000	37.518	1043300000	6.8615	1281600000	3.9894	5526100000	8.1862	17575	909310	0.091018	169150	0.63391	63634000	84278	0.062382	1109900	2023500	0.21708	24749000	0.033677	0.060623	3.0774	79.161	49.633	2.1034e-09	0.0010493	0.007024
PS_434	0.048955	0.0381	0.00053421	2.8436e-14	0.014871	0.014487	0.030214	0.019816	0.052451	32590	31738000	0.12601	0.16519	17097000	0.11661	31423	0.013218	149340000	0.19771	93122000	0.51723	1124300000	52.056	921610000	5.9734	1117300000	12.1	5303100000	4.1868	29244	478630	0.059309	207620	0.21758	34039000	98510	0.14258	1239500	4188100	0.12279	24449000	0.041605	0.057905	3.2731	157.15	16.581	1.1336e-09	0.00083922	0.011762
PS_435	0.06356	0.035267	0.00084226	2.8091e-14	0.014518	0.026	0.042173	0.015149	0.09688	28435	63733000	0.13177	0.31069	13328000	0.28214	56366	0.0079638	327210000	0.22217	31648000	0.34178	910550000	80.326	822700000	8.0617	992760000	12.196	3793200000	7.2366	24023	1272900	0.05159	332380	0.17853	88048000	76910	0.059897	1345700	1569700	0.11659	13171000	0.0205	0.096799	5.2283	79.161	47.801	1.0673e-09	0.0010886	0.0071653
PS_436	0.09716	0.033727	0.0007891	1.0035e-14	0.010794	0.015145	0.080237	0.013119	0.12259	31513	26102000	0.092233	0.16803	8389900	0.2269	58153	0.0036785	384950000	0.23951	38892000	0.26289	1056300000	41.03	934450000	10.411	636740000	5.1188	2979500000	6.0881	18422	807610	0.068921	330510	0.3129	59821000	58390	0.07882	1181300	2585000	0.20133	43116000	0.015561	0.087761	5.1031	87.433	23.928	1.8995e-09	0.000933	0.0052056
PS_437	0.095451	0.030042	0.00060318	1.2413e-14	0.0099129	0.031046	0.06327	0.018689	0.070901	37719	20176000	0.078427	0.56387	11138000	0.39033	86900	0.005469	334090000	0.29606	48997000	0.40999	642230000	26.603	793600000	18.785	1218400000	7.4791	5381800000	5.4241	24804	881530	0.11391	167810	0.2254	27002000	63124	0.053157	651310	2064400	0.10066	44336000	0.029296	0.06917	2.7171	111.13	42.337	1.423e-09	0.0010341	0.012935
PS_438	0.091267	0.034367	0.00037207	1.7124e-14	0.013393	0.02035	0.067166	0.02976	0.092311	73357	46580000	0.14436	0.21973	11876000	0.30328	37654	0.01269	331740000	0.37783	115680000	0.43269	502760000	28.647	540830000	6.7453	1402100000	3.7377	6539900000	9.3713	26108	478140	0.04595	312090	0.1766	27960000	57789	0.083316	1540900	3699100	0.18116	22192000	0.029014	0.17604	6.8154	63.403	15.754	1.5389e-09	0.0012338	0.014983
PS_439	0.042815	0.038754	0.00030949	8.2527e-15	0.02125	0.045973	0.032131	0.032622	0.081308	26358	28828000	0.08245	0.47746	5956900	0.34011	49046	0.0094372	381720000	0.12506	29341000	0.71247	960340000	38.974	938740000	12.297	1555400000	10.978	5486500000	10.154	33507	1106300	0.15594	347590	0.27779	25944000	89438	0.040506	1444100	1870200	0.24003	20806000	0.024434	0.058096	2.3528	150.92	32.857	5.6737e-10	0.00064571	0.007277
PS_440	0.074625	0.045952	0.0010806	1.974e-14	0.020994	0.028105	0.040642	0.012058	0.1024	49747	23205000	0.11383	0.4387	10828000	0.31126	38885	0.0048427	124020000	0.10876	61395000	0.21741	649590000	56.7	439990000	5.8354	731230000	8.4137	6869000000	3.5988	15871	504850	0.078716	186240	0.37366	77949000	73975	0.096782	943810	3829500	0.19873	11481000	0.026923	0.063813	4.0064	88.601	23.152	1.924e-09	0.0012426	0.0065839
PS_441	0.090835	0.028065	0.00074507	1.6944e-14	0.011325	0.023911	0.030084	0.01636	0.18392	33131	54041000	0.042981	0.27553	10118000	0.36386	58976	0.010461	177360000	0.19966	59041000	0.35389	488800000	84.858	548030000	17.282	1565900000	7.0576	6746300000	6.1224	25771	1648100	0.075608	372690	0.35688	34698000	67541	0.078956	583350	1998500	0.21441	38717000	0.02827	0.087037	4.5314	168.11	29.728	1.4781e-09	0.001589	0.010433
PS_442	0.14328	0.028354	0.0004375	1.603e-14	0.018995	0.032207	0.053931	0.019391	0.11801	25624	70074000	0.078271	0.33478	13540000	0.23473	55259	0.0088243	270520000	0.12873	45507000	0.64646	916280000	96.298	790620000	15.584	748920000	4.3418	4709600000	9.9235	13529	579080	0.11553	341230	0.18801	38668000	61405	0.041416	1230600	1697700	0.31085	21705000	0.018137	0.063097	2.8613	58.27	15.824	2.2214e-09	0.0014032	0.017069
PS_443	0.065196	0.030907	0.0009189	8.9274e-15	0.010641	0.017154	0.070692	0.0096634	0.17332	47922	57163000	0.055924	0.34979	10412000	0.15504	39673	0.0061858	252830000	0.1344	46745000	0.23123	677010000	34.558	425040000	16.104	1395300000	5.997	2297500000	4.2552	12353	668890	0.098146	166890	0.49655	29795000	70720	0.085052	1508000	3273300	0.2923	21646000	0.052387	0.17352	4.7964	120.56	43.035	7.8113e-10	0.0014807	0.009381
PS_444	0.10315	0.032072	0.0011792	9.5248e-15	0.016235	0.050019	0.039233	0.009669	0.16756	32376	31705000	0.12901	0.22324	6872900	0.1634	43532	0.008143	252890000	0.20289	63323000	0.32286	792780000	49.299	401570000	5.4032	1741800000	4.0621	2245800000	10.912	12656	1161900	0.12726	140740	0.37835	43304000	76312	0.088009	960920	1287800	0.26177	18509000	0.015467	0.10096	3.9226	51.723	39.942	1.8372e-09	0.0010695	0.012739
PS_445	0.086083	0.029846	0.00043117	1.7516e-14	0.019832	0.027156	0.043233	0.02903	0.1295	57882	48114000	0.096526	0.35174	9073800	0.17199	32979	0.0096275	137750000	0.34446	55148000	0.69282	583640000	26.168	473420000	12.18	1209600000	8.0165	6576500000	3.3499	14771	675230	0.12828	309270	0.24561	43935000	55368	0.072422	1358000	3817000	0.16071	44806000	0.035538	0.063679	2.6293	52.329	24.169	5.6031e-10	0.0016581	0.0091867
PS_446	0.11005	0.02978	0.00083574	7.5827e-15	0.016373	0.022374	0.096721	0.0094152	0.18547	34561	20370000	0.11415	0.41045	11554000	0.41061	63205	0.0092652	288840000	0.10515	38522000	0.64694	673590000	83.121	882690000	6.2007	1064300000	8.132	7223700000	9.9416	10859	784210	0.094634	126400	0.24823	51951000	97989	0.1022	727210	3245500	0.09806	29434000	0.049045	0.056625	3.321	119.57	28.535	5.7405e-10	0.0018249	0.010557
PS_447	0.037531	0.033752	0.00055491	1.0833e-14	0.017003	0.038569	0.068621	0.013298	0.07743	52689	33419000	0.051835	0.46622	5022000	0.2414	92219	0.0039602	209270000	0.12259	62522000	0.45695	502680000	92.311	404300000	7.6481	738360000	6.2291	2543400000	7.9818	12741	504210	0.13624	310280	0.30909	25524000	60025	0.12894	497320	1333300	0.24111	17923000	0.023683	0.1295	3.3225	123.75	15.552	7.1423e-10	0.001076	0.0099932
PS_448	0.11734	0.033719	0.00031171	1.6409e-14	0.01716	0.049683	0.052284	0.031353	0.13701	45861	21920000	0.076722	0.3658	6166900	0.14009	29962	0.0086537	173830000	0.10111	76549000	0.45797	642550000	80.798	317920000	6.4378	1184900000	3.8449	5158500000	10.153	39455	1085300	0.047585	318050	0.29783	43388000	60134	0.096985	471560	1350500	0.21854	30303000	0.031311	0.13498	3.6669	75.841	50.796	1.4013e-09	0.00079668	0.0085043
PS_449	0.091295	0.043647	0.00040846	8.8359e-15	0.017576	0.034519	0.059745	0.0266	0.079465	30245	19683000	0.10226	0.20084	16586000	0.13416	36441	0.0055684	183050000	0.31799	66650000	0.34084	975080000	31.134	816760000	9.1518	1001900000	3.5754	2397200000	8.1273	12527	952770	0.043316	135090	0.20453	38952000	90418	0.0551	829420	1670800	0.275	43835000	0.023573	0.076126	4.3774	59.187	30.306	6.2063e-10	0.00072898	0.01238
PS_450	0.064961	0.033501	0.00042077	8.5399e-15	0.017791	0.01627	0.04838	0.03352	0.087145	30490	19904000	0.038159	0.25232	8826600	0.41029	40130	0.0040085	272920000	0.27955	79271000	0.77304	1024600000	31.972	325200000	19.78	1327300000	8.478	2802800000	5.1153	30275	1618100	0.11158	156020	0.29918	25163000	126400	0.11204	619670	1591600	0.087495	15401000	0.029093	0.1294	4.8905	81.225	14.704	6.3553e-10	0.00071394	0.0050299
PS_451	0.047231	0.03274	0.0005215	2.1966e-14	0.020377	0.037151	0.045945	0.023069	0.16264	32835	32518000	0.069765	0.32655	9239300	0.15702	49927	0.0088203	184930000	0.38246	29323000	0.27831	532530000	32.439	882790000	5.8732	1189000000	6.809	5209600000	7.6719	26937	546440	0.043797	362170	0.39343	35893000	74051	0.072733	898330	1105800	0.084549	13596000	0.020789	0.15183	5.9007	173.14	40.612	6.4715e-10	0.00051584	0.0134
PS_452	0.069379	0.03747	0.00053487	7.9591e-15	0.015962	0.015183	0.10412	0.01422	0.064653	48018	34665000	0.10159	0.17075	5448900	0.19937	36480	0.0041499	191420000	0.21458	29722000	0.39012	1011200000	73.101	326770000	14.699	1107300000	4.8104	3898200000	8.7023	12980	1261800	0.1541	317670	0.19723	49111000	135310	0.086189	1338200	3579500	0.15762	41487000	0.023055	0.17193	2.7962	52.076	36.362	1.7463e-09	0.0010999	0.015085
PS_453	0.13743	0.027645	0.00043229	2.8285e-14	0.011747	0.024651	0.046455	0.031632	0.048727	31002	35746000	0.048425	0.24941	15051000	0.13304	61511	0.0038228	153630000	0.19785	93053000	0.36045	586410000	91.385	381860000	9.2233	561170000	3.373	1991900000	4.2489	10827	912140	0.060705	160430	0.19859	58403000	57652	0.071675	1491400	2610900	0.23984	31827000	0.044894	0.18282	2.4973	87.689	46.559	1.2817e-09	0.001213	0.0051508
PS_454	0.11232	0.033121	0.00043687	1.4588e-14	0.014628	0.014714	0.030024	0.022439	0.090967	45933	26635000	0.13763	0.24753	10971000	0.28068	83337	0.003602	260820000	0.21177	73250000	0.23603	748890000	30.398	286830000	7.9067	1481200000	4.4504	5018500000	12.173	11251	1404800	0.042911	204170	0.22417	72685000	117240	0.14374	1025100	3295500	0.12508	19775000	0.025391	0.15129	4.0374	55.064	29.334	8.8164e-10	0.00046626	0.0088771
PS_455	0.10108	0.037503	0.00093605	1.6379e-14	0.018775	0.054805	0.063984	0.014312	0.094316	69111	57957000	0.11926	0.24187	16002000	0.30951	59534	0.0053239	163000000	0.14779	36278000	0.3363	638970000	40.641	669000000	15.046	1822200000	7.6366	3467000000	9.2197	10898	674650	0.083288	174040	0.2062	25133000	58222	0.13384	1269300	3564600	0.085814	16925000	0.055416	0.1719	4.1775	56.176	21.4	8.794e-10	0.00059703	0.01143
PS_456	0.10739	0.028508	0.00077816	1.8748e-14	0.013916	0.015138	0.050366	0.010961	0.14077	39281	18709000	0.040678	0.30235	14259000	0.15602	79133	0.0041477	260440000	0.19627	75372000	0.29416	730170000	88.862	549650000	7.7941	1080100000	7.5342	4593700000	5.073	23587	490140	0.09219	159240	0.38498	80906000	81674	0.056685	948450	2512200	0.25593	31224000	0.047167	0.058725	2.9876	91.541	38.779	1.3574e-09	0.00094236	0.0063462
PS_457	0.047471	0.035405	0.00042504	9.7596e-15	0.022906	0.036054	0.077893	0.0097942	0.16705	38027	39218000	0.059679	0.35561	17463000	0.3732	29179	0.010914	116840000	0.33983	36475000	0.40692	470450000	45.182	507270000	14.027	1041600000	5.2848	3121400000	3.6921	15875	1039200	0.12311	278290	0.26765	67459000	48604	0.13481	1520200	1116700	0.17509	12453000	0.029322	0.10512	4.4387	156.91	30.578	1.219e-09	0.00061707	0.012738
PS_458	0.13642	0.034138	0.00098916	1.8308e-14	0.01753	0.016567	0.050796	0.022993	0.054275	39510	27336000	0.045062	0.24652	10140000	0.19708	69646	0.013535	114660000	0.36632	76881000	0.5581	599010000	73.26	352420000	10.213	1385600000	5.707	4346600000	3.8037	19437	779330	0.078425	287460	0.18186	34795000	73394	0.11906	1131200	1173600	0.15855	42776000	0.016501	0.12198	5.275	93.642	32.251	6.9312e-10	0.0011437	0.011249
PS_459	0.047412	0.037976	0.0009799	2.4638e-14	0.013587	0.039936	0.040262	0.011014	0.14049	44915	25414000	0.071351	0.20839	6513500	0.38096	97159	0.0043993	312280000	0.34328	57388000	0.47734	955320000	43.074	800450000	10.366	795690000	6.9899	2923000000	3.3386	11991	1584500	0.043844	120660	0.22461	35678000	50616	0.076492	1331800	1450400	0.090541	20546000	0.052903	0.079941	3.4296	108.18	29.355	2.0902e-09	0.00087162	0.014512
PS_460	0.077515	0.04199	0.00076286	1.7258e-14	0.020075	0.038065	0.084616	0.030004	0.17241	27446	24318000	0.044488	0.52124	7048700	0.43173	70096	0.0043406	322070000	0.35081	41286000	0.4797	803520000	69.908	628120000	7.8078	1199000000	7.9356	6494400000	10.809	32819	909640	0.076718	364620	0.24071	42268000	163100	0.087186	493020	1180200	0.11761	13445000	0.028518	0.1569	7.1439	55.775	37.312	1.1051e-09	0.0014669	0.0077087
PS_461	0.10983	0.037876	0.00064566	2.1677e-14	0.015593	0.032704	0.063918	0.011811	0.17351	26196	30650000	0.048899	0.21213	4889000	0.22994	40145	0.0045646	187640000	0.17815	75412000	0.42975	1350400000	25.283	293920000	12.896	1573100000	5.9519	2391100000	10.274	35848	1632100	0.099345	322720	0.21587	86918000	43282	0.094236	971180	1999300	0.10285	31744000	0.028987	0.13737	3.5519	90.24	23.208	1.0193e-09	0.0010477	0.012569
PS_462	0.077467	0.030753	0.0011667	1.1762e-14	0.014422	0.035557	0.051599	0.015656	0.049801	27935	22138000	0.05425	0.19352	16736000	0.13176	68136	0.0059406	417540000	0.15587	30447000	0.2078	854200000	66.444	697430000	5.7673	548160000	6.4423	3369000000	4.2122	14745	963220	0.16987	140110	0.31339	46886000	145240	0.10249	434100	2467500	0.18979	15062000	0.017573	0.088403	5.4628	138.11	28.372	1.2516e-09	0.00048175	0.011267
PS_463	0.094653	0.040743	0.000628	2.5994e-14	0.018674	0.040957	0.079945	0.012325	0.082228	29668	33026000	0.14199	0.53484	14076000	0.35657	79325	0.0036663	390980000	0.10716	45191000	0.56537	1757700000	65.06	774050000	10.544	983990000	3.9518	2849700000	10.881	25789	468700	0.13691	204570	0.44524	33634000	105070	0.084623	630760	1309300	0.30295	39011000	0.047217	0.1196	2.9523	143.65	14.513	9.4493e-10	0.0013762	0.0092413
PS_464	0.13006	0.029953	0.00074801	1.7094e-14	0.016196	0.016036	0.042526	0.035444	0.063837	49533	50126000	0.067513	0.32387	4799700	0.26838	42123	0.0051304	154710000	0.15706	100760000	0.40365	562720000	37.744	1039200000	9.5804	1688500000	9.3756	5420200000	8.6225	23478	551910	0.10802	157660	0.59117	62406000	42531	0.10771	1268300	3746400	0.27856	22501000	0.021845	0.15752	4.7495	83.802	52.933	2.0313e-09	0.00078952	0.0062997
PS_465	0.058398	0.031563	0.00035987	2.3329e-14	0.0148	0.045765	0.035782	0.012352	0.081491	41726	59050000	0.13315	0.1537	16609000	0.11744	32359	0.0044406	128520000	0.10202	35103000	0.46732	1727100000	31.72	1058100000	13.706	727140000	5.3059	2006800000	4.0937	16699	1140200	0.067852	173900	0.19242	55545000	98961	0.14563	910450	1274000	0.23562	12444000	0.051436	0.065559	2.7583	60.364	35.889	1.3245e-09	0.00057416	0.0052677
PS_466	0.045985	0.028469	0.00032244	2.4251e-14	0.012638	0.047267	0.027988	0.024207	0.080256	28345	51212000	0.10476	0.15873	8541700	0.31074	30218	0.0070608	406150000	0.13211	82299000	0.49782	863200000	36.056	348250000	8.753	762760000	5.0691	2408300000	10.056	34394	565710	0.05509	393690	0.20001	23949000	128740	0.11228	968050	2881900	0.30808	28426000	0.038085	0.069488	3.2122	183.27	37.617	7.367e-10	0.0016803	0.0080481
PS_467	0.08204	0.02959	0.0008944	2.7278e-14	0.016707	0.016905	0.031903	0.020941	0.090547	29467	26677000	0.12974	0.29572	18738000	0.11555	84218	0.012241	273590000	0.10459	53485000	0.29461	578560000	97.532	299920000	9.2889	1286800000	8.0714	4462400000	6.4847	38747	687200	0.045179	208070	0.25071	89031000	116690	0.088764	1472500	1113600	0.15785	12581000	0.050483	0.158	3.8199	75.729	15.895	1.0927e-09	0.00088953	0.013272
PS_468	0.064971	0.029463	0.00075315	1.2001e-14	0.013136	0.015134	0.036789	0.031146	0.088587	64219	48359000	0.069028	0.20086	10477000	0.32855	61002	0.004465	289770000	0.097502	83884000	0.31564	557980000	32.937	1003600000	7.4712	1563000000	5.8254	1926000000	12.005	11761	1093800	0.1213	99675	0.20235	32133000	108090	0.11087	565200	1908500	0.19609	14354000	0.022192	0.08655	2.2818	110.21	17.171	1.051e-09	0.0016163	0.0063282
PS_469	0.13134	0.032397	0.00032253	1.0564e-14	0.012354	0.025852	0.027311	0.020118	0.073082	27971	49997000	0.13397	0.16671	5610900	0.11609	64576	0.0044029	241070000	0.13775	59844000	0.24221	778890000	36.715	870860000	13.359	482760000	5.2934	2405200000	3.2791	30001	501050	0.091516	195450	0.29338	26732000	125040	0.039893	1308000	2478200	0.12114	16220000	0.016988	0.060033	4.0823	94.059	41.74	1.3882e-09	0.0011172	0.011272
PS_470	0.049233	0.037931	0.0010524	1.0898e-14	0.021107	0.018492	0.03495	0.011339	0.051178	48493	24326000	0.07989	0.36169	6791300	0.18749	89739	0.0074534	130300000	0.14997	31886000	0.51189	883560000	67.689	538930000	10.966	1185600000	7.3203	7493500000	4.3913	20051	519680	0.049295	100210	0.64647	26216000	125340	0.071015	904270	2580500	0.15957	11320000	0.020779	0.12746	4.3052	67.767	16.58	1.1571e-09	0.00051679	0.0082915
PS_471	0.081153	0.043877	0.00071378	9.4002e-15	0.012773	0.04478	0.049001	0.03312	0.18807	42861	27050000	0.086552	0.30635	7961200	0.31394	33606	0.0077453	337140000	0.22169	75116000	0.22708	1085100000	78.29	561560000	6.1457	896920000	8.8106	3599100000	6.4391	33535	1718700	0.11272	233530	0.37405	50078000	62375	0.11966	561800	1077900	0.08612	34653000	0.018559	0.17937	2.7463	72.655	16.239	1.0409e-09	0.0013558	0.006363
PS_472	0.059251	0.03044	0.001097	2.2962e-14	0.016378	0.026029	0.036659	0.032794	0.084082	38032	46137000	0.12389	0.18653	8657600	0.28007	101510	0.0040944	332880000	0.22452	43181000	0.57976	559360000	69.33	443280000	5.0627	1355200000	7.2342	6707200000	9.1188	16384	828400	0.099	167850	0.1808	88347000	109680	0.10295	1374400	1532100	0.26793	35579000	0.020986	0.19006	4.9003	88.328	51.636	1.7511e-09	0.00069532	0.0068626
PS_473	0.056693	0.028888	0.00098969	1.6319e-14	0.017659	0.029189	0.046656	0.03515	0.07764	91614	26410000	0.10459	0.33135	11924000	0.13321	95273	0.0088823	233200000	0.14391	114660000	0.40899	1055100000	45.111	503750000	14.637	893980000	5.346	2069200000	11.325	20476	1527900	0.05052	129860	0.30372	30778000	48708	0.11708	1543500	2688400	0.19875	31774000	0.057462	0.07529	2.1753	56.877	46.725	7.0308e-10	0.0014708	0.010481
PS_474	0.10134	0.031268	0.00067468	1.6076e-14	0.013333	0.05596	0.081662	0.028261	0.11154	25766	26684000	0.047292	0.19142	14668000	0.29729	71348	0.010261	187870000	0.36243	56863000	0.3489	1081300000	62.128	863220000	14.379	964480000	8.9517	4927300000	5.9476	19298	1841000	0.1187	111370	0.63604	32978000	139730	0.12943	1264300	1805600	0.083312	29250000	0.029786	0.1231	2.9941	111.32	32.744	1.0857e-09	0.0010995	0.0099191
PS_475	0.044522	0.029618	0.0011968	2.4306e-14	0.022658	0.03289	0.045441	0.010677	0.058456	43027	67664000	0.12425	0.32191	6435800	0.27568	55232	0.0072262	336700000	0.13669	92932000	0.80465	723380000	42.306	281930000	6.3491	468860000	4.7012	3104400000	4.9984	39504	749390	0.050274	243060	0.17886	25104000	81011	0.059194	503670	3160000	0.29535	15148000	0.043097	0.083411	2.3597	70.884	19.649	6.2017e-10	0.001728	0.0098209
PS_476	0.1224	0.040237	0.00031621	2.4993e-14	0.016804	0.018095	0.075634	0.014685	0.12316	26026	23283000	0.036647	0.50767	7372100	0.25756	32197	0.0057264	343060000	0.23442	45595000	0.2431	1427000000	31.717	543150000	9.1825	732400000	4.2502	5949400000	3.6028	28553	1579600	0.12251	354000	0.17596	45997000	116960	0.094654	1238000	1055000	0.10489	14951000	0.025064	0.062172	2.6232	83.2	16.828	1.4363e-09	0.00053822	0.0089424
PS_477	0.047892	0.037216	0.00091461	9.2573e-15	0.011171	0.014994	0.027221	0.032174	0.053396	25538	40263000	0.12837	0.37323	6692900	0.13693	33505	0.010546	239300000	0.27733	115080000	0.43895	1124400000	28.237	530940000	5.5291	536920000	9.216	2222500000	4.5249	12076	522270	0.060001	100350	0.66738	42428000	52299	0.10095	592860	2820400	0.10028	12117000	0.050784	0.04834	3.4439	99.27	40.884	1.1459e-09	0.00091301	0.009606
PS_478	0.09237	0.033444	0.0004093	2.1684e-14	0.017871	0.043561	0.042612	0.022868	0.14736	27612	31130000	0.043724	0.38249	9608600	0.35185	41392	0.010011	165570000	0.15962	70122000	0.3607	722490000	28.009	476250000	19.783	798400000	4.2612	4395900000	12.665	32581	587810	0.043438	191900	0.18782	29282000	113140	0.10054	414020	2975500	0.15137	18377000	0.050442	0.054765	3.2558	56.206	47.096	8.7458e-10	0.0012516	0.01114
PS_479	0.043674	0.030361	0.00033688	1.0791e-14	0.018475	0.021235	0.035168	0.01023	0.089441	26674	18635000	0.11597	0.24617	7308600	0.14952	34192	0.010826	108620000	0.25723	35547000	0.39423	1443700000	41.902	452890000	7.9639	984770000	4.2669	3249000000	5.4273	34591	1472300	0.077913	284800	0.23917	30897000	48159	0.079128	1276000	1309900	0.2243	27336000	0.02759	0.10064	3.8369	58.03	14.997	5.7788e-10	0.0012374	0.0075717
PS_480	0.14101	0.03872	0.0011684	7.7798e-15	0.020905	0.037676	0.073623	0.025164	0.11538	32705	28611000	0.043444	0.19161	5187300	0.18308	40278	0.0062586	173610000	0.32294	70226000	0.39977	639510000	38.403	514900000	18.94	1834100000	3.5259	4098600000	10.79	24171	881840	0.15679	132770	0.25889	66135000	140940	0.12306	769820	1798200	0.09993	27212000	0.025606	0.16169	5.5393	83.042	48.287	7.3928e-10	0.00091007	0.0078362
PS_481	0.07581	0.029419	0.0010838	1.6413e-14	0.012456	0.032828	0.075563	0.02084	0.14483	33257	30259000	0.07664	0.14962	8978300	0.35698	29963	0.0042457	107800000	0.1687	41282000	0.69728	1756800000	26.446	348490000	17.861	960100000	6.1868	4938700000	7.2432	28408	526180	0.12215	369130	0.23824	80061000	70240	0.14403	560840	3245300	0.16707	25257000	0.048571	0.14408	3.4221	103.47	43.416	8.6791e-10	0.00069465	0.0052735
PS_482	0.087114	0.037129	0.00097507	8.481e-15	0.011738	0.028858	0.031126	0.026957	0.12897	40937	43978000	0.12914	0.49622	11747000	0.11695	89205	0.0038451	188380000	0.36101	44596000	0.65504	1421200000	74.697	447800000	6.8132	1383600000	11.996	4254700000	4.1399	18843	719570	0.11996	339420	0.18935	44703000	146630	0.07395	797950	4144900	0.26361	28921000	0.047225	0.059252	5.167	51.858	41.394	1.0092e-09	0.00052212	0.010899
PS_483	0.12313	0.03062	0.00074803	2.2082e-14	0.021248	0.049823	0.0501	0.035591	0.085003	30704	18539000	0.056894	0.29125	13552000	0.14527	98054	0.012811	113370000	0.33766	50120000	0.57032	888020000	72.498	376840000	18.99	1823900000	7.3193	4274000000	6.0349	39608	522050	0.154	195810	0.56781	62180000	55904	0.088799	801550	1068500	0.10893	42080000	0.018231	0.070347	2.8192	90.2	33.748	5.8996e-10	0.00087103	0.0089724
PS_484	0.10137	0.029769	0.00071976	1.1012e-14	0.011464	0.035065	0.063847	0.010919	0.1168	27592	25030000	0.1261	0.50239	14078000	0.14439	52498	0.0052138	302430000	0.24599	34327000	0.51992	641200000	84.002	1007900000	10.174	1176500000	6.618	5714900000	8.6799	13275	702030	0.1631	202830	0.40805	29044000	42040	0.050485	731140	3543000	0.18013	15159000	0.017013	0.15736	2.8544	118.24	25.221	1.9948e-09	0.00093048	0.0099817
PS_485	0.037119	0.043873	0.00037318	9.2957e-15	0.017992	0.027426	0.02861	0.014839	0.049432	31231	47704000	0.050942	0.22737	9033900	0.19006	68699	0.012116	407440000	0.35045	54242000	0.27217	771690000	40.952	695150000	11.011	1405900000	10.138	4744200000	8.8585	26487	1089400	0.15056	346270	0.19071	70837000	88066	0.14046	615250	1786200	0.21193	33792000	0.048547	0.061547	6.0818	160.19	22.599	9.4233e-10	0.0011278	0.0078959
PS_486	0.099914	0.030973	0.00032939	9.5084e-15	0.012261	0.026747	0.037195	0.013164	0.16066	62887	68967000	0.045277	0.32265	15322000	0.27627	66726	0.0057119	145400000	0.18577	41820000	0.50423	1218500000	60.757	749670000	18.993	1070600000	9.658	6180100000	8.1462	19678	1075000	0.049746	186690	0.23486	30276000	123710	0.049863	896040	1395900	0.13066	33280000	0.038949	0.12458	3.0357	75.864	21.645	7.5027e-10	0.001182	0.018361
PS_487	0.085239	0.028713	0.00085272	1.4279e-14	0.01576	0.029686	0.09775	0.029368	0.14417	34390	44329000	0.061082	0.51704	5953700	0.22632	56295	0.0050201	397690000	0.10041	30583000	0.51303	1743600000	43.945	753350000	6.0123	816880000	4.1657	2931200000	6.7351	11439	1399600	0.073238	218890	0.19076	26443000	74887	0.10718	561380	1255000	0.31947	36548000	0.023177	0.11657	4.828	58.952	17.857	6.3366e-10	0.0018107	0.01006
PS_488	0.059267	0.033714	0.00037725	2.169e-14	0.02087	0.025043	0.098949	0.036164	0.079339	37657	42106000	0.041657	0.19022	8354900	0.22277	67585	0.0085966	199810000	0.28111	115880000	0.65586	613750000	69.51	364250000	16.01	1646800000	6.1532	7500100000	3.3719	14656	623350	0.090024	342080	0.42059	73450000	138170	0.050964	1508800	1301500	0.27876	12970000	0.027059	0.14205	2.1022	147.32	18.63	7.4861e-10	0.0018393	0.0099949
PS_489	0.052088	0.038952	0.00059698	1.1709e-14	0.012577	0.017799	0.044515	0.026772	0.11571	41425	27775000	0.050827	0.18762	11312000	0.37406	43267	0.010459	120840000	0.17373	68071000	0.29958	1499200000	96.089	1087300000	11.466	1500500000	3.3257	5490600000	5.6674	16308	463440	0.092616	305910	0.32147	30609000	80118	0.10831	999050	1499400	0.25072	13161000	0.026951	0.075078	2.8424	78.109	16.579	1.909e-09	0.00055269	0.0098528
PS_490	0.080364	0.034562	0.00052441	2.2347e-14	0.020271	0.023586	0.071384	0.015902	0.1497	41316	35944000	0.071362	0.31228	14497000	0.16112	33413	0.013069	277820000	0.33684	39198000	0.30947	888510000	88.879	540380000	6.1287	884520000	9.2762	5746200000	6.3029	17893	1322300	0.05462	102650	0.31973	36648000	144030	0.046594	801530	1408300	0.31813	39714000	0.03517	0.094345	3.7364	79.705	21.5	1.2326e-09	0.00090546	0.013404
PS_491	0.12704	0.041691	0.0010101	8.2863e-15	0.018875	0.043217	0.055326	0.013466	0.053083	79161	20160000	0.087397	0.18958	18554000	0.21553	94509	0.0044707	377940000	0.31229	45538000	0.80314	1477600000	52.944	646710000	7.8085	1561400000	7.1092	3745400000	10.976	16327	1161300	0.080762	128810	0.20001	50572000	52982	0.12475	605170	1289600	0.19122	15870000	0.056947	0.096632	4.0637	107.19	18.457	1.0751e-09	0.0010321	0.018076
PS_492	0.11405	0.032639	0.00063253	1.2596e-14	0.016746	0.023059	0.070402	0.031368	0.05512	40138	68244000	0.073212	0.45301	8077900	0.41823	37541	0.005833	154950000	0.15993	47819000	0.25763	617750000	26.45	385200000	10.283	475620000	8.3455	6094300000	4.9435	21102	909990	0.069984	101010	0.48767	68429000	92543	0.091593	1343400	3700300	0.08659	15091000	0.05025	0.18183	6.6722	53.827	55.473	6.8158e-10	0.00067529	0.0089984
PS_493	0.087487	0.043643	0.0010696	2.4573e-14	0.015182	0.015557	0.052577	0.016348	0.17824	44556	46733000	0.04596	0.42036	17186000	0.1159	51169	0.010118	165620000	0.33784	57912000	0.74262	786500000	37.742	848090000	6.3584	598000000	4.2109	2351200000	8.0816	14005	921010	0.089851	180150	0.28031	47733000	68396	0.083975	1532300	1484400	0.2376	17758000	0.026183	0.055587	5.4003	120.64	32.396	1.546e-09	0.00055054	0.0098699
PS_494	0.076108	0.027442	0.00090469	8.9956e-15	0.015645	0.02554	0.076077	0.0098151	0.066936	45645	20511000	0.074012	0.29912	5838600	0.14533	91906	0.0039218	216980000	0.14959	83457000	0.41326	1245600000	26.227	913200000	8.3441	1509100000	4.1721	1933900000	8.8812	24126	702630	0.12114	288740	0.21238	86792000	75055	0.050981	1210000	3654300	0.16626	26133000	0.040773	0.14803	3.3109	56.081	51.389	1.4422e-09	0.0017039	0.0068553
PS_495	0.11123	0.037812	0.00090339	1.7851e-14	0.018122	0.050916	0.057124	0.019039	0.069116	65620	20792000	0.039962	0.28481	6114900	0.12276	34685	0.0052088	316670000	0.2987	50655000	0.21716	1775800000	82.061	609250000	5.8497	568940000	7.6083	6743800000	11.171	25362	596470	0.16866	245450	0.20075	28104000	56414	0.037998	1056600	1190800	0.11021	25831000	0.04943	0.12381	4.2481	112.92	18.941	6.5536e-10	0.0012583	0.0067756
PS_496	0.12089	0.026683	0.0003842	1.1889e-14	0.018815	0.043332	0.033657	0.014118	0.058336	26898	49237000	0.098632	0.44053	11454000	0.14624	29357	0.0081241	383520000	0.14503	50893000	0.48965	736020000	27.459	421310000	7.7062	497550000	11.76	6060500000	11.576	40282	1256500	0.10283	108420	0.2432	33530000	59113	0.049194	635430	1653700	0.1119	15984000	0.015638	0.13775	5.9056	141.17	17.849	1.2269e-09	0.00061268	0.005581
PS_497	0.045619	0.034309	0.00063537	1.9477e-14	0.017372	0.02004	0.090334	0.01109	0.10453	33490	21304000	0.040027	0.34634	14959000	0.24012	30370	0.0083907	148190000	0.24799	29740000	0.81227	690510000	67.667	458850000	7.1247	1249300000	7.1696	5243600000	7.8693	13845	978160	0.062267	142240	0.31929	25061000	67854	0.1046	785840	3120100	0.092216	16159000	0.029663	0.12382	3.8002	138.29	16.312	1.3568e-09	0.0018108	0.016059
PS_498	0.03765	0.040701	0.00085203	1.3413e-14	0.015185	0.026765	0.06449	0.014347	0.11078	28325	35427000	0.069981	0.15843	5588500	0.13235	34028	0.0054903	397230000	0.097499	91129000	0.27305	1022900000	82.923	659810000	15.376	1063900000	6.1812	7168100000	12.052	10643	1183400	0.096118	329190	0.24257	61540000	144500	0.11807	1100300	2212300	0.17051	38954000	0.053708	0.052151	3.3964	60.12	24.218	8.4418e-10	0.00089833	0.0057893
PS_499	0.10449	0.038214	0.0011788	1.5459e-14	0.022178	0.018562	0.089255	0.030695	0.096893	45808	65528000	0.10427	0.17425	9910700	0.22299	31437	0.01095	110040000	0.11958	58371000	0.57152	688520000	85.61	585260000	17.342	1674100000	3.5775	5954900000	7.8854	19390	1116700	0.069366	167400	0.29909	27856000	81397	0.09134	1468600	1164000	0.14642	21238000	0.037588	0.17496	3.1661	152.39	17.289	2.0362e-09	0.0010267	0.010346
PS_500	0.095789	0.030972	0.00033273	7.4417e-15	0.019288	0.043448	0.030109	0.01741	0.065788	33143	30331000	0.043031	0.26639	17475000	0.32459	73630	0.0060026	153060000	0.30736	105620000	0.40155	504160000	42.858	279950000	8.4317	491510000	7.9496	3227300000	9.8506	11759	1245600	0.10655	174720	0.32321	52451000	127500	0.062768	678290	1615700	0.1694	17779000	0.024551	0.14304	3.0733	162.04	53.863	7.8204e-10	0.0011572	0.0054135
PS_501	0.042637	0.030442	0.00039187	9.0914e-15	0.01899	0.018406	0.060664	0.02463	0.063993	36012	49385000	0.10772	0.32258	10512000	0.23857	83268	0.0077119	185630000	0.19265	70728000	0.72992	797990000	49.911	507130000	5.8526	1245200000	10.458	4210700000	5.8341	26417	696490	0.16025	253080	0.26011	30931000	119580	0.054241	946640	1202600	0.088004	29498000	0.020901	0.053958	4.4727	116.39	49.323	8.2132e-10	0.00079218	0.013683
PS_502	0.054752	0.036525	0.00031343	1.0394e-14	0.015702	0.035356	0.040282	0.016201	0.12519	31019	61339000	0.098519	0.55674	5548600	0.15085	91816	0.012414	199110000	0.12895	35223000	0.40571	1794800000	50.255	600710000	10.553	733890000	3.827	1912900000	3.243	19114	1422400	0.064627	197050	0.29459	50187000	62290	0.047025	849500	1927500	0.095829	26033000	0.048526	0.076187	3.7204	125.54	23.478	1.8938e-09	0.00063391	0.011052
PS_503	0.10852	0.035975	0.00073141	1.2161e-14	0.015432	0.023975	0.031948	0.011538	0.18507	42946	20441000	0.052898	0.24337	6230500	0.11764	108790	0.010444	195090000	0.29715	34057000	0.40937	1270900000	84.515	1066200000	9.988	1632200000	3.2807	2379300000	5.657	13811	673720	0.042725	138870	0.22227	25262000	101250	0.070898	722850	1091900	0.14392	17473000	0.034157	0.063992	3.6515	167.63	44.341	2.0032e-09	0.0016455	0.011174
PS_504	0.070274	0.027481	0.00087871	2.2489e-14	0.017938	0.018299	0.068566	0.018896	0.054763	28844	43369000	0.055889	0.28324	9743000	0.38912	111420	0.0036024	116660000	0.25192	39357000	0.262	876870000	31.901	329410000	12.048	884210000	3.3038	2827200000	4.9965	11459	636570	0.10876	263920	0.2545	60719000	130100	0.14256	881350	1383300	0.18162	16387000	0.018323	0.093902	2.0428	144.24	43.469	6.0739e-10	0.0015924	0.010014
PS_505	0.048038	0.031725	0.00093366	1.1282e-14	0.010614	0.019508	0.095589	0.014374	0.053471	30116	37245000	0.080115	0.18599	11211000	0.1652	43028	0.0062741	313330000	0.21588	58861000	0.69105	1105100000	57.68	603770000	11.321	1038700000	8.7618	3164600000	10.615	34544	560670	0.053025	159800	0.30825	39852000	54470	0.079408	857120	1951600	0.22768	12141000	0.055101	0.070993	2.1759	72.572	23.464	6.4126e-10	0.0011807	0.012874
PS_506	0.054963	0.032406	0.00064566	1.8676e-14	0.019338	0.015414	0.046291	0.026813	0.088135	92788	34620000	0.077348	0.23519	13647000	0.30056	51237	0.0043729	327140000	0.3209	77305000	0.55786	619510000	38.035	572320000	19.465	1785800000	6.2519	4444000000	3.9563	14820	775040	0.088432	160670	0.2352	24691000	93198	0.11069	548170	1603700	0.28365	36865000	0.018275	0.17174	5.0487	55.592	25.598	1.1118e-09	0.0017993	0.011747
PS_507	0.045096	0.034462	0.0010211	2.2923e-14	0.01471	0.019655	0.040538	0.032725	0.16985	26886	44167000	0.04296	0.27604	16345000	0.14832	98305	0.0056292	197040000	0.24079	37032000	0.29325	1280300000	72.935	502290000	15.907	712160000	9.878	2681100000	3.349	12405	543310	0.14835	337290	0.2033	55083000	50984	0.070788	745560	3354400	0.31332	12063000	0.050033	0.062996	3.8124	72.469	24.497	6.0151e-10	0.00077201	0.00485
PS_508	0.1444	0.034557	0.00094345	7.735e-15	0.013546	0.024352	0.092266	0.026831	0.071944	29120	26519000	0.053738	0.49132	14042000	0.13839	52520	0.00373	186550000	0.25835	30998000	0.80848	1410100000	95.521	729000000	16.594	910040000	4.0746	2450300000	4.4939	16722	1646200	0.10681	106220	0.38413	24697000	70039	0.12239	1480400	2651800	0.11188	18425000	0.016585	0.16993	6.3309	52.644	40.534	2.091e-09	0.00064841	0.018605
PS_509	0.078219	0.039546	0.00055722	1.8328e-14	0.010751	0.0376	0.053007	0.023095	0.178	27492	36524000	0.12705	0.18419	11112000	0.18847	32635	0.0066454	171830000	0.25734	82162000	0.42335	594450000	54.161	379590000	14.32	711640000	6.704	3132200000	10.582	15686	1041900	0.070488	247210	0.53222	48968000	154280	0.12002	585430	3589300	0.11575	33650000	0.016848	0.052783	2.4234	50.529	25.481	8.1213e-10	0.00075935	0.0057982
PS_510	0.063451	0.0279	0.0003392	1.936e-14	0.017776	0.020354	0.096999	0.023937	0.18556	29590	69672000	0.12231	0.18627	6504100	0.15461	84355	0.004849	290860000	0.14963	29726000	0.53935	1077800000	67.167	315150000	15.716	748740000	8.8058	6616100000	3.631	20344	528580	0.079654	183870	0.51601	53407000	47877	0.13668	1217200	1397900	0.15265	36744000	0.026875	0.073544	2.9303	143.84	17.206	6.9569e-10	0.0014985	0.0057594
PS_511	0.096834	0.033261	0.00048802	1.3594e-14	0.019981	0.056844	0.040656	0.020329	0.074498	50757	29010000	0.092086	0.26094	5492300	0.23668	35499	0.0067738	393090000	0.11132	55644000	0.72018	625240000	40.706	552450000	6.7741	567910000	9.844	5339000000	5.9974	22687	1279100	0.11565	148840	0.32769	44544000	50442	0.084721	476140	1867800	0.28142	16887000	0.020972	0.050764	4.3263	56.89	16.327	5.6487e-10	0.0015814	0.0065553
PS_512	0.070912	0.030212	0.00036529	1.2153e-14	0.016083	0.033313	0.045323	0.018798	0.10834	31057	55593000	0.093955	0.46934	5333100	0.1685	82671	0.0049373	297940000	0.13924	45369000	0.673	1123600000	52.749	390740000	6.3788	1591100000	8.4562	2993400000	11.332	30407	1187000	0.054203	293300	0.61484	45993000	70429	0.050486	482160	2622500	0.094863	23540000	0.025789	0.15063	4.0011	150.43	50.243	1.2913e-09	0.001161	0.006194
PS_513	0.049854	0.028618	0.00072306	2.561e-14	0.014542	0.029172	0.041632	0.023912	0.11802	31547	44421000	0.038409	0.38881	18700000	0.34818	56385	0.0095274	159770000	0.32449	72671000	0.34998	934050000	49.927	335580000	12.617	1068700000	9.2538	7481200000	4.9369	17594	1372200	0.047204	232810	0.23213	26441000	139520	0.096968	943540	2022300	0.12642	36844000	0.026066	0.16289	5.8888	69.423	21.962	1.9609e-09	0.0013442	0.0093682
PS_514	0.076659	0.030572	0.00063353	2.3044e-14	0.014334	0.023646	0.068139	0.017546	0.061541	25483	64934000	0.068201	0.37329	13737000	0.38176	100660	0.0049392	278420000	0.19981	31829000	0.6568	764980000	50.115	443150000	12.083	693430000	10.038	4346100000	10.859	11736	992800	0.14186	162660	0.20499	55375000	144390	0.0745	414700	3651300	0.087419	17364000	0.032685	0.1444	4.5179	87.448	52.549	1.0043e-09	0.0013165	0.0092532
PS_515	0.074178	0.036533	0.00062475	2.7888e-14	0.018195	0.018199	0.060685	0.015177	0.049984	28213	39241000	0.11605	0.55847	17686000	0.2215	110590	0.0070854	267480000	0.11264	35137000	0.20834	1013900000	86.155	778350000	9.9994	646260000	4.0865	3529000000	12.321	25039	1217400	0.043212	116670	0.2031	68842000	111690	0.041498	1505700	3614800	0.1183	13660000	0.020716	0.1062	4.4001	145.45	40.418	1.1749e-09	0.0010047	0.008566
PS_516	0.041611	0.030081	0.00050306	1.4822e-14	0.013945	0.056209	0.057527	0.015806	0.076266	27980	27316000	0.048257	0.35664	15997000	0.29092	72435	0.0071863	162180000	0.34742	78703000	0.6056	1248400000	43.597	619170000	11.989	771800000	9.3274	2455400000	9.5068	29643	1669400	0.078275	290620	0.2445	38819000	88527	0.14424	867120	3142300	0.15997	29080000	0.025676	0.093958	4.892	124.18	15.116	2.1037e-09	0.0006576	0.007767
PS_517	0.14366	0.027716	0.00045951	1.171e-14	0.016412	0.035374	0.047696	0.023632	0.051344	53174	47097000	0.067383	0.15465	17333000	0.29441	48331	0.0044754	370580000	0.23688	86910000	0.71635	682590000	47.022	345230000	6.5134	548460000	4.0522	7505000000	4.7281	30527	1654700	0.049923	102020	0.36185	27791000	44474	0.075388	1448200	1787600	0.1973	18460000	0.017134	0.14058	2.656	71.528	25.848	1.2271e-09	0.00092712	0.0071811
PS_518	0.055611	0.030271	0.00073382	1.5637e-14	0.016356	0.023599	0.033149	0.028795	0.05067	31872	64063000	0.041616	0.56379	12461000	0.23138	88460	0.0044418	181060000	0.12257	40205000	0.59481	525030000	44.174	609980000	6.5351	608500000	8.7687	2068000000	12.836	14439	1732300	0.13794	261620	0.44683	47137000	93143	0.096752	1213000	3603200	0.25173	29459000	0.015993	0.052906	4.8042	57.102	32.037	8.8648e-10	0.00050506	0.0080575
PS_519	0.11868	0.029658	0.0003887	2.3873e-14	0.018524	0.015306	0.027413	0.015813	0.090251	79876	31311000	0.038706	0.46582	11774000	0.19916	57208	0.0037488	137130000	0.24055	46019000	0.78385	637810000	36.152	596610000	6.0216	842620000	11.523	5767200000	9.1371	39786	503900	0.16768	219670	0.38606	46728000	50004	0.13292	741090	2783800	0.28003	39583000	0.027484	0.098657	2.7788	114.49	40.83	7.0882e-10	0.001653	0.014704
PS_520	0.036847	0.039251	0.00086063	2.0528e-14	0.016804	0.017181	0.035649	0.029545	0.079731	25679	60248000	0.10883	0.31295	6486100	0.22738	56445	0.010732	125970000	0.38085	92852000	0.26647	1518100000	41.336	523180000	15.649	1076800000	5.441	4442500000	12.746	15448	554970	0.10357	310710	0.19008	50518000	54769	0.059583	469670	3350200	0.3243	28108000	0.018042	0.13035	2.5824	77.374	26.957	1.1916e-09	0.0010432	0.0048814
PS_521	0.03699	0.031527	0.00053169	7.5433e-15	0.01642	0.020774	0.028044	0.036251	0.056589	39843	19645000	0.056493	0.17012	13762000	0.17995	80609	0.0062226	403440000	0.34347	106270000	0.79127	1296000000	57.399	286310000	15.976	643760000	4.3658	2978200000	6.1169	33404	1591900	0.068999	201690	0.484	26126000	79786	0.11203	532980	3095700	0.14934	33350000	0.031548	0.081952	2.5645	136.13	28.645	1.268e-09	0.001017	0.008022
PS_522	0.062856	0.034926	0.0005166	1.5917e-14	0.011206	0.015886	0.046852	0.012437	0.049551	29079	52445000	0.064792	0.22691	13592000	0.34058	88348	0.012074	186910000	0.28462	68478000	0.50884	1770300000	39.898	658840000	7.7915	1605500000	7.866	4099500000	7.8719	15167	1280200	0.046739	109020	0.19389	30650000	140910	0.14433	869000	1956500	0.21048	18008000	0.042851	0.12214	2.1285	141.44	19.043	1.9113e-09	0.0011219	0.011037
PS_523	0.040484	0.028567	0.00038962	2.6509e-14	0.020141	0.032468	0.09492	0.014081	0.052377	27494	36904000	0.12813	0.39803	4790000	0.29739	53110	0.0076603	154150000	0.26912	51134000	0.31471	1241100000	32.042	322970000	8.2436	573040000	3.389	5077100000	3.6381	38453	640300	0.059854	132090	0.31028	28054000	80700	0.12251	1128100	1753600	0.096085	22870000	0.027688	0.090694	2.3846	130.27	16.835	1.5577e-09	0.00093531	0.0053555
PS_524	0.065817	0.04213	0.00047151	1.3989e-14	0.012361	0.016462	0.04829	0.035659	0.15197	28881	22474000	0.088321	0.49966	8034400	0.11894	98779	0.0099991	167430000	0.20033	83365000	0.58156	1752500000	65.112	381340000	11.464	1107300000	8.828	3261200000	3.3327	23818	658850	0.04964	351460	0.26208	38105000	108990	0.14332	1360900	3133100	0.29904	25585000	0.033791	0.14605	3.7468	48.583	20.278	2.1327e-09	0.00095304	0.0054911
PS_525	0.041607	0.030679	0.00086114	1.0978e-14	0.010647	0.016466	0.08301	0.025041	0.057474	29758	37255000	0.060594	0.54192	11724000	0.28843	50500	0.0075331	229400000	0.29271	78270000	0.24354	1584400000	27.861	290500000	16.645	761540000	3.7396	2920000000	12.802	14857	1125800	0.10574	369490	0.18599	35975000	140820	0.096396	687440	2976000	0.1344	18859000	0.040005	0.10436	2.0971	81.626	35.815	1.8722e-09	0.00098835	0.0067854
PS_526	0.13054	0.032123	0.00043668	8.3429e-15	0.014808	0.034715	0.038626	0.019145	0.078654	29844	25676000	0.085061	0.37974	14555000	0.35652	29340	0.0086137	331750000	0.20006	105430000	0.21079	1560500000	38.086	767120000	5.875	1216700000	5.6846	1922400000	4.5527	29160	642400	0.081676	173280	0.68844	29709000	104550	0.058433	1055000	1940500	0.20108	39378000	0.017403	0.10246	2.988	62.667	43.37	2.234e-09	0.00047204	0.007599
PS_527	0.074134	0.035643	0.00073554	1.1972e-14	0.012922	0.01959	0.038796	0.034781	0.1329	35341	33453000	0.036862	0.46418	7789600	0.25158	94341	0.0048201	193440000	0.10147	64983000	0.51643	1147300000	39.473	380780000	9.0278	757250000	4.6368	5423600000	7.9317	12576	694810	0.059815	210340	0.34596	60622000	42089	0.1266	1156800	2744000	0.138	12539000	0.025824	0.064783	3.4955	68.99	15.244	8.3495e-10	0.0013576	0.013515
PS_528	0.043054	0.039152	0.00036701	1.0909e-14	0.012621	0.050371	0.042803	0.032997	0.11099	29133	22680000	0.12315	0.29689	9135800	0.40104	56625	0.004942	412050000	0.12135	46339000	0.49038	1346900000	65.326	351430000	19.559	756450000	5.5643	4037500000	12.668	17102	472840	0.056506	153160	0.47842	72204000	45814	0.066324	1043700	3344800	0.17138	30576000	0.029129	0.053685	2.4701	47.421	17.733	2.1303e-09	0.001291	0.0081669
PS_529	0.097127	0.027288	0.00038206	2.4136e-14	0.018262	0.048399	0.062067	0.017955	0.15143	42964	64776000	0.055461	0.26369	5176000	0.19683	67205	0.006686	382010000	0.12842	47617000	0.31374	625060000	46.605	304980000	13.711	1342600000	6.1445	2210200000	8.0884	32832	983440	0.063265	188580	0.44259	27821000	76168	0.052569	1006000	2435700	0.29349	11562000	0.03345	0.078867	2.5477	47.81	48.73	1.7192e-09	0.00098276	0.0093673
PS_530	0.13282	0.031642	0.00091743	1.0577e-14	0.013132	0.026041	0.057303	0.032754	0.15415	38858	23606000	0.10989	0.2014	4978200	0.13016	44235	0.012899	198120000	0.24682	54586000	0.51044	854250000	47.114	578100000	16.118	888970000	3.2552	4206300000	6.7481	20006	1171600	0.11155	184440	0.19067	31094000	62065	0.093378	1531600	1133600	0.15912	36702000	0.026958	0.064852	3.1374	168.7	30.153	1.89e-09	0.00064336	0.0071117
PS_531	0.038946	0.030836	0.0010553	9.0589e-15	0.012553	0.025189	0.034937	0.016625	0.082417	36050	29147000	0.128	0.21671	9220800	0.38756	98624	0.0084979	349910000	0.19217	43002000	0.47995	559920000	68.741	789570000	6.1921	863050000	7.8094	7227100000	5.0116	19961	1114700	0.11583	301210	0.46691	33885000	87699	0.051961	1373200	2366800	0.22505	16296000	0.033165	0.052887	3.5033	163.4	50.335	1.5224e-09	0.0010386	0.0098464
PS_532	0.096604	0.028821	0.00052897	1.178e-14	0.021634	0.017673	0.038117	0.011618	0.059313	27401	19592000	0.086393	0.22295	4920100	0.22523	33502	0.0046994	407910000	0.26719	54084000	0.77056	524600000	33.01	548820000	18.265	1074700000	12.251	3229100000	6.6044	29706	1276400	0.047514	268940	0.58395	43518000	149100	0.042766	487870	3382100	0.086658	32918000	0.033003	0.10537	3.9849	50.656	25.569	1.9527e-09	0.00084355	0.0072438
PS_533	0.053841	0.036407	0.00042691	2.1895e-14	0.016091	0.022632	0.052901	0.010996	0.11739	44955	30517000	0.039667	0.14858	9395200	0.23631	31178	0.010612	257440000	0.10043	43966000	0.48616	728120000	36.363	699220000	11.274	1427200000	4.8263	5694800000	3.9173	15994	873420	0.043424	355770	0.17808	50857000	63257	0.10175	637190	1976700	0.23199	26113000	0.034813	0.18037	6.9388	108.6	25.284	7.6584e-10	0.00070716	0.0078977
PS_534	0.057377	0.02695	0.00053284	8.8199e-15	0.014999	0.028372	0.046232	0.012038	0.053483	29660	25508000	0.064406	0.31605	13064000	0.20102	86859	0.006921	169220000	0.11486	86710000	0.38503	1255600000	34.756	970290000	9.9571	647240000	4.8978	3320500000	8.173	22276	1736600	0.16874	349140	0.68186	54946000	72442	0.06597	1393200	3327200	0.30837	33782000	0.018376	0.17763	3.3217	53.849	15.696	2.14e-09	0.00080634	0.009063
PS_535	0.064376	0.032267	0.00055883	2.3553e-14	0.014418	0.018638	0.034744	0.02525	0.081202	29391	48574000	0.055167	0.31803	9180700	0.18461	87217	0.0061327	166710000	0.31877	81989000	0.32863	638120000	72.796	345740000	6.0083	662390000	5.4273	4383400000	8.1749	14787	582240	0.069219	341640	0.20526	26371000	47722	0.088079	586380	1102900	0.2024	21083000	0.039707	0.16288	7.0742	123.28	17.096	1.8071e-09	0.00065776	0.0053868
PS_536	0.041238	0.034072	0.0003285	1.953e-14	0.015639	0.017248	0.045646	0.026375	0.12211	27548	38164000	0.051081	0.42799	7059300	0.19701	43921	0.006187	293600000	0.099692	44187000	0.22479	768390000	26.41	750520000	16.33	532480000	6.5019	5749600000	5.754	12564	590680	0.1057	183080	0.42608	77194000	116140	0.047303	1302300	2054700	0.153	34366000	0.03587	0.072017	3.7332	95.652	43.518	8.6518e-10	0.00053272	0.006211
PS_537	0.037592	0.029824	0.00074526	8.757e-15	0.018382	0.049012	0.056752	0.024828	0.074261	30588	20503000	0.05449	0.37145	12595000	0.33713	54369	0.0074976	280670000	0.29539	32062000	0.29187	766240000	65.156	299460000	18.623	1414700000	9.4593	6103200000	11.093	41223	791220	0.086983	330640	0.18222	40232000	60345	0.11459	1334900	2167800	0.094886	22328000	0.053683	0.10835	4.3032	136.17	46.301	1.0405e-09	0.00070049	0.0064945
PS_538	0.079751	0.033118	0.00041685	8.8217e-15	0.017183	0.024588	0.088368	0.018159	0.060648	26486	24014000	0.05832	0.2281	10346000	0.20615	101390	0.0035924	163300000	0.31604	34046000	0.70606	1609400000	57.964	1024000000	5.8113	1264300000	8.679	7519400000	3.8243	11191	1260500	0.049767	142560	0.31629	53020000	51721	0.11595	504570	3036700	0.13449	26547000	0.014933	0.13855	3.7667	78.601	47.916	1.1195e-09	0.0010822	0.015203
PS_539	0.053731	0.032108	0.00074476	1.2597e-14	0.012279	0.020297	0.033424	0.019297	0.11008	29419	22125000	0.064567	0.39986	6187700	0.11914	85755	0.0098421	186780000	0.16684	34124000	0.52217	1564800000	26.922	457420000	13.798	1629600000	7.2553	4076700000	3.4694	17201	630100	0.11899	194850	0.37536	32067000	62004	0.073291	941630	1576900	0.18127	21997000	0.048675	0.16965	2.7361	92.666	17.591	1.1609e-09	0.0016604	0.010316
PS_540	0.049289	0.027534	0.00046189	2.1435e-14	0.016297	0.026126	0.027919	0.028946	0.15764	32771	60157000	0.1061	0.47391	8865700	0.38759	96260	0.0037155	116570000	0.26119	109060000	0.26418	1180500000	49.135	280960000	5.3145	986500000	5.576	2737500000	8.1677	15418	663240	0.044376	294600	0.41638	33996000	46676	0.045351	763300	1442800	0.1853	33183000	0.03919	0.18607	5.6658	135.93	30.612	9.6741e-10	0.00096477	0.0080131
PS_541	0.078003	0.039663	0.00051269	1.9948e-14	0.020837	0.050451	0.043018	0.017796	0.179	53622	57874000	0.12771	0.33889	14277000	0.19673	44207	0.011483	367990000	0.1696	65182000	0.63153	600400000	65.367	616370000	18.071	485780000	6.5952	2994500000	6.4071	12692	858680	0.08677	144510	0.18341	35142000	41619	0.070759	1277500	2066600	0.15417	39479000	0.019649	0.13524	5.3985	125.35	52.073	9.1292e-10	0.00072087	0.0054191
PS_542	0.058289	0.028729	0.00074468	1.9635e-14	0.011961	0.051743	0.027528	0.018097	0.15964	26756	42363000	0.044305	0.49276	6536500	0.39926	31966	0.01223	336090000	0.15103	46558000	0.65464	473460000	95.257	826300000	8.1148	1165200000	5.7227	3253400000	9.9021	40354	1195800	0.066093	130220	0.1856	54980000	48072	0.12802	686960	1853200	0.092273	12466000	0.034927	0.062525	4.8271	77.2	47.242	9.8326e-10	0.00081416	0.0062263
PS_543	0.051754	0.033374	0.00078376	2.1193e-14	0.018412	0.030769	0.10068	0.021968	0.077647	25708	39290000	0.06714	0.43051	9979800	0.13631	65236	0.0036226	104520000	0.28815	41627000	0.24387	1737600000	75.742	886100000	6.3014	619270000	4.8872	3227600000	3.2728	30228	534240	0.066023	183470	0.44062	30082000	121510	0.13163	650100	1169100	0.16192	15082000	0.056425	0.047835	3.0328	65.642	15.295	6.0204e-10	0.00047663	0.0075542
PS_544	0.069144	0.028319	0.00076058	9.3835e-15	0.011679	0.023184	0.053854	0.028146	0.066751	26594	38803000	0.063148	0.45127	16063000	0.15113	29611	0.0038521	147230000	0.13864	62541000	0.32065	495150000	65.414	389560000	18.349	828080000	8.7362	2861600000	5.4284	17670	1778600	0.08952	132670	0.34566	45622000	51462	0.067715	741120	1231900	0.097494	16328000	0.033469	0.081918	3.5722	58.679	22.259	6.5476e-10	0.00077699	0.005315
PS_545	0.082636	0.028892	0.0011147	1.4187e-14	0.010722	0.015427	0.049326	0.011248	0.084128	37887	30141000	0.056107	0.27192	13949000	0.36181	45750	0.0093698	241280000	0.21255	63841000	0.35499	490880000	86.101	845530000	19.762	1402900000	6.7171	2846800000	7.3774	28245	1301900	0.15432	373470	0.23947	26982000	61873	0.12713	1050100	3431600	0.10515	32943000	0.056583	0.058108	2.1315	172	25.697	1.592e-09	0.0016927	0.0089628
PS_546	0.074658	0.031718	0.00052562	2.0737e-14	0.012088	0.019601	0.049971	0.019494	0.051083	29584	34962000	0.07953	0.20566	6348700	0.28441	69913	0.0042303	175990000	0.33369	56394000	0.3424	1515100000	55.753	356430000	11.829	556140000	9.7103	3442800000	3.4778	36583	493940	0.096703	250030	0.26488	48588000	101620	0.12899	1240700	3026000	0.12646	18161000	0.025656	0.13697	4.3153	100.58	17.229	1.0428e-09	0.00092009	0.0050358
PS_547	0.051598	0.034119	0.00093714	2.3243e-14	0.019735	0.019721	0.05231	0.032104	0.070767	47917	27169000	0.057332	0.49299	8622600	0.25042	62916	0.0085611	400730000	0.15067	82107000	0.47619	1046900000	62.891	403940000	5.0453	1813800000	5.5216	3828100000	9.001	24694	653820	0.058009	112560	0.25063	38548000	63742	0.1043	547170	3886500	0.20911	14231000	0.038125	0.076706	3.6077	171.23	53.268	8.223e-10	0.0011334	0.010209
PS_548	0.13094	0.035113	0.00088852	2.8514e-14	0.012251	0.027806	0.060456	0.020562	0.18948	30709	42886000	0.098789	0.17472	16555000	0.11514	30952	0.012152	108950000	0.16436	109540000	0.52273	1644400000	38.129	960950000	16.759	501100000	7.9825	1934800000	6.72	32783	585660	0.13714	262510	0.44405	39208000	125420	0.058231	1449700	3778600	0.23515	24522000	0.017118	0.10542	3.5466	116.17	38.126	1.3076e-09	0.00065583	0.0061807
PS_549	0.038967	0.036347	0.00036536	1.688e-14	0.013324	0.040043	0.037647	0.02445	0.056524	32177	30463000	0.087195	0.37076	18501000	0.31906	41799	0.0040005	230630000	0.27375	105910000	0.22236	1238500000	97.375	338460000	7.7395	1512600000	5.7628	2001100000	5.6838	14217	1750700	0.087375	222850	0.335	27820000	43893	0.038234	1089100	2974600	0.25291	38889000	0.044348	0.13307	3.1345	48.831	15.43	1.4606e-09	0.0017014	0.010411
PS_550	0.10128	0.040602	0.00071296	2.6592e-14	0.022065	0.020764	0.073603	0.034265	0.10546	54162	44819000	0.065661	0.4106	5475400	0.28663	57873	0.0054337	208000000	0.22753	49475000	0.30567	600010000	34.115	304190000	6.1037	732630000	4.5793	2414900000	3.9196	26524	479210	0.049365	119720	0.29607	26466000	68529	0.14077	1115000	1524600	0.16204	14378000	0.049687	0.15668	6.94	108.16	32.178	9.2181e-10	0.0016471	0.017876
PS_551	0.12249	0.029514	0.00040665	1.3643e-14	0.012281	0.029283	0.052826	0.0362	0.058059	95692	38699000	0.064156	0.18625	6432300	0.36163	44924	0.013235	263330000	0.25052	42376000	0.31103	534150000	50.686	709420000	6.3042	526950000	12.406	2128200000	11.176	41518	568750	0.13421	359300	0.37718	27173000	94234	0.086088	1500700	1733400	0.16974	40322000	0.035292	0.15738	6.5739	58.788	54.004	1.1753e-09	0.0013904	0.010367
PS_552	0.062326	0.031081	0.00043962	8.3666e-15	0.01916	0.048374	0.047962	0.034519	0.05233	42328	46309000	0.13867	0.19953	6078800	0.14254	44189	0.0038496	119480000	0.13943	44875000	0.46124	1521200000	37.143	536390000	9.1147	543510000	4.7741	3594000000	3.6946	16944	539760	0.045129	131390	0.50761	40595000	119110	0.079557	919500	3452600	0.26768	40074000	0.022185	0.12308	2.8305	73.591	21.337	1.3599e-09	0.0012647	0.010307
PS_553	0.11844	0.027923	0.00061347	2.3796e-14	0.017153	0.020452	0.031941	0.018053	0.060493	90670	39349000	0.065098	0.38581	5802800	0.26528	37297	0.0036416	129840000	0.21097	45671000	0.25894	797500000	67.289	313010000	5.0974	1461200000	8.741	3785000000	3.3503	32494	762390	0.16555	226100	0.2554	23959000	45379	0.06355	1528700	2966000	0.083493	15877000	0.028384	0.18248	4.6758	82.209	32.172	9.4619e-10	0.00099922	0.012307
PS_554	0.090784	0.042095	0.00081887	2.1959e-14	0.012434	0.032528	0.081686	0.028677	0.074159	43841	39897000	0.043107	0.18887	15330000	0.16601	40748	0.0041661	162420000	0.24757	39650000	0.3482	766660000	59.665	571640000	6.4253	494510000	6.1312	4909700000	11.909	26063	1155600	0.12757	110140	0.54447	29488000	92521	0.13366	1264700	2556400	0.1485	43727000	0.040507	0.12723	5.6104	156.7	15.704	2.1185e-09	0.00087305	0.0079153
PS_555	0.088648	0.029536	0.00049852	2.4043e-14	0.01648	0.028855	0.091327	0.015763	0.062054	45704	31417000	0.072712	0.53405	7731700	0.14302	33352	0.0089161	251060000	0.12039	86331000	0.30534	1237500000	35.859	884420000	11.266	1251000000	9.3918	7039000000	7.4386	12863	544820	0.0946	293050	0.37495	30312000	41344	0.045494	1480600	2491900	0.18519	39137000	0.035021	0.084532	4.2798	156.01	23.171	8.7265e-10	0.001196	0.0077533
PS_556	0.053958	0.031439	0.00046984	2.1734e-14	0.012554	0.016528	0.058122	0.013903	0.15986	33406	29289000	0.048355	0.37349	5213100	0.11865	34484	0.0075613	193810000	0.14573	68846000	0.79269	644370000	44.236	721390000	5.4994	876780000	7.9208	6604100000	5.4471	20909	1409200	0.096876	104290	0.44119	29748000	88285	0.11681	1255900	3819100	0.13288	13370000	0.045942	0.15075	6.1067	123.84	24.829	9.3787e-10	0.0016203	0.012709
PS_557	0.14174	0.042537	0.001067	2.0347e-14	0.019593	0.034791	0.030621	0.034891	0.074114	35980	34897000	0.037168	0.28096	5370300	0.16349	103800	0.00371	169550000	0.21386	90098000	0.65225	1201600000	26.595	382700000	13.473	1105100000	7.4707	6970500000	3.2911	28604	631760	0.12076	281000	0.19509	31090000	88117	0.1392	582800	3650000	0.12884	12994000	0.019987	0.059359	4.1668	65.537	24.299	5.8683e-10	0.0005661	0.0092956
PS_558	0.14135	0.043198	0.0010556	2.0466e-14	0.015999	0.045668	0.10556	0.035802	0.090923	72452	21825000	0.040071	0.20622	7141700	0.15705	72248	0.010967	208120000	0.11363	35017000	0.62965	643670000	48.228	885460000	9.1908	497370000	7.6052	3103500000	8.0833	19230	588330	0.16797	117010	0.19385	33338000	101910	0.14112	1286200	1718800	0.22285	15188000	0.015953	0.18257	5.5986	163.43	15.173	9.0121e-10	0.00094224	0.0056714
PS_559	0.11571	0.037083	0.0005528	1.121e-14	0.015075	0.022447	0.035464	0.02835	0.1505	52119	21376000	0.091972	0.14969	6331600	0.32891	68262	0.0053455	209140000	0.2991	79436000	0.38911	643440000	30.308	379780000	12.358	839790000	12.038	4268500000	10.056	16882	593790	0.12368	153180	0.21919	30504000	107850	0.13358	736080	3078000	0.12124	28282000	0.028128	0.15717	2.9508	164.22	17.691	1.1285e-09	0.00071225	0.0065127
PS_560	0.10903	0.033005	0.00057848	2.174e-14	0.014357	0.027429	0.085977	0.013616	0.17201	42985	40143000	0.070186	0.37991	6117900	0.42126	76214	0.0070447	267350000	0.34778	58113000	0.7519	620280000	33.176	670080000	9.5666	1764300000	6.0907	2610200000	7.3124	40054	595250	0.10692	161110	0.18143	50975000	84307	0.075845	1117500	2134700	0.31199	25154000	0.029572	0.084164	4.3386	74.921	36.984	1.1516e-09	0.00051196	0.0053137
PS_561	0.096835	0.030187	0.00093712	1.11e-14	0.01763	0.036405	0.042227	0.015128	0.08254	29799	36199000	0.037467	0.499	13101000	0.27536	54615	0.0082519	184680000	0.19166	81675000	0.273	660050000	30.206	887220000	15.502	683910000	6.4833	6685400000	4.4688	16870	1080800	0.10904	286180	0.26417	25258000	86452	0.097686	543570	2622200	0.25853	11917000	0.021517	0.058609	3.963	160.9	32.452	8.6899e-10	0.00096629	0.015828
PS_562	0.060059	0.029912	0.00058761	2.7312e-14	0.022189	0.021268	0.069644	0.018184	0.090926	27869	26134000	0.062458	0.47168	10678000	0.23444	28913	0.0064312	145290000	0.37796	90593000	0.58738	1663100000	58.148	322090000	10.77	1413800000	6.0095	3910200000	5.2711	27171	479440	0.062541	172020	0.28807	25681000	92830	0.087305	1489400	2069900	0.12555	30583000	0.016156	0.085835	5.1861	54.925	20.694	6.9702e-10	0.001094	0.013563
PS_563	0.12386	0.037488	0.0010033	1.8485e-14	0.015249	0.02191	0.05159	0.010602	0.055364	25524	20601000	0.091353	0.29938	5411600	0.16642	50170	0.013626	372010000	0.12867	43684000	0.81549	533300000	57.335	574690000	7.1569	1111900000	11.427	4210500000	4.5058	17630	1240200	0.15174	135380	0.44559	25692000	41488	0.099492	1542300	1522700	0.2085	16703000	0.023241	0.078941	2.049	64.24	39.845	1.199e-09	0.0013537	0.0079243
PS_564	0.082728	0.034997	0.00099947	7.5372e-15	0.011978	0.015038	0.061367	0.01443	0.094497	37917	42300000	0.046093	0.50094	12170000	0.18687	109490	0.004652	107540000	0.2998	39236000	0.27751	612220000	56.567	287930000	14.047	1404700000	4.9	2917000000	6.366	29362	1201600	0.10201	206830	0.59305	35134000	91009	0.061625	1378000	1178700	0.099556	20935000	0.033792	0.18286	3.383	50.892	39.209	1.176e-09	0.0017388	0.0081282
PS_565	0.073525	0.029325	0.0011998	1.9544e-14	0.014414	0.038666	0.09694	0.015222	0.18686	31585	55940000	0.10551	0.56749	17537000	0.34897	35556	0.012492	214610000	0.14799	40923000	0.67141	493670000	67.368	292320000	8.4644	1371300000	4.4893	2566600000	12.031	12331	1515000	0.04423	277740	0.19956	90885000	51862	0.13989	866640	1336600	0.16016	22703000	0.039276	0.064097	1.909	170.61	40.104	6.9511e-10	0.00066722	0.0099247
PS_566	0.049198	0.039457	0.00065167	2.6791e-14	0.016264	0.015366	0.042116	0.028145	0.096496	27324	32193000	0.12977	0.57374	5574100	0.12044	59266	0.0046447	313790000	0.25224	100380000	0.30792	1595500000	44.902	327970000	5.0913	964540000	10.503	2924900000	4.1715	13454	800260	0.10223	233830	0.31267	59827000	160100	0.10303	529860	1865400	0.20109	42956000	0.015915	0.066865	4.6847	88.95	19.198	1.4969e-09	0.0017407	0.011503
PS_567	0.047534	0.031422	0.00032455	1.7255e-14	0.011474	0.014531	0.049745	0.016705	0.13537	36288	52334000	0.063453	0.24721	6401900	0.24708	67717	0.0038282	392570000	0.16679	35967000	0.63091	654540000	88.385	281500000	5.7286	1220500000	6.7092	2091100000	5.4474	36676	853420	0.084579	127940	0.25982	37797000	78148	0.096053	1211700	1077900	0.21545	18201000	0.035072	0.080385	3.8515	115.01	14.168	1.2442e-09	0.0007244	0.010457
PS_568	0.065337	0.040102	0.00038189	8.2162e-15	0.012603	0.020939	0.059894	0.018554	0.14465	43979	19884000	0.11148	0.27832	12459000	0.1124	90357	0.010049	168630000	0.36638	93557000	0.72799	1193700000	38.05	392610000	7.2325	635310000	8.9842	6697700000	5.2044	33934	1720900	0.10842	259020	0.18172	54806000	81198	0.095041	535770	1123000	0.095004	33648000	0.0273	0.065564	5.6235	173.66	37.761	8.4475e-10	0.00074292	0.0064859
PS_569	0.066578	0.027745	0.00063423	9.651e-15	0.01065	0.032296	0.047379	0.035024	0.065298	30739	25531000	0.041426	0.19131	5024400	0.11875	48478	0.0037292	137410000	0.33803	33119000	0.29266	1101400000	47.895	632990000	6.1987	704530000	5.5619	4100700000	3.5367	39351	1393000	0.079485	175790	0.31449	26822000	73958	0.079244	561430	2865600	0.146	25124000	0.057373	0.062635	4.3888	49.529	21.428	9.8343e-10	0.00078784	0.013312
PS_570	0.040647	0.037655	0.00081275	1.45e-14	0.019397	0.047003	0.054357	0.03711	0.080706	55876	60094000	0.057372	0.18431	14971000	0.32645	43403	0.010547	365200000	0.22242	56381000	0.445	635240000	46.052	962660000	14.277	1326000000	7.7823	2832200000	5.0248	21942	1636400	0.12706	173760	0.18012	54176000	44212	0.074053	1479300	3115200	0.1692	31584000	0.03878	0.12502	6.0739	103.8	25.969	1.676e-09	0.0006936	0.0090986
PS_571	0.097669	0.043362	0.00088108	2.8141e-14	0.019902	0.035462	0.046325	0.016922	0.1211	41983	19377000	0.054234	0.2965	6361000	0.26163	38412	0.0066842	216820000	0.11405	66276000	0.33287	946780000	35.618	1086800000	15.981	703430000	4.1937	3759700000	4.7069	39717	1190200	0.12299	348940	0.22877	26894000	50224	0.096474	656170	3510400	0.092275	32844000	0.019168	0.14502	2.7184	111.49	47.134	6.0688e-10	0.00087736	0.0068798
PS_572	0.043117	0.031214	0.00069262	1.1051e-14	0.016595	0.052895	0.035701	0.034179	0.12615	25855	24891000	0.051584	0.22123	14766000	0.24214	40009	0.0092544	285670000	0.25736	64761000	0.34331	955130000	60.899	438960000	14.432	1127100000	8.1111	6220500000	5.3693	33447	1301300	0.048869	350290	0.45541	30185000	41044	0.12263	1251100	2603100	0.25675	11474000	0.045615	0.12637	2.0246	74.016	41.959	7.2967e-10	0.0013404	0.0053
PS_573	0.042736	0.032434	0.00071081	8.5514e-15	0.015307	0.053429	0.044314	0.027644	0.074195	27352	26817000	0.13019	0.25215	18799000	0.15693	30549	0.0034751	264100000	0.13118	33302000	0.30419	1100600000	56.505	439790000	6.2579	1031600000	5.7846	2768500000	7.1151	11386	1202000	0.050379	237530	0.52767	25783000	57866	0.047079	1173500	3250600	0.23706	24175000	0.042709	0.071916	3.0218	109.92	21.831	9.8655e-10	0.00084185	0.0082927
PS_574	0.046894	0.033604	0.00088174	1.3823e-14	0.010741	0.014574	0.028628	0.012199	0.083006	31548	70260000	0.14335	0.41889	14824000	0.32451	33542	0.0035984	286510000	0.34993	96689000	0.3536	1498700000	51.031	300320000	14.388	1586300000	9.7824	7439100000	5.8006	20130	627690	0.13593	119780	0.48359	62539000	125500	0.11918	525660	1131500	0.10339	38623000	0.024085	0.068105	5.6155	61.416	15.175	1.303e-09	0.00062679	0.0053314
PS_575	0.045051	0.043494	0.00058975	1.1055e-14	0.019775	0.045917	0.06135	0.021856	0.126	63594	61082000	0.079464	0.21256	5897100	0.4318	35840	0.0077842	188120000	0.25581	56126000	0.32148	543800000	98.752	283710000	6.834	1062300000	9.381	2753300000	6.491	39059	732800	0.066869	304660	0.19152	32762000	84412	0.14517	1543100	1731600	0.2792	26367000	0.052418	0.079882	2.7488	49.542	37.928	8.4945e-10	0.0012127	0.010933
PS_576	0.043545	0.041706	0.00095898	8.2404e-15	0.01498	0.04495	0.062131	0.022057	0.11091	26964	18225000	0.058045	0.40311	6743100	0.12016	54447	0.0096831	125690000	0.32521	33166000	0.4442	1348700000	26.724	792220000	9.3879	531240000	4.2318	2929000000	7.043	22259	697430	0.099412	273160	0.47673	45036000	143430	0.041965	1345800	1100500	0.23423	34193000	0.014755	0.078713	3.9224	92.497	44.066	8.6397e-10	0.0010209	0.0079837
PS_577	0.1109	0.035965	0.00050461	1.4706e-14	0.011343	0.015669	0.049345	0.01056	0.056328	43239	36677000	0.088787	0.43324	12429000	0.31335	63336	0.012506	411170000	0.11496	41352000	0.39449	869230000	48.115	986350000	8.995	1419200000	3.3714	3890800000	7.0565	12842	664250	0.10899	323030	0.40261	30927000	49953	0.075405	1411800	1246600	0.084642	13512000	0.052798	0.10317	4.039	129.67	28.805	1.3823e-09	0.0011909	0.011551
PS_578	0.039859	0.038918	0.00085811	1.4121e-14	0.014676	0.039439	0.074769	0.024307	0.14284	43013	33472000	0.13424	0.37024	11230000	0.30054	57276	0.0065726	131690000	0.11419	36603000	0.24409	534300000	28.346	645130000	10.17	930880000	7.3099	4262400000	5.5112	12728	1526200	0.10502	113010	0.27657	25635000	88663	0.10016	436180	2060500	0.1574	30862000	0.036543	0.067229	3.54	104.72	14.299	1.0744e-09	0.0011056	0.0061996
PS_579	0.073672	0.042155	0.0010052	2.8362e-14	0.015722	0.024709	0.030304	0.013487	0.063752	38757	33679000	0.043924	0.18182	8336400	0.11777	88662	0.012754	105650000	0.16604	77796000	0.32911	824060000	95.317	743260000	5.7293	836590000	4.8302	7544100000	12.246	28502	1187100	0.097504	130590	0.45395	37178000	119400	0.049053	1345500	1429800	0.14006	21564000	0.019622	0.15762	5.2136	139.67	36.52	1.0893e-09	0.00056265	0.0085954
PS_580	0.11788	0.029288	0.00033815	1.2922e-14	0.014346	0.026552	0.030817	0.0097221	0.16754	35035	24131000	0.078689	0.15754	11263000	0.26585	83417	0.0055183	214000000	0.13374	104170000	0.63185	999560000	46.405	426860000	8.2828	575960000	12.143	7077500000	5.6763	25269	1306400	0.15951	394380	0.21574	54298000	55005	0.096833	720180	2843600	0.10692	33502000	0.022426	0.082551	3.2382	66.475	23.038	1.2001e-09	0.0010678	0.0087029
PS_581	0.071066	0.033468	0.00074613	8.0214e-15	0.018371	0.036734	0.026948	0.010009	0.051718	37578	49755000	0.12269	0.34778	5973000	0.14948	44754	0.0076564	243940000	0.23847	66872000	0.30856	1566100000	47.794	932330000	15.96	1560900000	12.162	3090200000	9.2537	18114	470640	0.097494	310340	0.26119	27847000	139300	0.061818	564090	2121300	0.15067	15916000	0.031614	0.099734	2.5984	160.11	24.223	1.2434e-09	0.00099264	0.011558
PS_582	0.10125	0.032617	0.00037303	1.9537e-14	0.011702	0.032951	0.034959	0.013213	0.060186	25549	50194000	0.09487	0.52471	17102000	0.28302	75538	0.0040355	196290000	0.2177	73115000	0.21504	514350000	28.479	724820000	16.068	1138800000	5.6203	6108400000	4.6706	18640	674350	0.16334	115190	0.196	50485000	45063	0.063302	636170	4116500	0.15827	38138000	0.029953	0.052757	4.0898	62.373	45.438	1.0925e-09	0.0010423	0.012767
PS_583	0.060405	0.035715	0.00097007	2.7731e-14	0.01809	0.030524	0.07585	0.021145	0.15458	51723	37467000	0.096732	0.36699	10677000	0.36731	56340	0.0072585	292210000	0.25493	36623000	0.39477	629290000	27.408	651300000	14.097	1316700000	10.12	2977800000	5.432	35608	1434000	0.086447	246270	0.33869	32908000	139840	0.10034	969770	1127400	0.093945	12753000	0.053722	0.052525	2.7581	149.95	20.693	1.6372e-09	0.00059782	0.0074329
PS_584	0.085097	0.027567	0.00045507	8.2417e-15	0.016052	0.032659	0.036435	0.014849	0.054805	26985	21124000	0.059451	0.33399	10094000	0.22166	30144	0.0067109	373380000	0.24005	82344000	0.6303	1044500000	26.178	473730000	6.2951	1737100000	3.9925	2411100000	6.7981	32148	950240	0.093052	337870	0.39857	60073000	152850	0.062017	1136000	2016800	0.27276	26838000	0.024987	0.13389	3.853	98.778	54.031	9.9434e-10	0.00056352	0.011099
PS_585	0.060049	0.040937	0.0012032	1.0704e-14	0.016202	0.034431	0.090294	0.022018	0.05304	38319	50839000	0.090554	0.25269	4766400	0.43897	65826	0.0040161	195700000	0.3398	102540000	0.80204	560270000	35.156	873030000	11.766	680170000	7.9946	7226200000	10.071	13279	1541700	0.12391	102240	0.22072	49496000	132450	0.076242	1076600	2068800	0.12741	16447000	0.025795	0.048207	2.2622	55.673	21.446	1.5531e-09	0.00063709	0.0088645
PS_586	0.126	0.036045	0.00034038	1.8001e-14	0.01856	0.033257	0.064968	0.017384	0.060264	28074	62780000	0.03964	0.21877	7270500	0.25476	42459	0.011788	250210000	0.1138	39926000	0.38271	1294200000	61.891	818580000	12.058	1154900000	6.6059	3731400000	8.9504	20582	518050	0.085353	140120	0.26819	35385000	64367	0.06274	950270	3566100	0.25727	21142000	0.019076	0.16466	2.7568	115.47	24.189	1.8773e-09	0.0011162	0.0071707
PS_587	0.042188	0.034393	0.00044321	1.0437e-14	0.017252	0.047978	0.072383	0.025101	0.054976	28366	18758000	0.038843	0.22544	4798100	0.12651	36521	0.012715	261560000	0.16195	80916000	0.53794	616680000	37.366	280450000	10.454	810630000	3.1657	6539200000	4.244	13392	1074500	0.13953	158730	0.22255	68828000	94531	0.043707	1066600	2315000	0.1071	34312000	0.024933	0.062883	2.6112	177.09	28.852	6.4845e-10	0.00084067	0.0089908
PS_588	0.040147	0.031073	0.00044019	1.5243e-14	0.011468	0.036035	0.052225	0.023514	0.11799	59706	33305000	0.047033	0.2395	9475100	0.17567	70058	0.0053052	129890000	0.11827	56576000	0.61153	939990000	76.318	677090000	9.0326	1649000000	4.2163	3430500000	4.3375	22816	679790	0.050223	378400	0.24508	47722000	67071	0.12947	1024500	1662200	0.19355	16460000	0.036383	0.14844	5.1787	80.137	49.58	1.1592e-09	0.00054428	0.010224
PS_589	0.050509	0.043007	0.00091565	2.2334e-14	0.022754	0.044468	0.02959	0.024074	0.08811	79570	18455000	0.098776	0.23595	5513500	0.11597	39708	0.0059694	342500000	0.14721	70546000	0.59888	702020000	36.534	656420000	6.6437	1470300000	4.1311	2061500000	4.3033	30313	1151700	0.058219	162960	0.19009	42998000	99954	0.10519	888860	1387900	0.27299	24044000	0.03164	0.16666	2.2283	67.236	38.191	9.7764e-10	0.0007301	0.0050385
PS_590	0.064479	0.040205	0.00037524	1.1058e-14	0.012055	0.034195	0.043862	0.013667	0.12751	54245	30075000	0.053964	0.57416	7397100	0.34366	53221	0.0070654	317440000	0.2447	43766000	0.56578	649900000	51.59	696140000	12.161	643680000	5.3701	5626100000	12.619	20390	721200	0.073394	268620	0.34959	39298000	49048	0.082993	963550	4095300	0.15965	36471000	0.02631	0.118	3.1705	46.978	37.357	2.0673e-09	0.0010073	0.0074758
PS_591	0.045722	0.026713	0.00039869	1.6441e-14	0.017551	0.016121	0.077575	0.02557	0.061849	63122	28909000	0.11357	0.22816	8690400	0.39245	80179	0.012823	323390000	0.19638	90629000	0.56838	584540000	37.617	670980000	10.619	784380000	6.0706	7593600000	12.029	15079	558610	0.14459	230350	0.64681	32466000	46908	0.081128	1043100	1728000	0.29641	18889000	0.044034	0.12009	2.827	60.869	18.701	1.2525e-09	0.0014519	0.005672
PS_592	0.060604	0.029396	0.00057402	8.0312e-15	0.023236	0.05312	0.028231	0.01893	0.08845	39908	45304000	0.11379	0.18919	7423500	0.17841	42013	0.010058	113020000	0.26129	108280000	0.43529	1791700000	94.738	693570000	6.6236	963050000	8.5101	4011800000	5.8648	28551	1495900	0.062482	116950	0.5025	36799000	69718	0.053114	1272900	1129100	0.30072	28863000	0.016626	0.062604	2.9031	62.453	33.865	1.1128e-09	0.0012228	0.005543
PS_593	0.038742	0.031098	0.00083206	7.5758e-15	0.018078	0.033225	0.086826	0.019148	0.1659	55472	25889000	0.048741	0.14854	10012000	0.43781	92508	0.0081649	335090000	0.1556	43123000	0.5848	561940000	87.97	584790000	15.757	1266700000	6.7134	3811900000	11.825	23682	652650	0.076574	163470	0.47258	30912000	148290	0.065008	812210	1070200	0.16587	32442000	0.017413	0.11158	2.3229	157.1	52.593	9.0295e-10	0.00094157	0.0058322
PS_594	0.098465	0.03549	0.0010445	1.7493e-14	0.010346	0.022729	0.032695	0.027166	0.11627	43205	32501000	0.10252	0.41069	13398000	0.20909	108400	0.0038096	251360000	0.33515	44312000	0.33601	967490000	31.39	572710000	5.7251	1678200000	10.545	3756200000	4.1401	27111	1713600	0.15159	162830	0.21889	70958000	74877	0.1237	1080100	1324300	0.091716	40124000	0.050956	0.16735	2.2889	47.993	25.948	1.9504e-09	0.00052058	0.0085844
PS_595	0.08972	0.04173	0.00033301	1.2402e-14	0.018964	0.021863	0.031986	0.027307	0.13221	27322	23633000	0.087422	0.41032	12955000	0.38709	56071	0.0042189	315850000	0.36978	46976000	0.5245	1237800000	90.724	614600000	7.1475	1487800000	6.0591	7272500000	12.25	23034	1820300	0.045544	263690	0.20776	61863000	82311	0.11334	1368600	2116400	0.25693	12552000	0.01608	0.075614	6.5107	109.27	19.517	9.5534e-10	0.001245	0.0090356
PS_596	0.037996	0.033584	0.00088354	2.4579e-14	0.012815	0.018483	0.052005	0.019463	0.065632	32504	27713000	0.071838	0.48383	6715600	0.13564	106150	0.0076637	391420000	0.21686	58098000	0.30505	717480000	90.281	301480000	15.274	1556300000	11.133	2008400000	6.2869	41589	1479300	0.069755	152390	0.33889	24053000	70953	0.11176	449070	3458900	0.27782	22723000	0.024759	0.065309	2.0524	120.34	55.225	1.3116e-09	0.001633	0.0099511
PS_597	0.069249	0.031985	0.0005648	1.1216e-14	0.0115	0.018755	0.078683	0.026867	0.16878	35033	50457000	0.080527	0.25755	7925600	0.15736	98087	0.012047	319750000	0.11845	40731000	0.52124	681130000	84.508	315110000	13.049	1629200000	4.6037	6622900000	8.1561	15083	686990	0.1588	105920	0.2035	25110000	48802	0.097586	413460	2441100	0.26664	29254000	0.025013	0.051765	2.3293	48.277	40.456	1.0718e-09	0.00078968	0.0087632
PS_598	0.082633	0.031147	0.0009562	7.8528e-15	0.017552	0.035189	0.047996	0.029097	0.082699	32611	48111000	0.075761	0.21563	8965600	0.34606	43567	0.0035939	191990000	0.098498	85903000	0.21838	970470000	31.86	275700000	17.259	897220000	3.2465	3367100000	3.4415	36472	670050	0.059217	189850	0.2507	25474000	158220	0.064613	866190	3600700	0.13146	12405000	0.037953	0.18926	3.0009	57.216	17.149	6.4295e-10	0.0017533	0.014971
PS_599	0.13186	0.036953	0.00073739	1.2267e-14	0.021592	0.055666	0.034085	0.012862	0.11485	61741	27608000	0.04804	0.35041	10719000	0.31279	106770	0.0043279	126170000	0.26245	95483000	0.50356	757620000	47.004	650730000	6.9687	666520000	4.8215	2113500000	4.8899	14736	1274700	0.1503	241240	0.37283	31456000	89574	0.078497	940520	1532100	0.14863	44736000	0.037744	0.081441	2.4078	87.092	15.998	1.6245e-09	0.00085165	0.00763
PS_600	0.060017	0.039619	0.00043661	1.0338e-14	0.015153	0.026806	0.036514	0.033066	0.11906	38740	24802000	0.074007	0.31539	13623000	0.17581	50045	0.0051238	162300000	0.097569	48032000	0.39835	1255500000	37.347	388530000	6.6627	1790400000	10.911	6433900000	3.9329	28352	1351600	0.11889	120650	0.61086	41345000	64339	0.055416	1538300	2422500	0.13917	42056000	0.052272	0.066309	2.3507	139.26	29.305	1.579e-09	0.0014787	0.008118
PS_601	0.086061	0.02893	0.00032138	1.2116e-14	0.013235	0.017398	0.098256	0.009418	0.049889	39593	55508000	0.047384	0.45788	6688300	0.40709	85682	0.010025	123650000	0.29211	87327000	0.27779	553000000	31.023	827180000	11.028	1519400000	7.539	2764000000	4.3961	21940	1169300	0.051352	116400	0.55384	42248000	86072	0.11777	834030	3601300	0.13031	11461000	0.028163	0.057852	3.0487	144.94	30.745	7.5906e-10	0.00105	0.0077253
PS_602	0.11312	0.03078	0.00031445	1.9671e-14	0.017295	0.022879	0.074991	0.012993	0.058798	42009	62925000	0.064468	0.47845	8364800	0.13869	92322	0.010103	292760000	0.098604	83716000	0.37685	685050000	38.55	415540000	15.458	1619600000	5.8756	2075800000	5.7958	14077	681190	0.12975	113480	0.35624	85687000	123960	0.083645	1442700	1564900	0.11265	11433000	0.047163	0.084594	2.9539	51.372	15.984	9.3679e-10	0.001349	0.0074595
PS_603	0.042971	0.032387	0.00051625	2.2346e-14	0.0088807	0.016918	0.028115	0.011124	0.14587	48680	18138000	0.077835	0.47044	16373000	0.27021	52785	0.011683	160700000	0.10677	48258000	0.26738	946550000	25.599	355040000	12.511	900270000	4.9733	4172100000	11.667	19670	1161800	0.057734	132660	0.35212	28484000	103110	0.056159	1154200	1664000	0.17901	16246000	0.053049	0.18874	2.3253	98.106	20.65	6.1079e-10	0.0011671	0.008478
PS_604	0.13303	0.035371	0.0004863	8.4919e-15	0.01352	0.016673	0.082061	0.035675	0.065285	35284	53019000	0.049599	0.21228	7683800	0.12517	78464	0.012365	299750000	0.21091	54281000	0.54655	617850000	57.544	652120000	8.8844	1174500000	10.898	5051200000	11.123	15766	1099900	0.14546	251080	0.48445	27818000	88236	0.11894	692150	2250300	0.20902	12245000	0.025397	0.04988	4.6451	74.852	16.457	9.0803e-10	0.0012043	0.0068942
PS_605	0.055717	0.044405	0.00054449	2.4375e-14	0.016908	0.056462	0.029827	0.0306	0.1642	26067	50440000	0.122	0.37536	18055000	0.43516	112300	0.009765	247960000	0.13316	84343000	0.30408	596050000	51.051	361790000	6.107	1603800000	3.4602	3590600000	12.103	14729	1291500	0.16345	216150	0.25555	32811000	67361	0.10751	628800	1537400	0.23633	11514000	0.016254	0.11044	2.5517	103.99	38.498	6.5482e-10	0.0015667	0.0055614
PS_606	0.042011	0.031298	0.00079947	9.9163e-15	0.01201	0.01891	0.036447	0.036484	0.17233	32985	48076000	0.073594	0.15335	6992500	0.15233	63762	0.0037874	263860000	0.20876	64654000	0.45625	738910000	91.326	467060000	12.385	499500000	8.7289	2616800000	11.889	20870	1240800	0.1145	102490	0.17624	86745000	56933	0.051068	1158400	1629400	0.12878	27183000	0.020147	0.16625	6.5775	83.266	25.502	9.6553e-10	0.00071928	0.016586
PS_607	0.1261	0.034595	0.00063863	7.2193e-15	0.017527	0.021723	0.085582	0.028787	0.12611	29122	23647000	0.12941	0.41828	14446000	0.43673	36731	0.0055009	239160000	0.32627	92683000	0.26246	491580000	61.354	818260000	6.0475	1424800000	5.3142	6234000000	6.065	11255	764000	0.086616	106840	0.38034	39502000	58637	0.086012	590580	2949700	0.28241	38449000	0.040805	0.16248	3.3268	64.735	34.749	1.4696e-09	0.0018067	0.012772
PS_608	0.062368	0.03982	0.00031905	1.4725e-14	0.011766	0.022131	0.079657	0.025698	0.17636	26468	25023000	0.088722	0.542	8807300	0.25645	32978	0.0085301	322690000	0.11236	37962000	0.4082	955670000	32.827	409960000	12.361	1042800000	3.3214	2586400000	6.3501	13041	566570	0.051614	135170	0.21918	31391000	136630	0.090514	1061400	1253500	0.099188	13159000	0.022751	0.076846	2.5059	76.321	15.909	1.4454e-09	0.001279	0.0063212
PS_609	0.054082	0.031832	0.00063954	1.0311e-14	0.021997	0.038723	0.045723	0.021206	0.05567	30184	47187000	0.10024	0.55659	15402000	0.38181	61661	0.0057388	167940000	0.33368	53474000	0.67687	787680000	52.307	293190000	19.771	884390000	10.424	4860100000	8.4735	19510	1214500	0.11849	252770	0.19391	28535000	61520	0.05451	955190	1619600	0.090778	41090000	0.037568	0.17045	6.0143	115.67	22.061	1.1956e-09	0.0011362	0.0083571
PS_610	0.13215	0.045917	0.00086471	1.032e-14	0.012299	0.030667	0.079165	0.028706	0.16381	33371	33964000	0.053285	0.18092	11343000	0.14834	89857	0.0036602	128420000	0.097904	35570000	0.25974	1109200000	37.466	1099200000	6.5219	532310000	7.8965	4992700000	4.9264	12675	695780	0.12935	194710	0.25845	29507000	58167	0.080036	1256400	2406700	0.25724	25118000	0.041839	0.051263	3.2281	160.41	25.886	1.0538e-09	0.0015656	0.0084551
PS_611	0.13869	0.035599	0.0010668	7.6262e-15	0.010126	0.019192	0.03088	0.02041	0.10619	33005	27229000	0.07137	0.42802	17345000	0.22097	42018	0.0065412	125570000	0.12443	34081000	0.26643	806430000	42.788	419190000	13.994	1081000000	5.8604	7325800000	12.321	26795	492090	0.10213	299530	0.21816	27311000	121710	0.062602	922170	1259400	0.091951	19125000	0.053093	0.10472	5.7878	101.12	25.066	1.3144e-09	0.0012407	0.008069
PS_612	0.137	0.035564	0.00077173	7.1664e-15	0.018023	0.055391	0.076258	0.013935	0.081483	38230	20623000	0.10215	0.17745	5888500	0.24148	53067	0.012259	223980000	0.36645	94797000	0.53666	1094300000	35.646	360400000	5.6332	1264800000	4.3651	6705000000	12.47	28725	928080	0.065993	167320	0.38086	25575000	113760	0.096873	841380	1240900	0.17719	18433000	0.01591	0.17023	4.8819	77.529	15.215	6.6963e-10	0.00095063	0.0074202
PS_613	0.069202	0.031191	0.00080196	2.7042e-14	0.015038	0.034532	0.099221	0.009785	0.11486	50016	48142000	0.054557	0.49879	10795000	0.143	89381	0.0055493	238660000	0.2317	52377000	0.47539	1512900000	79.453	640410000	5.4126	509490000	8.6638	3842800000	4.0542	26173	1139300	0.14216	217090	0.22117	91768000	128970	0.094148	1464100	1925400	0.1173	15165000	0.05356	0.060505	2.2322	134.85	53.15	1.2828e-09	0.0013906	0.0072524
PS_614	0.046748	0.032017	0.00048562	1.8239e-14	0.013037	0.020203	0.040543	0.010917	0.09037	33710	57152000	0.092902	0.18497	6059300	0.28457	43842	0.0085755	305970000	0.27684	63151000	0.28254	655250000	45.363	695340000	14.186	786610000	6.1452	2833700000	7.9188	19080	548520	0.082406	341790	0.33683	65656000	54355	0.14178	1518900	2451000	0.27079	23086000	0.040606	0.089284	3.4205	54.432	14.395	8.5123e-10	0.0017314	0.010062
PS_615	0.095087	0.038362	0.00063225	7.8162e-15	0.015465	0.053491	0.035018	0.010272	0.11335	30208	26234000	0.12335	0.18716	10668000	0.14051	37980	0.0075438	296940000	0.17658	85887000	0.27587	1464400000	36.169	602350000	12.039	1319600000	7.6589	2420400000	7.911	26690	957410	0.087554	330120	0.55551	60350000	108830	0.043921	1444900	3962200	0.2275	26483000	0.028833	0.083067	2.5943	151.27	18.897	1.2668e-09	0.0011114	0.0060041
PS_616	0.12152	0.03325	0.00066309	2.3e-14	0.012151	0.019822	0.035563	0.036782	0.093763	36743	18630000	0.10411	0.15339	11320000	0.11106	79889	0.0061979	201400000	0.10681	56650000	0.53243	1777200000	26.7	562570000	14.46	1029200000	3.8189	5428400000	3.6554	26180	1442300	0.10733	335860	0.19039	48890000	46227	0.074893	1471100	2898300	0.10237	42651000	0.038403	0.15029	5.8362	105.07	29.685	8.2109e-10	0.0016781	0.01028
PS_617	0.11442	0.035461	0.00040923	1.3274e-14	0.011993	0.022134	0.086622	0.021711	0.073646	38033	46803000	0.047364	0.52293	7365000	0.2816	84543	0.012463	281260000	0.27338	44249000	0.30549	1011700000	40.965	527110000	7.2983	495400000	7.4181	7602500000	5.9146	28909	713880	0.10195	277670	0.51374	28836000	93638	0.064401	1406200	1205600	0.17072	13121000	0.040421	0.062836	3.0932	129.68	44.125	2.0478e-09	0.001624	0.0099532
PS_618	0.052539	0.03569	0.00096127	1.3457e-14	0.016208	0.04592	0.027602	0.022953	0.068726	33927	65206000	0.12001	0.49606	9647600	0.22609	81169	0.0068604	116610000	0.20432	80288000	0.29571	885640000	30.328	575580000	15.448	1720000000	10.422	6596900000	12.418	35149	498310	0.071676	180340	0.46873	30775000	73858	0.063955	1021300	3611100	0.21296	21155000	0.032084	0.14557	2.0385	79.66	37.641	6.2774e-10	0.0017095	0.008122
PS_619	0.093316	0.02787	0.00069816	1.1309e-14	0.015151	0.031265	0.054776	0.027573	0.052439	36242	20903000	0.049947	0.40113	5830200	0.39911	29136	0.0062823	107990000	0.13284	82337000	0.35885	473310000	32.46	654440000	16.234	1776400000	5.6064	6927300000	5.9235	18881	1243100	0.043558	388660	0.40004	30228000	66935	0.0877	722820	1088900	0.20505	11972000	0.023563	0.11194	3.6405	98.275	50.316	9.9432e-10	0.0010299	0.0083821
PS_620	0.045032	0.033087	0.0011562	9.8338e-15	0.0093444	0.01724	0.055593	0.011833	0.18564	26554	21586000	0.12342	0.2661	7897800	0.43439	37700	0.013508	203630000	0.2423	32816000	0.38719	1787200000	93.309	993110000	9.4576	523970000	9.6789	4949600000	7.7649	33448	641420	0.10661	316510	0.17592	25195000	50613	0.045805	676060	1646000	0.19796	11594000	0.046744	0.17928	2.1655	74.338	49.234	1.0004e-09	0.0011828	0.0122
PS_621	0.048839	0.028628	0.00048623	1.7802e-14	0.018371	0.02575	0.048424	0.011594	0.13324	27714	26909000	0.1381	0.37575	6223400	0.13619	34148	0.0073769	155490000	0.10805	39557000	0.5643	464970000	89.08	637400000	7.3643	1351800000	6.4546	2456100000	3.6693	33372	1539100	0.056399	105090	0.65605	26580000	44561	0.069129	627450	3660900	0.22757	31673000	0.047177	0.1679	4.7857	160.29	29.321	9.2545e-10	0.0017002	0.014608
PS_622	0.077363	0.031555	0.00054861	1.2446e-14	0.011378	0.015985	0.046924	0.031314	0.14333	27825	65013000	0.11044	0.18027	6000500	0.13029	47345	0.0037947	302550000	0.13283	74221000	0.28027	1159400000	29.937	759680000	15.149	613850000	7.1544	3720800000	12.311	12806	472250	0.04595	192090	0.47998	51976000	57026	0.043776	1360700	3896800	0.21405	32253000	0.01819	0.089858	4.5016	98.585	22.105	1.807e-09	0.0012112	0.010239
PS_623	0.068321	0.029439	0.00090785	2.0817e-14	0.013213	0.029756	0.035498	0.012584	0.064752	34981	52828000	0.046527	0.42168	6331200	0.12558	46206	0.0049617	282840000	0.27308	108680000	0.21911	848600000	46.606	555420000	6.0341	723380000	3.5226	5854800000	3.6573	28638	1138000	0.14538	217040	0.26764	46682000	156500	0.12949	532850	1152500	0.088084	12634000	0.051742	0.049962	2.8271	54.981	39.923	1.9109e-09	0.00050432	0.0078742
PS_624	0.061083	0.032696	0.0010781	1.4972e-14	0.01385	0.02012	0.034666	0.027633	0.048524	25707	36216000	0.075175	0.42067	10309000	0.14012	39834	0.008901	117150000	0.17203	80536000	0.54439	1799900000	36.021	601960000	10.615	970340000	3.5213	3700100000	3.4984	12436	1358800	0.064953	223840	0.33403	70200000	43171	0.11989	546150	2576800	0.15809	14199000	0.024863	0.1007	4.227	87.88	26.678	1.0368e-09	0.00074709	0.0058622
PS_625	0.14283	0.028413	0.00035336	7.254e-15	0.0098614	0.049492	0.032051	0.014567	0.15986	35469	26439000	0.049734	0.19451	14726000	0.3647	62212	0.0038385	227270000	0.15705	114020000	0.41713	1020700000	36.579	369310000	16.711	1523500000	7.0031	4857000000	11.318	19111	1031700	0.10596	166000	0.54837	52711000	130070	0.10723	985530	1708000	0.21309	33600000	0.024069	0.11546	4.8006	101.54	17.097	9.9634e-10	0.0004701	0.007396
PS_626	0.042562	0.026818	0.00037873	1.8427e-14	0.012251	0.020131	0.036826	0.019021	0.12329	42630	18564000	0.05895	0.35589	5304300	0.18055	70078	0.012214	183930000	0.11442	34414000	0.54736	1039400000	28.499	554870000	7.2715	633780000	4.5016	5580100000	5.4453	41188	1341900	0.12918	152630	0.23862	24308000	139920	0.14144	608210	3169200	0.10064	24926000	0.022851	0.073852	3.7006	81.202	25.959	1.4968e-09	0.0016114	0.011331
PS_627	0.14082	0.030722	0.0010896	2.8115e-14	0.015864	0.05614	0.03422	0.011661	0.054401	29270	55876000	0.11962	0.33427	8970200	0.14707	107780	0.00928	120790000	0.23531	48111000	0.40165	1741500000	38.689	569250000	8.8957	1480800000	10.367	5991500000	4.1005	21464	1169500	0.081678	107990	0.2424	51657000	51657	0.11926	1198400	2641100	0.20072	14238000	0.039177	0.08617	2.8803	108.98	27.435	6.3205e-10	0.0012952	0.013087
PS_628	0.14033	0.028105	0.00033715	1.2371e-14	0.01724	0.023863	0.057404	0.016615	0.054457	27741	21300000	0.10558	0.52653	13316000	0.12334	108340	0.010409	135950000	0.12462	35357000	0.50089	1557900000	57.395	345440000	6.4462	1314300000	11.676	6554400000	10.336	32307	676020	0.054548	367130	0.2995	42341000	90740	0.1444	600420	3038200	0.093389	23717000	0.014988	0.058072	5.5193	74.303	22.282	7.1263e-10	0.0015703	0.014805
PS_629	0.057691	0.028008	0.0010624	8.6372e-15	0.010522	0.025225	0.096526	0.029495	0.13506	33084	42551000	0.11865	0.24805	9848500	0.37041	44097	0.0097159	308860000	0.28411	97305000	0.22181	1751000000	60.214	766070000	5.0272	1153300000	8.4239	4639000000	10.138	19993	514080	0.10478	219820	0.483	30156000	67972	0.060284	1417000	2222400	0.087634	39554000	0.014937	0.1563	2.0989	57.377	37.352	7.5426e-10	0.0016556	0.0077758
PS_630	0.038528	0.04541	0.00085883	1.0575e-14	0.012812	0.016694	0.033757	0.024334	0.13773	25845	29827000	0.096921	0.45125	6960600	0.3651	99387	0.0036322	142460000	0.2473	58600000	0.57777	1275700000	58.682	1039000000	15.244	1108900000	5.6545	3915100000	11.134	14971	1180400	0.081499	153900	0.4982	66410000	67806	0.043682	1220900	2186900	0.090501	16177000	0.017989	0.13407	6.2427	86.353	17.932	8.1219e-10	0.0012359	0.0069257
PS_631	0.040174	0.040683	0.00094121	2.8289e-14	0.015701	0.015499	0.080297	0.027957	0.088297	32177	21843000	0.047959	0.59172	5600400	0.34442	100560	0.0045828	128680000	0.18015	48856000	0.32558	1563000000	26.813	328240000	6.7889	1121400000	7.0355	4539100000	9.0512	19326	1199100	0.1362	147370	0.50836	27854000	56269	0.077096	1020800	2372500	0.15515	11624000	0.02199	0.051092	2.8288	89.16	17.167	1.1372e-09	0.00057799	0.0094002
PS_632	0.12046	0.034084	0.00050681	1.6757e-14	0.019945	0.023292	0.039533	0.024049	0.058218	29408	34527000	0.07476	0.3352	11488000	0.13673	92117	0.005535	152000000	0.28013	34235000	0.42579	560580000	55.862	1044700000	12.971	866200000	11.38	5214600000	6.5654	12763	868900	0.067473	151980	0.24292	28004000	56728	0.046133	1170200	1328300	0.22652	28176000	0.039389	0.11716	3.2362	119.58	15.47	7.6623e-10	0.00061902	0.018632
PS_633	0.038175	0.032491	0.00085349	2.0837e-14	0.01693	0.016595	0.039292	0.023575	0.17442	26931	21860000	0.052958	0.16861	7505500	0.16377	100440	0.009934	317380000	0.11381	31369000	0.26582	457010000	33.595	518290000	10.051	676510000	10.107	2169200000	4.3608	37421	503480	0.12563	350520	0.49633	31295000	117470	0.053252	517950	4100700	0.083399	19933000	0.015451	0.082413	3.7955	171.3	27.87	9.3948e-10	0.0012579	0.0060925
PS_634	0.066041	0.032368	0.0006488	2.3502e-14	0.022367	0.037265	0.092723	0.023228	0.047825	61315	30028000	0.051608	0.58672	9232500	0.18959	107430	0.0049493	204900000	0.36237	42694000	0.59208	1116100000	76.906	675270000	19.951	893520000	6.6257	6338900000	6.7044	20005	681110	0.04915	386340	0.32903	25601000	68442	0.086959	409720	1822400	0.12377	16494000	0.015446	0.077962	3.9505	127.76	41.37	1.1643e-09	0.00093093	0.016551
PS_635	0.056012	0.027506	0.00052468	1.2678e-14	0.013299	0.016441	0.044209	0.023252	0.11269	39870	47214000	0.039637	0.22124	4971900	0.34792	43972	0.0073443	111230000	0.10438	62240000	0.21945	577810000	35.703	958530000	17.979	1032200000	6.1114	6711000000	6.5026	14283	1807700	0.14631	124190	0.17498	39527000	113140	0.099615	640250	1572400	0.2013	32398000	0.049609	0.069108	3.2353	165.42	15.343	1.4555e-09	0.0014845	0.0074163
PS_636	0.13642	0.02748	0.00051245	1.6678e-14	0.0171	0.03695	0.040901	0.011826	0.1355	32960	18560000	0.043683	0.55846	7313700	0.19799	48028	0.011896	259740000	0.21294	37127000	0.24782	1226500000	80.964	292430000	10.298	1810300000	3.9311	4994500000	5.5344	16906	659410	0.085637	191850	0.29133	30994000	44563	0.064632	426670	2107700	0.24414	11814000	0.018612	0.10179	3.1847	46.361	43.013	2.0489e-09	0.00089863	0.018615
PS_637	0.13336	0.030664	0.0010374	1.1172e-14	0.016375	0.014751	0.083536	0.028435	0.053096	35351	65947000	0.050767	0.21907	10976000	0.26571	58050	0.0039894	128120000	0.31385	53627000	0.61594	1455600000	58.529	344640000	18.244	1127200000	7.2903	2509000000	7.8335	14413	788150	0.13985	101130	0.37951	24436000	41558	0.14209	544910	2470000	0.091467	28750000	0.021783	0.13651	5.7371	140.36	15.835	2.1655e-09	0.0011106	0.0073884
PS_638	0.086726	0.032717	0.00034364	8.4949e-15	0.011809	0.039446	0.031842	0.016462	0.18977	36188	20293000	0.060264	0.26334	8905800	0.20376	37081	0.0044408	114800000	0.12743	31344000	0.41129	1613400000	36.931	495830000	7.2666	1504600000	12.582	6785900000	4.6993	14293	628800	0.11426	348040	0.19075	41179000	55358	0.061151	736890	3283900	0.10259	30446000	0.039364	0.17398	2.5639	159.49	52.128	1.4864e-09	0.00064924	0.00808
PS_639	0.079735	0.029287	0.000611	1.3556e-14	0.02207	0.034355	0.055612	0.015611	0.078988	40849	44547000	0.13163	0.37614	6088100	0.11107	74153	0.0045322	149300000	0.20937	49553000	0.32857	496030000	68.242	613670000	8.4438	706070000	5.5025	7286000000	11.168	13101	1111700	0.09404	185010	0.41113	62246000	104310	0.08828	1350100	3308600	0.10493	19371000	0.017724	0.13327	2.6812	121.85	24.068	2.1945e-09	0.00058394	0.0048784
PS_640	0.14468	0.038966	0.0010064	1.4635e-14	0.016868	0.018007	0.065729	0.0096016	0.07997	45304	27378000	0.14089	0.24343	5618100	0.40799	35823	0.010556	276730000	0.24156	31048000	0.27245	826550000	45.745	748840000	14.88	1099000000	8.0591	2644700000	3.4833	25767	622070	0.062532	175650	0.21343	48361000	57793	0.084601	680210	3880900	0.31711	40154000	0.018056	0.10213	2.7533	87.561	21.164	1.3546e-09	0.00084698	0.0056621
PS_641	0.037204	0.040071	0.00095203	8.5824e-15	0.010585	0.016713	0.056569	0.023477	0.12995	33323	53435000	0.064186	0.3109	8462300	0.1583	28558	0.0061789	255960000	0.2328	81890000	0.32108	538240000	81.268	536740000	7.1318	1286800000	10.986	2523800000	4.4338	25459	1726800	0.085937	144810	0.36601	44939000	41008	0.036801	988340	1164000	0.19739	16074000	0.038159	0.080495	2.0767	62.315	32.474	6.3416e-10	0.0004808	0.01222
PS_642	0.12427	0.036197	0.00078936	1.6016e-14	0.017392	0.015758	0.031388	0.0094676	0.093488	29811	22790000	0.08235	0.35838	13317000	0.43082	44294	0.0045277	175060000	0.2377	56640000	0.35036	1048400000	77.453	810210000	6.8142	574800000	9.3919	2677200000	12.134	36878	1284500	0.078571	227520	0.18472	48861000	143750	0.068904	1479900	2002000	0.16773	37351000	0.015455	0.094506	4.5095	148.22	21.045	1.4089e-09	0.0016627	0.013799
PS_643	0.05672	0.03946	0.00032418	2.7348e-14	0.016047	0.017739	0.060245	0.024365	0.059615	32555	24635000	0.10494	0.23232	15331000	0.21279	55449	0.010056	414970000	0.20181	37733000	0.64747	1678500000	62.775	445840000	8.6198	1843000000	5.8499	3068100000	10.282	41710	1350600	0.11397	368850	0.53668	51115000	148740	0.095011	995450	3389100	0.29211	22318000	0.035799	0.17689	5.4238	123.97	55.528	1.8597e-09	0.0012453	0.007877
PS_644	0.044342	0.033854	0.00090345	7.4093e-15	0.014209	0.029818	0.10165	0.015082	0.18912	99566	41570000	0.070302	0.30556	6327300	0.11359	48126	0.0042635	137730000	0.15951	62637000	0.27499	1558500000	48.618	715670000	15.187	1114800000	9.9776	2186300000	4.2667	16612	873140	0.15682	236240	0.23679	28424000	48667	0.044441	1183500	1201500	0.23193	21966000	0.030241	0.14848	3.4699	49.602	20.839	1.8899e-09	0.0014277	0.010067
PS_645	0.12105	0.038436	0.00045892	1.2701e-14	0.010829	0.014454	0.038746	0.030558	0.093249	27611	23280000	0.081471	0.44295	7581800	0.29871	46942	0.0053227	325100000	0.2851	31418000	0.775	1701700000	93.399	739560000	14.457	785170000	4.9532	3088000000	9.0331	27536	504560	0.086408	284080	0.18281	54113000	118040	0.049039	1407700	2332100	0.3242	26978000	0.014984	0.079289	4.5652	64.051	22.019	1.2823e-09	0.0007772	0.0054127
PS_646	0.055906	0.035499	0.00092538	1.5204e-14	0.010578	0.040816	0.072224	0.024661	0.17501	26195	67860000	0.063599	0.19742	8265500	0.12263	41504	0.0071432	178860000	0.20101	97856000	0.33724	930160000	72.107	623910000	16.417	736070000	12.6	2963200000	4.5076	29428	747780	0.067857	123770	0.37713	61811000	82032	0.042363	1368100	4094100	0.25388	18841000	0.058078	0.12121	3.4956	51.16	35.39	2.0057e-09	0.0017415	0.011135
PS_647	0.10513	0.032707	0.0007877	2.122e-14	0.011168	0.029504	0.098231	0.018395	0.16083	26749	34603000	0.043448	0.2453	13707000	0.29077	44353	0.003606	382880000	0.15958	113040000	0.68025	502010000	73.66	311890000	11.727	1190400000	4.7952	3485300000	7.2109	10972	477510	0.14066	167080	0.59281	27429000	98574	0.095244	1271300	1196000	0.25204	30139000	0.057605	0.17586	3.5651	54.429	37.626	7.7094e-10	0.0013124	0.0076327
PS_648	0.083337	0.042824	0.0010851	1.7369e-14	0.011478	0.02762	0.078152	0.016142	0.095663	32851	18757000	0.064282	0.45293	14874000	0.23967	29503	0.0036155	133300000	0.26287	70730000	0.4336	1380100000	66.322	1052400000	18.219	464260000	11.473	3991900000	4.3477	18477	583510	0.092365	141670	0.18116	26479000	77092	0.065871	554650	2764100	0.17206	41325000	0.039901	0.084606	3.2147	98.61	14.726	9.0522e-10	0.00091513	0.0055399
PS_649	0.057657	0.03906	0.00081723	9.7491e-15	0.014841	0.054757	0.055282	0.015213	0.049517	31654	20595000	0.05591	0.43537	12175000	0.27131	40870	0.010858	193100000	0.13366	44203000	0.33095	1665500000	51.073	606680000	6.0315	1218200000	3.7601	3854800000	8.0638	14912	1736700	0.072187	255260	0.19201	28810000	49019	0.09502	744270	1710100	0.21196	32964000	0.03225	0.057353	3.6339	171.33	22.043	6.1187e-10	0.0018209	0.0094757
PS_650	0.063251	0.027413	0.00044962	1.4048e-14	0.014924	0.053111	0.035968	0.019597	0.13363	54450	37253000	0.087117	0.58203	9354100	0.1528	51243	0.0096985	227790000	0.38265	71194000	0.32117	1174300000	47.714	738180000	9.6007	1466400000	4.3658	4748200000	9.6472	41731	512260	0.059447	125070	0.39073	37130000	101810	0.074089	1282700	3365400	0.26358	15547000	0.033006	0.073834	2.878	72.172	54.872	9.0469e-10	0.00049108	0.0052421
PS_651	0.036808	0.032898	0.0010107	1.8873e-14	0.011154	0.027871	0.039	0.019365	0.058074	36211	54603000	0.13432	0.19752	10982000	0.13603	63451	0.0045761	143130000	0.3305	66180000	0.63485	1347000000	40.852	620970000	11.498	1166900000	8.0505	2589200000	7.101	39145	660640	0.071217	169870	0.27448	32174000	110820	0.07959	1133200	3448200	0.25584	26369000	0.038141	0.14974	4.1638	51.878	15.153	7.672e-10	0.00058184	0.011653
PS_652	0.048218	0.030223	0.00043694	2.7496e-14	0.022733	0.018379	0.064104	0.036318	0.13665	43110	46891000	0.14156	0.1984	4880900	0.26078	63193	0.013312	262850000	0.15294	40674000	0.35812	720530000	56.085	446990000	8.6327	1592100000	12.59	3099600000	11.905	14842	894010	0.055653	234030	0.2681	52168000	139260	0.047665	439000	1094200	0.16904	14598000	0.020652	0.066353	2.8591	90.764	33.926	1.2518e-09	0.00095524	0.0076307
PS_653	0.13793	0.030035	0.00059056	8.4638e-15	0.014983	0.04286	0.065694	0.025736	0.17469	42456	44861000	0.083805	0.53759	5780200	0.11373	67873	0.0078059	374400000	0.24008	56324000	0.29047	498900000	29.655	904400000	6.1229	782340000	5.1505	3082200000	6.386	13045	1200000	0.10535	129910	0.32348	23877000	99535	0.10952	987270	3175300	0.11754	34606000	0.040299	0.16531	4.4817	165.1	20.884	1.2362e-09	0.00079408	0.0079468
PS_654	0.094019	0.03303	0.00092385	2.2406e-14	0.0194	0.033572	0.087872	0.013015	0.18748	26612	57941000	0.12255	0.33452	12688000	0.28292	108120	0.0084769	248390000	0.31911	78734000	0.658	571230000	95.012	564760000	8.3542	651660000	6.1656	2717900000	7.5713	33039	666340	0.054451	135950	0.18544	23758000	43959	0.12661	1394700	3960600	0.1113	22076000	0.041016	0.13997	3.3725	97.319	49.261	1.4719e-09	0.00061217	0.0050031
PS_655	0.088396	0.038181	0.00071499	1.3496e-14	0.011513	0.034804	0.047949	0.017125	0.091047	33700	32253000	0.058687	0.40966	7797800	0.29416	34233	0.013734	189610000	0.22993	54963000	0.25599	1044800000	78.475	788900000	8.9015	601720000	5.4293	1913700000	3.634	10664	1033000	0.081889	149180	0.35545	35776000	43109	0.129	629550	2503200	0.13315	30462000	0.016664	0.058578	4.7158	105.29	20.41	1.478e-09	0.0013805	0.010112
PS_656	0.096616	0.029671	0.0010364	9.2811e-15	0.013041	0.019938	0.10045	0.02162	0.1195	42541	38158000	0.092043	0.4956	9691400	0.13897	49805	0.0076858	122210000	0.13373	31515000	0.76708	1496300000	26.597	792800000	8.8159	544870000	7.4982	5206700000	4.1818	23043	542290	0.090011	125600	0.21775	37226000	109380	0.081048	1292100	1871800	0.15541	13955000	0.039821	0.074981	3.5545	147	15.289	9.2921e-10	0.00062913	0.0070515
PS_657	0.11806	0.029744	0.00062521	2.145e-14	0.022546	0.028797	0.060342	0.012488	0.080438	37179	28488000	0.11	0.58846	13774000	0.17743	46868	0.0067011	131370000	0.17009	70754000	0.40891	485050000	38.44	326180000	18.177	589130000	9.5218	5837100000	11.14	21572	1486200	0.053686	216840	0.33312	50293000	139340	0.10012	646330	2781400	0.11037	34221000	0.019231	0.077856	5.2864	96.248	45.179	9.5923e-10	0.0011624	0.0092876
PS_658	0.073729	0.030437	0.0010157	2.6741e-14	0.014525	0.023951	0.064292	0.011946	0.13944	36994	18191000	0.070207	0.18243	9673700	0.33717	29247	0.010794	196030000	0.32855	102170000	0.30609	1270400000	29.96	863580000	7.4222	1096900000	4.7262	3314700000	8.0871	13847	1045900	0.14492	132560	0.22611	30035000	116200	0.05761	745000	1332200	0.18152	15532000	0.03242	0.16879	5.2445	72.906	48.701	2.086e-09	0.0004697	0.012095
PS_659	0.093781	0.037152	0.0011328	9.5022e-15	0.017072	0.02599	0.043225	0.017409	0.053684	33598	46737000	0.091879	0.15517	6151000	0.1556	78633	0.0040697	294290000	0.21081	41162000	0.3646	681460000	39.447	596310000	5.3443	1583700000	3.6853	4463400000	4.2401	19227	1359000	0.14645	135740	0.49569	64931000	77445	0.11327	1075600	3585900	0.22595	41611000	0.045653	0.065714	2.51	81.2	19.14	9.6307e-10	0.001189	0.00653
PS_660	0.045397	0.031997	0.00034657	1.3604e-14	0.015464	0.019486	0.09776	0.0098202	0.10246	41837	61723000	0.056655	0.23179	9475700	0.21108	49811	0.008097	273460000	0.12738	48782000	0.36933	733640000	78.458	722740000	6.2222	1240200000	3.2274	2393900000	6.1434	19458	1195200	0.16672	171080	0.26299	85112000	62022	0.10764	751210	2175900	0.08635	25155000	0.055032	0.18545	5.2072	167.99	51.842	1.8214e-09	0.0017625	0.0098757
PS_661	0.045067	0.027306	0.00094061	1.6259e-14	0.014983	0.018459	0.032089	0.019064	0.12596	54275	34998000	0.043401	0.50899	11643000	0.18872	48223	0.0049248	123740000	0.27971	62186000	0.71683	1078800000	67.281	909690000	16.98	1713100000	7.7073	2048200000	4.3567	20556	1072800	0.062115	185190	0.2499	92546000	81740	0.13816	426920	3761300	0.1803	14469000	0.036003	0.10651	3.0443	88.55	55.246	1.6503e-09	0.00056834	0.015813
PS_662	0.079333	0.034832	0.00052431	2.218e-14	0.017751	0.02993	0.028936	0.009742	0.079519	28377	67137000	0.062933	0.16909	9375100	0.35767	39040	0.0058662	174890000	0.27088	72112000	0.436	883200000	45.393	720690000	13.454	815870000	3.475	5098000000	3.3168	14358	795100	0.057359	160560	0.185	78015000	66990	0.14531	959510	2003100	0.092339	12921000	0.037674	0.1081	1.9617	125.77	47.007	7.1828e-10	0.00078614	0.0083972
PS_663	0.084504	0.028279	0.00081166	1.061e-14	0.020885	0.030089	0.10437	0.026149	0.11594	38851	55779000	0.045609	0.15003	8558000	0.366	36644	0.0091483	251720000	0.23177	49941000	0.51959	576660000	90.132	830550000	6.0402	976030000	3.2668	5139800000	7.0509	24585	977700	0.10693	122040	0.69524	25866000	108920	0.048045	874450	1566500	0.089758	21400000	0.03926	0.093233	3.1463	125.31	33.787	1.2294e-09	0.00091451	0.012598
PS_664	0.079165	0.042049	0.00034092	8.7871e-15	0.014628	0.032835	0.085085	0.011802	0.049834	29354	51902000	0.092494	0.33845	9352100	0.25573	63504	0.0046959	197460000	0.12767	52435000	0.50892	1251900000	30.324	562850000	14.711	1042400000	6.7884	3183600000	5.7382	27805	562110	0.046161	175170	0.47434	70891000	147680	0.083733	1502600	2082400	0.15836	25073000	0.017053	0.090223	3.646	74.448	25.821	7.5108e-10	0.00096778	0.011935
PS_665	0.10414	0.035943	0.00038898	1.1728e-14	0.014143	0.014398	0.094537	0.013038	0.1584	27215	56187000	0.052578	0.20611	12320000	0.42574	97590	0.012011	293020000	0.10684	86425000	0.22975	1022700000	100.86	464210000	11.42	495440000	4.4439	6908700000	6.4035	28456	755750	0.080748	197820	0.42648	33506000	44061	0.11577	981720	1831900	0.10942	33078000	0.055111	0.090408	5.4299	117.41	22.63	9.8188e-10	0.00048128	0.0093137
PS_666	0.068343	0.028565	0.0011477	1.6486e-14	0.010399	0.02262	0.043277	0.014567	0.11585	43462	22692000	0.12697	0.1975	12337000	0.33222	68131	0.013545	254830000	0.19331	87912000	0.42071	848000000	38.785	559200000	10.26	1266900000	6.6013	6077300000	7.0235	27287	1009000	0.069267	99285	0.18623	58929000	127560	0.12896	553840	1061000	0.11379	32766000	0.027762	0.063946	2.0607	52.691	33.091	1.36e-09	0.0013946	0.008223
PS_667	0.054847	0.028541	0.0005512	8.9682e-15	0.013872	0.025086	0.06759	0.031441	0.10785	54660	56231000	0.077186	0.26253	17496000	0.18837	30170	0.0092233	106650000	0.14992	30969000	0.21158	1041300000	71.971	446910000	8.2532	786680000	4.8922	2744800000	6.489	18794	1097500	0.069315	139510	0.39979	76368000	123190	0.099573	1523000	1293800	0.24657	20126000	0.018146	0.095878	2.6219	54.769	18.171	1.8223e-09	0.00093347	0.0072297
PS_668	0.054921	0.037158	0.0010484	7.6371e-15	0.015412	0.017743	0.045711	0.021524	0.089154	51407	37219000	0.072601	0.16392	7720800	0.11517	111890	0.010518	156820000	0.10769	67693000	0.43401	1616600000	63.072	440720000	6.2943	1476500000	4.8748	5133600000	5.7126	24876	1693300	0.094023	265880	0.2747	61225000	88829	0.11587	1257600	1079500	0.13771	42495000	0.055206	0.11789	4.9731	70.597	24.415	5.8535e-10	0.0008824	0.013872
PS_669	0.11802	0.037796	0.00091738	7.2661e-15	0.012197	0.017859	0.10202	0.0094638	0.084269	57742	48573000	0.075244	0.19119	9888500	0.12524	79334	0.010356	344650000	0.3821	42444000	0.55776	1588000000	54.046	333090000	6.2287	504260000	9.0283	5212600000	6.2115	15263	724360	0.14661	270210	0.20099	25010000	76822	0.087297	1338900	3840300	0.1708	29047000	0.015699	0.074247	4.7265	116.81	16.692	7.2612e-10	0.00057236	0.005426
PS_670	0.064776	0.043314	0.00044146	8.8339e-15	0.017429	0.031233	0.055965	0.026519	0.048224	58263	48714000	0.1296	0.29054	17114000	0.11285	37249	0.01321	176790000	0.12059	46366000	0.3331	1255900000	49.439	366290000	11.347	1750100000	6.9392	3011500000	10.569	22903	1025700	0.084911	288700	0.22905	24085000	77997	0.060596	697510	1411700	0.12931	30061000	0.017506	0.1825	3.6889	162.29	50.442	1.1093e-09	0.0012762	0.015657
PS_671	0.080329	0.030956	0.00047807	9.7776e-15	0.012215	0.040988	0.044085	0.0144	0.051341	27104	30065000	0.085893	0.3158	15462000	0.24497	93829	0.0070524	276930000	0.10843	52290000	0.30529	1389600000	63.109	280490000	12.616	833890000	10.071	3098400000	5.525	13087	1084600	0.050483	303220	0.3132	54486000	99256	0.09776	387310	2227600	0.13031	19945000	0.041273	0.055081	2.2643	81.592	26.972	1.6196e-09	0.00079322	0.006012
PS_672	0.14502	0.029245	0.0004769	1.1156e-14	0.0188	0.024743	0.035832	0.024928	0.18437	45752	59813000	0.075064	0.40985	5071100	0.39124	48040	0.0079474	352420000	0.35507	51092000	0.42756	1108500000	69.622	288740000	5.9085	1063700000	4.4716	2383900000	8.4907	35887	1451200	0.090299	113370	0.43477	28514000	47321	0.10501	1359300	1615000	0.086011	19487000	0.051095	0.070817	3.6833	149.93	53.689	9.5356e-10	0.0016238	0.015898
PS_673	0.083573	0.033327	0.00048815	7.6759e-15	0.018704	0.033477	0.098176	0.014101	0.054287	58657	23207000	0.12819	0.50946	5875300	0.13544	95396	0.0048602	218750000	0.3754	84297000	0.74484	765830000	65.019	300500000	7.0541	1624800000	4.8932	2561900000	8.2377	10953	943470	0.092818	257350	0.17684	48022000	76766	0.058434	1399100	1272800	0.18691	29540000	0.026933	0.054092	3.1352	53.286	45.051	7.7568e-10	0.0013166	0.01027
PS_674	0.048749	0.028801	0.00034491	7.2045e-15	0.015959	0.055878	0.079115	0.014919	0.1089	28774	46647000	0.082427	0.19602	4810600	0.27041	96733	0.010627	217730000	0.26536	57972000	0.78222	529690000	100.84	847480000	15.533	1178700000	3.1806	3678900000	8.1003	12527	1000400	0.088944	114060	0.18209	56807000	48773	0.05724	981420	1213300	0.088341	24397000	0.0187	0.15597	4.3209	67.561	55.03	1.4205e-09	0.0015949	0.013372
PS_675	0.10139	0.028513	0.00036248	2.4033e-14	0.014728	0.021201	0.038338	0.034124	0.091463	31909	18181000	0.11176	0.54874	5355300	0.14911	58940	0.0041358	201410000	0.13428	100700000	0.21987	956890000	33.778	457940000	17.07	1537300000	4.4938	4551000000	8.3963	16111	479660	0.087995	197100	0.52459	24100000	139350	0.062254	1038100	2435300	0.25339	41113000	0.038987	0.18083	2.9827	125.05	35.296	1.3743e-09	0.0014048	0.01373
PS_676	0.04654	0.030506	0.00067272	1.5464e-14	0.014973	0.030179	0.066566	0.030166	0.059214	49749	21512000	0.039092	0.17068	5556600	0.3659	78050	0.0038332	176090000	0.36235	40423000	0.29939	1564600000	33.863	1043800000	12.847	1244300000	3.1757	7597100000	7.409	26411	1248400	0.081725	160310	0.36381	28938000	70292	0.098156	1129100	3119900	0.1427	43325000	0.024207	0.049245	4.9058	48.236	24.752	1.1057e-09	0.0012092	0.013222
PS_677	0.055359	0.037362	0.00093811	2.386e-14	0.01925	0.055489	0.09556	0.035251	0.13334	26936	38484000	0.11649	0.45891	8537600	0.17135	102910	0.0074102	394250000	0.23605	109290000	0.48974	692390000	27.013	380750000	8.0515	713130000	4.6474	6538200000	4.7049	33871	1566200	0.087593	122660	0.22707	47727000	151470	0.10634	862700	2764100	0.21168	38214000	0.021855	0.12719	3.1672	73.001	31.472	2.0785e-09	0.00054716	0.011563
PS_678	0.13838	0.026882	0.00055557	1.6426e-14	0.011971	0.018533	0.037499	0.011246	0.12587	38708	39839000	0.088236	0.21801	16669000	0.22682	40369	0.0072057	142550000	0.18315	79076000	0.54225	1282400000	30.047	395840000	8.412	1198800000	3.3248	3624700000	8.0276	14968	1347800	0.062118	114790	0.19455	85282000	107110	0.056795	1186300	4135800	0.29875	28652000	0.054592	0.18462	2.8948	106.7	27.67	5.8585e-10	0.0016423	0.01521
PS_679	0.13356	0.03948	0.0006041	1.0525e-14	0.013914	0.015837	0.082994	0.035724	0.12314	26781	59242000	0.11733	0.49238	8715500	0.20242	40464	0.0060725	365500000	0.32333	109120000	0.54163	718690000	66.008	291850000	5.4338	1066700000	9.0627	2738400000	6.0942	20750	1003900	0.11431	196950	0.17836	27603000	113940	0.11396	899990	3625200	0.16935	29543000	0.021431	0.16274	5.4886	66.507	26.578	7.145e-10	0.0015195	0.0087969
PS_680	0.05356	0.032616	0.00060704	8.6135e-15	0.010052	0.019102	0.055715	0.01144	0.059849	30148	38099000	0.14132	0.19153	10080000	0.11661	75374	0.0050996	168660000	0.18021	64667000	0.28339	527940000	29.609	732660000	12.474	554310000	6.2837	2731800000	8.8	34225	1338500	0.10163	99753	0.5384	28318000	41954	0.11935	999510	2829600	0.3117	15522000	0.052969	0.17174	4.6501	66.878	16.996	1.0812e-09	0.00057366	0.0071794
PS_681	0.088122	0.040883	0.00071437	7.5032e-15	0.017602	0.049731	0.045297	0.020917	0.060738	28087	20141000	0.042409	0.27736	17001000	0.19294	84384	0.0055618	155530000	0.10732	85184000	0.54917	796710000	27.484	969700000	12.034	897740000	4.4666	3052900000	9.2892	30243	695200	0.050377	152760	0.3421	40837000	95100	0.095355	929060	3900800	0.22557	17119000	0.032422	0.18238	4.2422	68.068	39.217	5.6114e-10	0.0015883	0.0090973
PS_682	0.13355	0.032566	0.00038327	2.367e-14	0.02202	0.038955	0.068853	0.011473	0.10637	37333	32354000	0.087626	0.20623	14458000	0.32844	110830	0.0065381	167230000	0.12618	56707000	0.31348	1473400000	55.216	453900000	7.9017	624520000	12.144	3348600000	5.4051	34327	1345200	0.059724	382180	0.27585	27566000	134980	0.047122	601860	1952400	0.29413	25843000	0.019634	0.094326	3.1862	169.72	34.988	1.8534e-09	0.0011282	0.0058955
PS_683	0.11862	0.028632	0.00057875	2.3309e-14	0.015498	0.034492	0.036007	0.016641	0.14392	52459	17875000	0.1191	0.20698	5300400	0.21451	106830	0.0036211	256270000	0.10102	73583000	0.39231	1003200000	36.919	914600000	12.41	491970000	9.493	5020000000	3.8667	12111	982850	0.044057	219990	0.23759	37999000	93823	0.089733	1013300	2854900	0.24268	29490000	0.045612	0.074179	4.1721	51.764	38.121	1.1756e-09	0.0014053	0.006874
PS_684	0.075503	0.02909	0.00076961	1.6694e-14	0.01474	0.019642	0.074233	0.016381	0.088207	26543	44920000	0.076842	0.22997	5772100	0.17154	39106	0.0037397	180870000	0.27742	81142000	0.60123	984530000	99.544	479230000	11.132	886320000	6.7244	2416300000	10.732	13255	1506100	0.1055	102560	0.19033	34586000	138160	0.11272	857780	2176400	0.096792	43490000	0.026346	0.054803	5.6251	63.279	27.467	1.2804e-09	0.00056063	0.011211
PS_685	0.10259	0.028892	0.00074049	1.4246e-14	0.020509	0.040482	0.057524	0.012279	0.13399	25757	26271000	0.14152	0.16872	5311000	0.27115	43385	0.0086551	277970000	0.28055	29273000	0.41523	848760000	52.822	854420000	6.6934	1115300000	7.374	4606200000	11.568	13871	516730	0.13539	276240	0.18982	83761000	109660	0.10122	716980	1276700	0.16621	18003000	0.020403	0.18045	4.2739	84.705	14.371	1.5249e-09	0.00062774	0.0074601
PS_686	0.11709	0.032057	0.00040462	9.1871e-15	0.0086048	0.055219	0.046379	0.018249	0.1374	34888	55639000	0.094774	0.24161	7972100	0.13908	109950	0.010094	105710000	0.15324	30329000	0.29373	1527400000	31.646	510020000	10.299	542890000	3.3995	2833700000	3.4494	16981	863720	0.13095	271760	0.21714	37733000	123550	0.068239	776310	3446000	0.1543	15056000	0.032585	0.092566	3.8734	140.57	46.351	1.9887e-09	0.00059586	0.0069305
PS_687	0.10875	0.029109	0.00072863	1.8421e-14	0.0088352	0.014597	0.065036	0.012704	0.10589	44353	35080000	0.065286	0.18172	7078200	0.18214	57881	0.011518	260750000	0.14575	43597000	0.44798	1689300000	100.72	459820000	12.087	901640000	4.2654	3567800000	11.701	19475	897550	0.046132	108550	0.1839	29176000	109030	0.12264	716110	1225200	0.23767	30804000	0.021115	0.078107	5.2571	115.34	38.226	1.0401e-09	0.0017556	0.009599
PS_688	0.042661	0.032681	0.0010223	8.3671e-15	0.016156	0.051102	0.068823	0.023304	0.097213	34092	58521000	0.080052	0.46134	5225600	0.11441	74110	0.0080666	178410000	0.37842	63038000	0.63579	1415800000	83.47	540630000	13.007	1594100000	6.763	4020200000	7.289	12731	820860	0.11051	147840	0.22448	30479000	143320	0.065013	1147600	2498500	0.3163	18225000	0.027582	0.11056	5.8389	81.99	32.834	5.8415e-10	0.0007679	0.009908
PS_689	0.059056	0.028829	0.00055841	1.1406e-14	0.016588	0.020199	0.067878	0.029197	0.050624	35100	64951000	0.052313	0.20308	16898000	0.35739	51182	0.0041875	156340000	0.17124	29550000	0.40316	920510000	59.376	502060000	14.539	740770000	10.317	5002000000	3.6825	25093	1791900	0.058223	294940	0.26276	53402000	96596	0.070207	1317700	1795300	0.21245	28589000	0.024051	0.12313	3.76	172.14	55.42	8.5499e-10	0.0011288	0.006377
PS_690	0.087023	0.03465	0.00060438	1.1119e-14	0.017186	0.02472	0.09726	0.018668	0.076739	25652	45009000	0.086605	0.29773	13155000	0.35157	38381	0.013494	126530000	0.17751	86084000	0.24037	554670000	63.207	996590000	19.133	1835200000	7.8787	6660700000	10.306	14733	658280	0.087993	122420	0.33307	38295000	99323	0.12544	1456700	2322400	0.28966	28942000	0.032449	0.094758	5.8694	58.749	22.409	6.4859e-10	0.0016379	0.011251
PS_691	0.045379	0.030307	0.00039975	9.3329e-15	0.012494	0.020139	0.03016	0.010823	0.085642	26783	42848000	0.093675	0.19036	6777900	0.14257	28624	0.0062145	125840000	0.22627	56624000	0.39126	1058400000	64.646	1005100000	9.2083	875500000	11.395	5163600000	7.0218	22523	1130500	0.095227	105330	0.56226	47536000	96052	0.038766	1526900	2321200	0.13492	29123000	0.050072	0.084371	3.0005	64.773	28.559	5.9972e-10	0.00058416	0.006285
PS_692	0.049645	0.038537	0.00064372	1.3411e-14	0.016524	0.031424	0.045609	0.028235	0.12904	49658	25717000	0.12446	0.27588	11534000	0.20862	68473	0.0067928	180990000	0.18565	98482000	0.54292	760600000	42.815	761680000	7.6703	698280000	12.245	2084100000	6.7552	24754	543760	0.13516	161280	0.17894	33294000	55600	0.06378	860050	2268500	0.16479	39250000	0.039366	0.18429	6.2036	67.728	28.865	1.5067e-09	0.0013593	0.011764
PS_693	0.042096	0.030129	0.00031922	1.7083e-14	0.012023	0.018244	0.050401	0.010191	0.065575	30418	26179000	0.052456	0.40134	9206300	0.29749	60389	0.01187	183570000	0.1875	50751000	0.22317	1097000000	43.131	436640000	10.974	539900000	12.308	3063600000	3.978	19527	1402500	0.11102	381620	0.29581	83376000	129270	0.13694	1353100	1185700	0.23051	13355000	0.016682	0.05887	4.7984	104.23	46.354	7.5491e-10	0.0014819	0.013083
PS_694	0.082144	0.032208	0.00043197	7.9596e-15	0.014702	0.019865	0.082008	0.014976	0.075333	49712	48224000	0.12486	0.22063	13183000	0.36572	79342	0.010597	120160000	0.35088	39162000	0.4168	1063500000	75.884	802700000	8.2112	639820000	5.4661	3195200000	7.6582	16303	1157200	0.11742	193950	0.52756	23606000	86111	0.073088	663380	1896900	0.13699	13841000	0.020857	0.054038	5.177	114.61	20.376	1.0532e-09	0.0010025	0.011449
PS_695	0.050043	0.039935	0.00033736	2.718e-14	0.014892	0.027392	0.056113	0.02516	0.18387	29885	65116000	0.069804	0.30069	14205000	0.41552	50967	0.0057973	304380000	0.10654	68453000	0.41194	596650000	66.369	386450000	7.0732	996220000	4.5696	7289900000	5.0541	11751	1589600	0.057001	186870	0.27614	41601000	47125	0.037768	532980	1575500	0.26608	18902000	0.028599	0.12662	4.1166	114.29	33.291	1.8264e-09	0.0006505	0.0089115
PS_696	0.11382	0.034761	0.00099845	7.6172e-15	0.01637	0.03635	0.041423	0.014272	0.069579	41611	28631000	0.12761	0.18327	8368100	0.39386	83123	0.0039883	109720000	0.17856	113810000	0.22799	630930000	30.729	376680000	14.528	1030200000	5.8264	3114600000	9.9464	38791	929840	0.046992	256480	0.18536	38267000	81120	0.045635	641160	2329700	0.1237	28033000	0.030964	0.13952	3.9934	150.68	37.324	9.3349e-10	0.00080568	0.0057959
PS_697	0.080855	0.032672	0.00044173	1.5292e-14	0.011225	0.044997	0.040616	0.0093962	0.11015	27744	29011000	0.046381	0.40028	12125000	0.13596	65457	0.0080762	180730000	0.13642	80454000	0.28705	690690000	46.288	443150000	15.455	1318400000	7.1666	5078100000	6.6969	28229	620990	0.09964	381090	0.58799	28213000	66988	0.093665	419710	2096700	0.11124	14593000	0.040768	0.051949	5.1461	96.958	42.496	1.5386e-09	0.0010016	0.011212
PS_698	0.039941	0.035694	0.00092999	1.1391e-14	0.014813	0.015896	0.042125	0.018244	0.063046	49624	68564000	0.036393	0.35164	10611000	0.20214	101910	0.0077744	244470000	0.2162	83361000	0.64236	482530000	29.348	867010000	15.101	1053600000	4.6929	2594600000	11.169	18541	1148900	0.071734	208680	0.24726	53423000	50466	0.088481	911820	2893200	0.2567	13337000	0.03459	0.097857	6.8408	74.262	38.815	1.9066e-09	0.00053468	0.0050496
PS_699	0.1015	0.034381	0.00057823	1.1602e-14	0.015777	0.016318	0.038439	0.025198	0.080406	44058	43531000	0.096502	0.41378	9582800	0.16512	32433	0.0058686	146220000	0.1575	56507000	0.64894	609030000	33.87	786780000	7.1936	537560000	8.7883	2608100000	3.7683	37862	1041100	0.12421	325560	0.42207	43289000	100300	0.047839	1221100	1982300	0.099432	15289000	0.038368	0.14271	2.7505	68.776	39.374	1.443e-09	0.001299	0.011674
PS_700	0.061183	0.02991	0.00059311	8.1913e-15	0.017435	0.014764	0.061726	0.035731	0.15758	38269	42858000	0.065328	0.42283	5166400	0.25161	50814	0.008754	182770000	0.31442	53343000	0.34941	1000800000	72.085	533450000	10.355	718560000	3.3719	4988200000	9.044	34080	1358300	0.12933	196740	0.51761	25274000	117750	0.12222	848600	1258300	0.20648	36939000	0.04907	0.075206	2.5343	86.615	42.833	6.7694e-10	0.00086789	0.012304
PS_701	0.059955	0.041001	0.00072418	1.6671e-14	0.020784	0.044673	0.044306	0.015231	0.082873	45602	31321000	0.071713	0.31276	7213700	0.36939	82038	0.0047896	160000000	0.22712	33458000	0.62541	1283300000	42.277	364620000	17.803	473350000	3.2031	6546200000	3.468	33254	927800	0.06966	118120	0.28463	45228000	54477	0.11825	630350	2783400	0.2604	17138000	0.02108	0.07959	4.3023	63.385	15.945	8.4258e-10	0.0009379	0.017009
PS_702	0.067402	0.038736	0.00091485	7.7359e-15	0.013624	0.045465	0.067837	0.025765	0.087997	39177	42727000	0.038658	0.1873	6561100	0.37724	53660	0.0064723	212260000	0.14169	83088000	0.50462	573090000	34.542	456310000	18.628	1802900000	3.4697	2052900000	8.7784	29364	1091000	0.08428	231900	0.38774	26393000	118890	0.084412	1502300	1823800	0.12757	29094000	0.056149	0.076061	1.9026	48.043	14.885	1.9765e-09	0.001233	0.008114
PS_703	0.11374	0.038395	0.00083272	7.6813e-15	0.014215	0.01768	0.047168	0.026808	0.069397	30641	40820000	0.13374	0.31071	18296000	0.19493	81970	0.0090409	125560000	0.34668	32842000	0.69219	501010000	36.146	739760000	10.112	654550000	5.8586	3493100000	9.1122	37746	1411000	0.090127	355650	0.39586	54595000	148820	0.13847	848620	3359300	0.18418	17460000	0.03329	0.15827	3.8769	162.63	21.996	7.1773e-10	0.00054288	0.0061783
PS_704	0.11628	0.038975	0.00092489	2.0551e-14	0.016981	0.038323	0.049531	0.013458	0.080455	26415	32828000	0.051751	0.26368	5182800	0.35873	55954	0.004586	187760000	0.14027	55118000	0.20629	1157600000	44.31	429920000	16.894	907660000	4.6138	3130800000	3.7718	16024	630040	0.049143	143990	0.35196	41030000	45532	0.058292	442620	2524900	0.30826	29821000	0.055711	0.15731	2.4246	89.112	47.34	1.3852e-09	0.00060637	0.0061244
PS_705	0.078631	0.031175	0.00047225	1.3661e-14	0.020716	0.020476	0.076104	0.034948	0.061619	40666	49715000	0.13853	0.28024	9580200	0.3946	32102	0.003454	311590000	0.11727	64150000	0.71957	774390000	64.673	350570000	6.2437	1475900000	6.9057	2541900000	3.4552	23484	635800	0.14135	170510	0.2038	33510000	98354	0.091729	1505600	1849700	0.11594	13601000	0.029366	0.12547	2.695	106.51	30.709	2.2234e-09	0.0010289	0.011231
PS_706	0.11369	0.033135	0.00034855	8.6992e-15	0.011581	0.024012	0.068943	0.0198	0.13351	41816	71055000	0.040604	0.20244	5063500	0.1201	67725	0.0080181	236960000	0.29935	49496000	0.61204	1184600000	25.363	580560000	8.4756	501630000	7.7628	5690700000	3.5015	23989	466720	0.12438	314870	0.30425	40847000	46386	0.11895	605270	1637500	0.10982	12482000	0.01793	0.12753	3.8354	181.44	55.924	8.0781e-10	0.00061653	0.013125
PS_707	0.089388	0.035902	0.00053715	1.0883e-14	0.01615	0.020712	0.10273	0.02078	0.075753	75074	26829000	0.073253	0.48257	5213800	0.24995	28374	0.013126	252790000	0.18727	107180000	0.41848	1162500000	26.81	715700000	7.7186	818550000	7.9968	3151700000	8.7691	10953	1164800	0.16139	323360	0.25315	83330000	125860	0.13666	509330	1505100	0.2961	15107000	0.035542	0.051466	2.4572	156.27	35.413	1.3622e-09	0.00071898	0.012848
PS_708	0.052009	0.028616	0.00043454	7.8607e-15	0.011089	0.014438	0.098507	0.032119	0.075286	27160	59651000	0.09021	0.28303	7290800	0.11231	83771	0.004669	194520000	0.32908	115240000	0.70614	1523200000	85.355	454550000	10.094	1021100000	4.617	1963100000	8.5267	21549	1109500	0.13599	121770	0.22508	40830000	96351	0.068927	1182900	1956100	0.25374	11867000	0.030783	0.079982	4.2502	110.63	17.883	2.0597e-09	0.00067496	0.01377
PS_709	0.086559	0.030394	0.00071298	2.3879e-14	0.015056	0.022985	0.029202	0.03612	0.11107	26862	25357000	0.045348	0.23326	8613200	0.11851	109140	0.009429	120090000	0.22105	96845000	0.58625	904650000	84.214	616170000	16.078	464700000	8.534	5293400000	3.276	14255	725620	0.14011	303660	0.35804	50595000	103290	0.0867	608690	2754600	0.098814	17367000	0.02262	0.16648	2.179	126.44	44.808	1.3205e-09	0.0015795	0.0086682
PS_710	0.13319	0.036882	0.00099711	2.4069e-14	0.012352	0.025832	0.062994	0.013402	0.083697	30775	28795000	0.039328	0.30811	13476000	0.15993	50825	0.0053986	360980000	0.16809	36516000	0.49469	1261600000	65.38	321610000	7.0922	989470000	7.6401	3329600000	5.0052	10989	1606200	0.066864	199310	0.28338	66955000	67684	0.096216	560200	1905300	0.10913	12098000	0.01796	0.13072	4.3783	175.58	21.691	8.6652e-10	0.0011742	0.011517
PS_711	0.091969	0.040568	0.00038079	1.6597e-14	0.016693	0.01794	0.040037	0.010134	0.060039	29200	49482000	0.13141	0.25533	10299000	0.15227	41710	0.0044912	159040000	0.146	34765000	0.41405	969810000	61.828	642750000	18.443	1178500000	9.2738	2208600000	9.2816	25998	898110	0.15514	126400	0.33112	41246000	53444	0.12598	1027500	2257600	0.14122	11594000	0.024631	0.060249	3.8903	46.414	19.941	1.9155e-09	0.0011932	0.0069165
PS_712	0.056532	0.027842	0.00049112	8.6415e-15	0.0083298	0.016136	0.086476	0.013815	0.11806	29975	61469000	0.074967	0.45436	9664300	0.16176	69591	0.010743	105310000	0.17496	45156000	0.76291	707070000	25.535	363500000	7.8911	965640000	6.6971	2998900000	8.5548	30071	525200	0.051485	373810	0.27759	47253000	85683	0.067359	397740	3034100	0.31548	16479000	0.0309	0.1069	4.0092	81.729	54.613	1.038e-09	0.00065746	0.0054362
PS_713	0.042535	0.029877	0.00040685	1.2763e-14	0.0089908	0.020534	0.10269	0.019192	0.14853	27353	57476000	0.05754	0.18667	11810000	0.21133	90646	0.010263	160750000	0.20003	34184000	0.37107	1247900000	35.315	634280000	9.5188	1769700000	5.8544	5402300000	3.6465	36160	1241000	0.14546	242350	0.42288	28051000	72718	0.090138	837700	1054300	0.14097	24113000	0.025887	0.069859	4.2098	163.6	30.438	7.7042e-10	0.0014216	0.0097933
PS_714	0.097465	0.043746	0.0010897	1.7907e-14	0.014856	0.014963	0.033921	0.027398	0.080286	45795	28410000	0.044249	0.34736	9257200	0.14958	45699	0.01229	124490000	0.23913	92439000	0.46345	583110000	57.691	670740000	7.4794	1535600000	4.3476	3017500000	9.0899	16398	517430	0.087396	125370	0.21489	57944000	102340	0.13632	633600	2391500	0.18212	13115000	0.02668	0.085107	3.3084	48.802	33.445	7.0414e-10	0.0011301	0.011102
PS_715	0.098418	0.033312	0.00061802	1.1577e-14	0.0096307	0.016571	0.071133	0.018282	0.17929	25819	22348000	0.069606	0.33164	10173000	0.22252	45148	0.012976	400600000	0.13565	115170000	0.46717	514050000	25.329	570580000	17.426	995850000	7.3061	3006900000	6.4323	20952	771710	0.061541	141690	0.25383	39818000	151010	0.039729	819870	3676100	0.14906	13860000	0.017209	0.068954	5.0875	52.527	47.409	1.8285e-09	0.0018123	0.0086493
PS_716	0.066033	0.026542	0.00048059	1.6903e-14	0.018747	0.029854	0.0703	0.02096	0.070238	27698	29508000	0.12385	0.43066	14743000	0.14491	79213	0.0053265	275520000	0.3727	78484000	0.39295	697150000	65.316	556660000	18.794	599700000	9.9937	3817600000	3.695	17197	708890	0.099827	117340	0.23033	37411000	98027	0.044027	980820	1222800	0.20483	39284000	0.033165	0.1312	4.6812	63.321	27.965	1.3461e-09	0.0015186	0.018005
PS_717	0.049316	0.02776	0.00080208	1.6241e-14	0.017052	0.026712	0.059205	0.029977	0.17318	37998	51355000	0.11289	0.49688	16021000	0.1408	35542	0.0083805	136430000	0.18155	52839000	0.25956	571810000	79.791	1036700000	6.673	484320000	3.7808	5337600000	6.7019	17708	873600	0.050361	285260	0.38163	72423000	44104	0.085788	911660	2283700	0.21774	20965000	0.044204	0.14634	2.6917	162.21	21.971	1.373e-09	0.0010482	0.017805
PS_718	0.064027	0.034612	0.00051796	2.0232e-14	0.01933	0.040278	0.031888	0.026884	0.048295	45475	24895000	0.048141	0.33994	15107000	0.17467	101500	0.011871	332290000	0.12188	32466000	0.21776	1619500000	60.337	445070000	8.0311	620120000	5.486	7219700000	6.985	14361	909540	0.06031	197900	0.2856	36148000	69704	0.10368	1132700	1517400	0.13425	24630000	0.031749	0.12556	2.1595	53.59	37.057	8.7026e-10	0.0014319	0.017813
PS_719	0.076621	0.038467	0.00030949	2.2275e-14	0.013905	0.025199	0.044269	0.01718	0.10565	34573	28908000	0.03842	0.5033	12611000	0.23484	54073	0.0036832	306760000	0.25505	71174000	0.36142	597400000	54.188	280940000	7.4156	570210000	8.0693	1933100000	3.6305	12582	1071700	0.063302	224160	0.36724	58083000	117330	0.13961	682680	1364900	0.16347	19810000	0.017167	0.10143	3.9085	178.27	45.434	9.9348e-10	0.00099967	0.0092316
PS_720	0.078035	0.027358	0.0005312	8.2428e-15	0.016699	0.016967	0.095884	0.013463	0.067056	69316	19294000	0.087002	0.33814	11238000	0.1295	35264	0.013728	158980000	0.36622	48230000	0.45706	463120000	55.92	830940000	6.0987	653090000	3.545	3530800000	11.108	12541	1136100	0.13973	301470	0.19279	24693000	78593	0.13979	1368200	2441100	0.1251	42746000	0.046924	0.054845	2.9435	92.794	21.596	1.2857e-09	0.00071546	0.010188
PS_721	0.081516	0.034327	0.0010036	1.2032e-14	0.014673	0.015004	0.058354	0.016655	0.070473	42982	34467000	0.13867	0.59265	12099000	0.20559	52285	0.005567	176120000	0.21125	98168000	0.55225	1093000000	44.353	1020400000	8.8057	934770000	6.71	3499100000	4.3126	14863	1667700	0.047157	142160	0.26432	50117000	126520	0.12991	1342400	1340000	0.29334	31587000	0.034816	0.10706	3.8108	138.36	21.866	1.0721e-09	0.00048589	0.0097407
PS_722	0.064999	0.031974	0.00053411	1.1184e-14	0.012989	0.017278	0.078674	0.01302	0.056573	27041	34953000	0.1104	0.33263	4989200	0.34095	99727	0.0099011	365290000	0.18438	93080000	0.73045	1385000000	30.241	670570000	7.7567	913500000	7.0496	5864800000	10.456	28728	965560	0.06134	357710	0.38326	57563000	48489	0.078367	625180	3959800	0.16494	30839000	0.025346	0.14916	3.9404	59.367	27.794	1.0053e-09	0.00085521	0.0059513
PS_723	0.068785	0.028701	0.00032648	1.6585e-14	0.01534	0.054801	0.055139	0.01493	0.099801	30935	21514000	0.079544	0.18766	8303900	0.29653	111800	0.0045437	122330000	0.12385	63592000	0.21059	1004500000	70.106	538800000	17.129	747830000	5.0654	3498200000	8.5214	16274	994380	0.046416	103160	0.32954	32571000	136340	0.076596	1523900	1254100	0.11797	29977000	0.022052	0.10692	4.9846	98.953	38.261	6.7879e-10	0.0010913	0.0097648
PS_724	0.13775	0.033599	0.00046528	1.1369e-14	0.018009	0.051047	0.059345	0.016075	0.11833	35261	23737000	0.082976	0.1596	10822000	0.21742	93234	0.0083386	124550000	0.13901	32093000	0.5762	815800000	45.69	874020000	11.761	1849900000	9.0974	2005600000	12.845	17564	1571500	0.1667	112550	0.42552	27721000	76865	0.041317	800990	1257000	0.22616	17348000	0.048876	0.050964	1.8389	81.559	41.029	9.0118e-10	0.00085634	0.0057907
PS_725	0.10637	0.042895	0.00075064	1.6806e-14	0.017686	0.030653	0.085356	0.0099849	0.0599	42975	39464000	0.050571	0.15697	7220400	0.32915	64745	0.0067482	224540000	0.27904	103570000	0.22998	1054300000	66.162	499150000	7.4464	1678800000	3.209	3813700000	11.697	40164	609310	0.04725	251100	0.32697	43851000	141250	0.10963	649550	1418200	0.15097	12833000	0.041457	0.10158	3.0813	161.13	44.87	2.0637e-09	0.001028	0.0082718
PS_726	0.060276	0.027773	0.00049788	1.2992e-14	0.014397	0.021963	0.050859	0.012359	0.11371	42175	53753000	0.13732	0.20366	15072000	0.18214	42430	0.013503	416290000	0.12614	52174000	0.8168	827150000	26.183	456460000	10.075	1146100000	6.2191	2460000000	5.5892	18355	1197700	0.076854	144250	0.18163	58617000	56331	0.07266	411350	3201500	0.16442	12346000	0.036111	0.051683	4.2997	112.33	39.265	7.2203e-10	0.0012939	0.010968
PS_727	0.047828	0.044538	0.0010916	9.5818e-15	0.023031	0.024796	0.062647	0.014338	0.16471	73829	26249000	0.049375	0.31272	7453500	0.35059	36596	0.0097792	306610000	0.22804	74651000	0.58354	885410000	31.669	947850000	5.1072	1494200000	7.9382	2121800000	4.8807	14803	757930	0.093833	378850	0.27132	30244000	76951	0.060176	949890	1111200	0.27461	11443000	0.038524	0.12412	4.0529	78.84	20.338	1.598e-09	0.00087527	0.0088152
[truncated: 43 more columns]

## Sheet: AnabolicSensitive_rawData
	k5	k6	k7	k9	k10	k11	k12	k13	k14	k15	k16	k17	k18	k19	k20	k21	k22	k23	k24	k25	k26	k27	k28	k29	k30	k31	k32	k33	k34	k35	k36	k37	k38	k39	k40	k41	k42	k43	k44	k45	k46	k47	k51	k52	k53	k54	k55	k56	k57
PS_1	0.052813	0.036244	0.0006108	2.1348e-14	0.0077816	0.036992	0.032132	0.027789	0.16868	89666	19876000	0.11978	0.35041	16163000	0.14942	39601	0.0075086	161000000	0.17695	69878000	0.21483	1546000000	26.399	452200000	9.2473	770550000	8.3028	2130100000	6.9406	14652	760750	0.079984	278570	0.50466	78319000	72347	0.095329	490720	3031600	0.3138	11554000	0.036511	0.097519	4.2756	152.33	47.16	1.0642e-09	0.00047319	0.0049622
PS_2	0.04161	0.044056	0.00069363	1.0478e-14	0.018258	0.048152	0.048251	0.018072	0.11175	57202	43785000	0.046821	0.40903	7276100	0.42103	52750	0.0053561	125520000	0.37575	45401000	0.76011	829240000	72.979	903910000	6.5018	1164300000	6.4802	6852500000	6.4718	11188	623950	0.070594	255230	0.36962	88262000	145840	0.082065	1074200	2012900	0.31832	30594000	0.029655	0.099924	3.1243	49.897	16.481	7.2792e-10	0.001472	0.0076116
PS_3	0.052682	0.032775	0.00080873	1.8315e-14	0.021933	0.041734	0.082844	0.010241	0.10171	40300	44393000	0.075509	0.3393	13121000	0.21355	92925	0.0078107	139320000	0.27756	37378000	0.34023	461080000	37.712	764940000	18.335	1234300000	9.5724	6482700000	4.346	14228	548150	0.071072	299940	0.33262	84549000	144930	0.047275	403050	1095900	0.24559	30059000	0.027796	0.10729	2.9165	59.113	18.925	1.3502e-09	0.0016621	0.0078367
PS_4	0.09755	0.037327	0.00098621	2.8524e-14	0.010803	0.018464	0.079936	0.012119	0.053402	40069	43546000	0.13303	0.17215	6217500	0.13278	61302	0.0087252	251670000	0.27766	55673000	0.34184	522430000	32.389	799090000	16.405	1027700000	8.3363	3079100000	3.6606	12250	1025300	0.14866	152510	0.54163	65189000	65133	0.071925	1059900	1478500	0.10424	42152000	0.023493	0.071542	3.8574	105.61	26.689	1.1781e-09	0.0015478	0.0097711
PS_5	0.14312	0.033349	0.0003582	2.1222e-14	0.014166	0.024096	0.060827	0.023417	0.18439	50594	19755000	0.083934	0.18966	10086000	0.11806	99145	0.012846	144280000	0.19514	37711000	0.46576	1194000000	64.164	910730000	15.954	1536200000	5.154	5334500000	3.3645	41738	1274800	0.13123	395790	0.22515	62931000	162630	0.03993	781220	1430700	0.22923	37434000	0.030299	0.0768	2.9233	143.88	18.167	1.2674e-09	0.00089742	0.0097241
PS_6	0.11011	0.032412	0.00098402	9.6764e-15	0.02041	0.020567	0.030998	0.013178	0.071348	34810	37530000	0.044691	0.57785	5004000	0.40191	41721	0.0091535	196570000	0.11324	109060000	0.51069	785480000	83.55	931180000	14.133	628860000	7.8151	2176200000	5.8505	26685	1788200	0.046897	152310	0.25709	87186000	70079	0.072611	1408100	2674500	0.19953	15316000	0.031793	0.088105	4.0315	89.59	28.309	2.194e-09	0.00078251	0.0098326
PS_7	0.091502	0.031857	0.00078198	1.8925e-14	0.010279	0.042062	0.031342	0.026824	0.09083	60339	19829000	0.04991	0.32464	16973000	0.42603	110030	0.0075461	209510000	0.24072	68551000	0.72331	744470000	44.588	688140000	14.414	740720000	6.454	4647000000	3.3504	33973	895230	0.15543	316030	0.30479	34858000	49963	0.04453	440240	2484500	0.24705	12444000	0.017329	0.1301	4.9773	65.76	55.134	1.7048e-09	0.0014889	0.0078864
PS_8	0.12658	0.031356	0.00054356	1.3305e-14	0.008636	0.022339	0.09395	0.022539	0.16865	55430	26815000	0.059421	0.21519	11893000	0.35086	31168	0.0054845	221880000	0.37398	37428000	0.20768	627990000	27.757	929590000	7.3805	1727200000	3.6214	2207500000	9.6546	39876	1154000	0.079792	285970	0.38843	66850000	42222	0.043742	1102900	2358300	0.10952	15247000	0.038878	0.13381	2.302	181.03	24.325	9.7225e-10	0.00066909	0.0064238
PS_9	0.13303	0.034385	0.00036767	1.0388e-14	0.013673	0.031611	0.048489	0.010369	0.058216	93835	26314000	0.037354	0.56473	17014000	0.2105	100850	0.0041278	336030000	0.30821	29566000	0.58391	917700000	36.626	349960000	8.6709	1159800000	3.887	3374400000	5.5422	38962	560550	0.066234	105880	0.2468	56407000	65732	0.038103	1040600	4022100	0.11558	11891000	0.053631	0.053191	4.0092	81.361	32.041	1.9018e-09	0.00094319	0.010018
PS_10	0.13023	0.029183	0.00041735	1.664e-14	0.012653	0.040561	0.036963	0.032604	0.085405	64875	22018000	0.051968	0.40366	8126200	0.25329	41556	0.01135	158870000	0.13404	87769000	0.26947	1202700000	47.26	799970000	13.092	1307800000	3.5943	5772500000	8.8626	15366	1059500	0.1313	395950	0.61471	31522000	45166	0.047119	476220	2321600	0.10087	13064000	0.055542	0.077613	4.6874	141.43	53.008	1.4001e-09	0.0015935	0.0090851
PS_11	0.059987	0.02902	0.0006973	1.8214e-14	0.010331	0.037762	0.10222	0.017189	0.1333	68947	18284000	0.054715	0.35573	10241000	0.15115	57991	0.0035851	201030000	0.26946	64522000	0.25634	958570000	46.196	837540000	6.291	533900000	4.4075	7309500000	9.987	32982	471200	0.07334	272620	0.49883	24985000	156890	0.062123	634990	1664900	0.28124	36534000	0.051303	0.11902	2.656	59.302	19.277	1.0363e-09	0.0014803	0.0065675
PS_12	0.10302	0.030472	0.00076679	8.3702e-15	0.013684	0.019503	0.082786	0.01884	0.10581	77705	46742000	0.03655	0.15293	13925000	0.14713	51124	0.0066401	212660000	0.37921	38412000	0.78508	825510000	50.986	527220000	5.4692	674960000	6.396	2063000000	9.006	34523	1498200	0.15374	296630	0.33585	63443000	88998	0.057267	743190	1391900	0.25954	17253000	0.053818	0.093798	5.8791	172.93	24.271	1.9511e-09	0.00054778	0.0095546
PS_13	0.04397	0.030624	0.00080329	1.0357e-14	0.010189	0.031656	0.031909	0.010874	0.059112	99251	61045000	0.097799	0.16493	17336000	0.36363	68210	0.0076952	190540000	0.18198	51140000	0.64428	1406000000	50.862	519880000	13.962	860040000	3.2924	3498100000	7.5388	34713	889460	0.096416	198700	0.20942	41827000	103570	0.038949	1261500	2801000	0.22087	21549000	0.049555	0.10377	2.1301	134.48	21.942	2.0553e-09	0.00087241	0.005704
PS_14	0.12901	0.028394	0.00078239	1.4924e-14	0.012467	0.030286	0.071137	0.011219	0.10242	58312	68785000	0.094392	0.28328	13695000	0.32006	110110	0.0090296	342630000	0.12808	42970000	0.33021	742200000	60.329	842120000	6.3221	882780000	3.9109	6754900000	8.7287	20258	716150	0.052467	236850	0.30912	42006000	156660	0.060245	889990	1521000	0.16406	42894000	0.02122	0.11009	4.4147	125.58	33.503	1.0698e-09	0.0013515	0.010395
PS_15	0.079148	0.03268	0.00033544	2.046e-14	0.0067473	0.04775	0.076612	0.010086	0.070951	89464	35646000	0.096326	0.35144	11282000	0.12056	96149	0.0059906	343890000	0.23241	38653000	0.6578	1095200000	73.417	568450000	17.987	1065500000	4.4763	3245200000	4.5311	19674	555950	0.08115	225280	0.69518	40112000	133890	0.064372	659480	2460900	0.16271	20432000	0.031658	0.14061	3.5064	72.493	16.845	5.9991e-10	0.0015866	0.0075035
PS_16	0.14087	0.028382	0.0011016	2.5552e-14	0.0079656	0.046435	0.029704	0.010571	0.18088	85139	38667000	0.039965	0.55798	6455600	0.17746	53517	0.010278	175280000	0.14486	34316000	0.45311	583450000	66.258	767920000	13.105	1421700000	7.9406	2392400000	7.0507	39910	1410600	0.068338	128440	0.62791	67620000	44214	0.053211	657080	2971600	0.23443	18015000	0.034109	0.051794	2.704	114.85	29.586	8.2411e-10	0.0017107	0.0068137
PS_17	0.037541	0.035619	0.00034097	1.0752e-14	0.0089124	0.036665	0.088357	0.024297	0.087024	45247	19700000	0.073186	0.24672	10743000	0.11717	60902	0.0068992	246660000	0.15894	73683000	0.21744	665600000	57.558	814860000	11.109	707480000	4.2102	5650800000	8.9216	19039	730920	0.16383	282110	0.3429	47675000	68253	0.093297	816920	1498700	0.20778	43680000	0.018128	0.050999	6.4187	62.333	14.691	8.0118e-10	0.0015098	0.017827
PS_18	0.051473	0.041677	0.00054468	1.896e-14	0.0079074	0.015354	0.051353	0.024108	0.082491	69698	19373000	0.1202	0.56205	5750200	0.11191	98003	0.006182	400890000	0.11251	32881000	0.73674	620580000	52.909	303440000	11.486	740420000	7.1324	6492400000	6.9753	11567	1773500	0.10146	250520	0.64274	31921000	47250	0.065741	438000	3975900	0.22643	22298000	0.046141	0.17574	3.9483	98.577	21.855	1.0821e-09	0.0011933	0.0096747
PS_19	0.073228	0.030463	0.0010078	1.1875e-14	0.018336	0.018045	0.028734	0.02171	0.048745	40730	54180000	0.10549	0.58738	11172000	0.11857	49834	0.012201	143070000	0.33949	51813000	0.73217	900790000	77.048	673680000	16.246	539930000	12.056	3571500000	3.7962	26112	1340800	0.1365	238060	0.23017	41696000	136430	0.0682	582380	1741100	0.16685	20438000	0.05574	0.057119	3.4116	122.15	40.466	9.4056e-10	0.0011346	0.0079394
PS_20	0.065406	0.031992	0.00083005	9.3645e-15	0.0071905	0.032737	0.050322	0.037229	0.17091	61626	28645000	0.11669	0.15771	10153000	0.1795	41223	0.0051782	134900000	0.21373	32022000	0.35482	480290000	31.525	1061200000	12.226	475470000	4.6833	1928000000	10.425	11845	836930	0.05907	105460	0.25623	27076000	112330	0.041475	485310	1485400	0.31219	18710000	0.036682	0.1233	4.2994	153.51	49.982	5.9167e-10	0.0007327	0.0068752
PS_21	0.094348	0.033338	0.00048563	2.6777e-14	0.011356	0.050887	0.030557	0.011006	0.08586	27639	63027000	0.049241	0.17661	17129000	0.22679	91539	0.0065453	198930000	0.20605	64945000	0.40801	1269000000	33.275	343210000	11.765	464350000	10.833	3028200000	7.1459	18241	1685200	0.058349	100770	0.35474	41176000	95509	0.127	569130	3731800	0.10231	16781000	0.051124	0.049784	3.2617	98.566	20.98	7.6758e-10	0.0015863	0.0068759
PS_22	0.093442	0.032723	0.00093913	1.1662e-14	0.011553	0.027255	0.028621	0.026505	0.097204	39328	54100000	0.059612	0.24924	10114000	0.18838	81829	0.0066931	132530000	0.26377	54033000	0.7847	798170000	49.979	495150000	9.3319	523980000	8.1565	2173100000	5.0193	38121	490610	0.084203	356130	0.33994	56691000	67367	0.05403	812120	2665400	0.21374	17342000	0.050031	0.086189	5.96	48.081	47.781	1.1277e-09	0.00060048	0.011833
PS_23	0.068097	0.03767	0.0010283	9.4272e-15	0.0071831	0.022736	0.034348	0.012081	0.15289	67031	53007000	0.041498	0.22029	6197500	0.12655	37794	0.0074206	130050000	0.14336	59558000	0.23453	990810000	40.184	621970000	14.694	954950000	3.4632	2306600000	3.5267	12241	568490	0.064305	264230	0.3911	44649000	82622	0.080316	502670	3224900	0.13364	19038000	0.016033	0.12801	2.704	93.873	41.943	1.9011e-09	0.00054907	0.0057645
PS_24	0.11829	0.030694	0.00059911	1.2364e-14	0.010857	0.022492	0.048533	0.01234	0.054273	68456	41133000	0.090015	0.22001	14378000	0.27857	82464	0.0066346	167880000	0.16264	96459000	0.39752	749050000	49.473	328510000	7.2707	560870000	5.2305	3104800000	3.3506	27376	1265500	0.10764	107150	0.43846	54224000	109510	0.12511	567560	1787900	0.14752	13763000	0.037819	0.18315	3.5309	171.01	15.074	8.1039e-10	0.0016761	0.013578
PS_25	0.063559	0.036182	0.00077253	1.0618e-14	0.0079045	0.034179	0.031406	0.011652	0.084567	67917	19672000	0.14275	0.29207	5871200	0.38683	101070	0.0063365	223980000	0.24756	64427000	0.51818	1777100000	32.53	873500000	18.625	1509400000	4.5036	2760300000	4.4974	13638	621980	0.049648	128710	0.67654	39102000	92959	0.13465	1320500	3102100	0.08531	22508000	0.050769	0.091307	2.5829	141.5	35.076	6.0733e-10	0.0016515	0.016243
PS_26	0.069645	0.027458	0.00035171	1.2602e-14	0.01191	0.021925	0.066439	0.016112	0.065199	33435	41934000	0.078032	0.23795	11868000	0.11894	29718	0.011962	293470000	0.36395	79609000	0.30873	982790000	66.8	301720000	11.245	958980000	3.5425	5278800000	5.4432	16471	1075000	0.12689	103970	0.31548	28762000	67460	0.13271	554930	1156600	0.1781	25855000	0.036395	0.067278	4.5092	124.25	16.957	8.2361e-10	0.00053895	0.009609
PS_27	0.060028	0.028721	0.00068109	1.443e-14	0.017534	0.052082	0.026957	0.013186	0.13882	35104	17958000	0.03727	0.19926	5807200	0.21399	98949	0.0043891	119940000	0.15149	46016000	0.52699	894000000	55.206	285620000	18.716	1092400000	9.6796	4497100000	5.0746	14205	1019500	0.14639	114280	0.4257	48232000	85376	0.087956	596640	1204200	0.23988	12961000	0.04069	0.096355	2.5799	106.36	43.503	1.5056e-09	0.00058243	0.0069904
PS_28	0.076728	0.028042	0.0010592	1.8477e-14	0.014968	0.022614	0.036375	0.012121	0.15621	72544	60389000	0.046556	0.15982	8584500	0.28399	50711	0.0047313	274150000	0.11451	60120000	0.3999	1309400000	57.105	499420000	8.9363	1010900000	4.8197	4769700000	10.3	19580	992210	0.04667	228850	0.33349	63708000	153290	0.049217	1124700	3202700	0.138	27840000	0.029072	0.10433	3.2901	119.02	19.735	1.7353e-09	0.00090787	0.01074
PS_29	0.0491	0.03578	0.0012042	1.8452e-14	0.0098644	0.025588	0.032392	0.0093524	0.18989	86323	44153000	0.10922	0.3704	6532400	0.13632	102420	0.0098969	180130000	0.33236	91882000	0.41363	1683500000	74.712	682140000	12.293	944220000	8.9698	4710200000	4.564	22569	911740	0.13002	291450	0.41105	82773000	59131	0.061249	1229600	1389800	0.10564	33346000	0.019218	0.13786	5.1849	50.766	27.494	1.4528e-09	0.001043	0.0098387
PS_30	0.084504	0.034543	0.00038963	1.4588e-14	0.011997	0.02598	0.080953	0.03533	0.15437	92489	57268000	0.037114	0.45564	9070100	0.19489	41428	0.0062356	139550000	0.32867	42276000	0.29795	577370000	79.695	314220000	6.9898	1081300000	7.3136	6289700000	12.309	20438	1082100	0.05363	206460	0.21806	86375000	99373	0.052235	495400	1306900	0.18899	18701000	0.017938	0.070202	2.8355	131.76	18.371	1.4653e-09	0.000644	0.013693
PS_31	0.079353	0.033195	0.0011995	1.7799e-14	0.012597	0.023918	0.055799	0.024763	0.073651	45276	25458000	0.13595	0.27486	7099700	0.14393	88370	0.011731	258790000	0.13455	98664000	0.66456	761400000	25.385	538560000	12.588	1247800000	12.148	6057800000	3.8141	29786	948190	0.048743	276310	0.24702	68930000	105460	0.14631	946240	4096100	0.28991	14797000	0.029673	0.06425	5.4199	140.14	18.914	9.8288e-10	0.0010432	0.0060033
PS_32	0.054582	0.034992	0.0010464	2.7698e-14	0.020929	0.03221	0.068682	0.016759	0.13327	33353	20656000	0.089352	0.20116	5554500	0.25216	108800	0.0075258	291170000	0.10973	107080000	0.53909	756360000	25.758	387300000	15.016	561500000	11.343	5016600000	4.3908	19952	466410	0.065686	147400	0.41185	74937000	106640	0.09539	754030	3652400	0.11471	17157000	0.024925	0.051577	4.7634	115.37	16.337	1.5207e-09	0.0007404	0.0059792
PS_33	0.038503	0.028345	0.00031146	1.8016e-14	0.021469	0.041233	0.060107	0.017713	0.060533	35117	34582000	0.043624	0.50804	6867800	0.22205	35957	0.0055398	110930000	0.28062	86693000	0.66206	1004000000	70.891	525600000	15.655	688160000	3.1768	2311700000	3.4659	33493	1305900	0.070157	180360	0.33088	42792000	143430	0.062969	780560	2543500	0.22725	34089000	0.028544	0.06101	3.289	85.905	28.927	1.4215e-09	0.00068623	0.0081412
PS_34	0.062935	0.033294	0.0011876	2.1154e-14	0.017695	0.038771	0.095862	0.023052	0.10039	62691	33629000	0.062067	0.54744	15033000	0.28053	45009	0.01351	150350000	0.16647	48299000	0.40415	1091600000	67.34	449730000	14.367	953560000	11.671	2624800000	10.045	13712	1335800	0.093084	269990	0.54968	47108000	108630	0.053181	890190	2670500	0.27713	14637000	0.047794	0.082799	5.6675	89.904	20.74	1.0719e-09	0.001723	0.01139
PS_35	0.089806	0.033125	0.00053126	2.4988e-14	0.018682	0.040896	0.040167	0.019653	0.054926	64094	28052000	0.087306	0.35408	6038900	0.36351	77047	0.0056272	185330000	0.14634	65411000	0.49122	1124400000	61.785	904920000	19.737	1850700000	3.2499	3975900000	6.1299	24021	1198300	0.04411	120450	0.20085	78169000	62755	0.068937	550590	3296300	0.14939	14757000	0.030616	0.12105	2.8451	148.37	40.598	6.6123e-10	0.0016786	0.006702
PS_36	0.038919	0.027228	0.00038775	1.736e-14	0.0067339	0.038319	0.045098	0.016887	0.080904	94521	40869000	0.11572	0.34287	17198000	0.22082	48575	0.010369	303610000	0.19502	30373000	0.67411	1584300000	69.842	783860000	7.1941	835540000	8.5974	3267200000	4.9567	18375	1663500	0.044965	119300	0.17977	53330000	87367	0.042257	1308000	1106800	0.20441	22916000	0.038042	0.08108	3.4522	107.44	47.804	8.3886e-10	0.0010282	0.011665
PS_37	0.1298	0.032807	0.00083117	1.8539e-14	0.010436	0.028468	0.075237	0.015878	0.11842	68585	45300000	0.05208	0.23328	7598500	0.28162	50089	0.010346	162980000	0.15986	73202000	0.27526	655100000	32.305	1005500000	12.121	1446900000	6.6524	3081500000	3.3186	18146	622910	0.06069	263020	0.17892	59510000	124690	0.075473	587150	1060100	0.17659	11448000	0.03993	0.12786	5.0957	127.22	15.724	1.0716e-09	0.0012122	0.012719
PS_38	0.12878	0.028149	0.00063618	1.2082e-14	0.012015	0.017135	0.026658	0.01633	0.052917	67392	46786000	0.066118	0.36649	16036000	0.11307	102890	0.011405	264580000	0.10981	46296000	0.69252	841290000	43.061	483380000	6.7382	983060000	8.7075	5992200000	8.7588	37063	1056600	0.16038	99348	0.60613	92297000	72974	0.068632	840110	1387700	0.27669	28143000	0.027282	0.1651	3.2019	55.774	34.778	1.033e-09	0.00084347	0.010145
PS_39	0.080955	0.029844	0.0011008	1.3939e-14	0.0067309	0.030176	0.028412	0.022177	0.06789	78599	46506000	0.05728	0.35937	7922900	0.1158	30909	0.005525	159690000	0.27355	74611000	0.42862	528900000	56.635	372300000	8.2589	767580000	6.1202	2241600000	7.8163	15741	1079400	0.16678	176860	0.34701	81592000	100340	0.081836	465220	1409200	0.21587	32686000	0.017393	0.087296	2.3228	113.85	14.18	2.2002e-09	0.0018169	0.009046
PS_40	0.045092	0.030814	0.0010861	2.521e-14	0.015989	0.04936	0.05771	0.025016	0.092284	64824	24700000	0.065791	0.19949	6219600	0.34244	96731	0.0064067	251050000	0.13792	82859000	0.31901	914060000	36.74	299710000	5.3111	794200000	4.7497	3173500000	12.882	22055	579330	0.072058	295180	0.22524	50898000	96413	0.073483	424290	2959400	0.11632	41853000	0.046388	0.061252	4.0833	86.434	50.129	9.1633e-10	0.0014296	0.0067664
PS_41	0.061996	0.033809	0.00038586	1.7709e-14	0.012817	0.019062	0.036121	0.032331	0.051815	31060	29421000	0.14354	0.40381	5408600	0.20398	31147	0.0059925	349560000	0.12215	35989000	0.36356	1239700000	30.177	912590000	17.995	936510000	5.9353	2764400000	3.3419	18432	1466600	0.052555	208640	0.3452	83094000	87444	0.11097	691490	3324100	0.08549	20361000	0.015323	0.061987	3.7534	144.12	16.496	1.3898e-09	0.00051032	0.0073463
PS_42	0.13315	0.032053	0.0011291	2.2707e-14	0.011793	0.021823	0.056893	0.0096287	0.07456	78857	22676000	0.064362	0.36012	15957000	0.19932	47832	0.0043928	169320000	0.10129	33857000	0.2574	1161600000	46.336	1058600000	5.2082	1052300000	7.5618	3273900000	7.9777	20252	1727400	0.072688	156560	0.24893	74659000	64722	0.07776	1164000	1367200	0.26434	13750000	0.030018	0.054568	5.6461	48.985	24.49	7.1126e-10	0.0008861	0.0074637
PS_43	0.093219	0.03226	0.0010356	9.6361e-15	0.012335	0.028835	0.04037	0.021403	0.14297	69441	33716000	0.066135	0.17094	6923100	0.27566	41697	0.012475	129830000	0.11916	58232000	0.40109	566360000	68.713	350230000	7.0709	1357700000	4.2309	6151000000	3.2678	32220	1045100	0.1104	271750	0.42307	52351000	119190	0.079569	764730	1200600	0.16625	33094000	0.044609	0.12843	2.0663	50.616	55.403	6.1618e-10	0.0014126	0.0066186
PS_44	0.11465	0.030675	0.00087926	2.1131e-14	0.0066046	0.015112	0.030121	0.016167	0.13465	29346	69773000	0.068758	0.23283	5902500	0.11629	75157	0.0080456	230450000	0.15327	38789000	0.31001	555750000	26.571	372490000	17.957	1030500000	3.6446	2273500000	4.8141	18351	1427500	0.12606	266230	0.55992	69627000	49170	0.081665	1061500	1119000	0.29126	20985000	0.014911	0.13753	2.3112	92.294	29.423	8.2282e-10	0.00074761	0.006265
PS_45	0.11088	0.044367	0.00073022	2.2189e-14	0.01062	0.040966	0.036715	0.020937	0.069758	52210	25621000	0.056148	0.31966	11746000	0.19007	33976	0.0061867	283650000	0.12253	64283000	0.29829	803200000	39.15	1043400000	8.0525	999860000	6.0216	4294000000	7.6244	21913	1441500	0.052223	99098	0.2947	43947000	48422	0.052796	729240	3587500	0.15939	11944000	0.021586	0.12357	2.9071	89.323	17.027	1.3604e-09	0.0007598	0.010941
PS_46	0.1452	0.042792	0.00047881	9.4854e-15	0.015426	0.021097	0.0334	0.026729	0.080841	101200	25128000	0.12339	0.27646	14380000	0.32291	30910	0.0044623	115750000	0.28597	50914000	0.27612	594880000	77.592	431890000	14.266	567680000	5.5884	2041200000	11.622	25028	984320	0.11824	126940	0.39498	28548000	71811	0.063128	711400	1188100	0.17774	29241000	0.035051	0.13175	3.8646	154.22	17.199	1.6107e-09	0.0017126	0.010751
PS_47	0.11001	0.031278	0.0010793	2.0405e-14	0.0090169	0.037487	0.032094	0.021749	0.069097	96119	46109000	0.11169	0.22619	10031000	0.15846	97399	0.0070723	181250000	0.16734	63236000	0.21109	691900000	26.96	702110000	12.255	625780000	4.0124	6371600000	9.4291	10730	1783400	0.13926	161300	0.23884	84703000	78566	0.062925	468290	3786200	0.14052	24587000	0.025944	0.14854	4.143	50.914	29.074	7.8191e-10	0.0010809	0.0054038
PS_48	0.038369	0.027619	0.00040075	1.091e-14	0.010339	0.025727	0.031355	0.019779	0.057769	26140	32751000	0.041716	0.30865	16113000	0.23731	54764	0.011644	154880000	0.17351	83603000	0.3051	1726400000	69.196	499410000	16.145	611950000	4.8525	5389700000	3.4462	15258	1235300	0.10999	145260	0.36561	60807000	53760	0.10547	1169800	3716200	0.097571	13899000	0.04875	0.11313	3.4381	101.7	23.503	1.6609e-09	0.00047051	0.0064665
PS_49	0.067271	0.036864	0.00077103	7.2483e-15	0.011612	0.040734	0.050701	0.0095309	0.13961	90077	26839000	0.11561	0.19112	5782500	0.16035	94204	0.0045992	118790000	0.096726	72816000	0.75892	594110000	86.469	929160000	14.517	565400000	10.534	4410400000	3.2727	30376	1137900	0.088274	184160	0.32261	75234000	148630	0.054279	971480	2888900	0.085396	14593000	0.035899	0.065844	5.9265	54.504	24.527	7.9076e-10	0.0010325	0.0070027
PS_50	0.1153	0.030488	0.00062154	1.0856e-14	0.0075978	0.0319	0.065797	0.012467	0.14467	76987	49068000	0.1081	0.30496	11815000	0.36252	101720	0.003772	164440000	0.30579	109060000	0.28143	1654900000	99.474	1041000000	17.361	912160000	5.1913	5522400000	8.4974	21624	1845900	0.11405	218550	0.18433	46782000	101350	0.11043	1502000	2328600	0.20242	23029000	0.045818	0.18059	5.603	82.012	18.145	1.2065e-09	0.0014675	0.017112
PS_51	0.048431	0.028543	0.00086044	9.4412e-15	0.0068136	0.020902	0.041471	0.031085	0.17796	50998	28103000	0.10143	0.37789	16122000	0.12077	44164	0.0071322	187980000	0.18228	99508000	0.35464	1712400000	27.906	475880000	16.118	603900000	4.5127	2562500000	8.8195	12124	1239300	0.093991	107830	0.65325	35674000	124330	0.076092	632740	1886600	0.23829	18240000	0.030565	0.17051	2.3152	89.266	14.8	9.9603e-10	0.0011759	0.0095489
PS_52	0.039427	0.036519	0.00072161	2.1665e-14	0.011261	0.018588	0.036142	0.018677	0.092812	35711	57916000	0.080784	0.56434	6354900	0.24802	66865	0.0040529	245030000	0.33683	113000000	0.31638	907680000	51.227	291330000	10.859	914670000	11.449	5525300000	5.7393	19554	497400	0.12306	191340	0.19767	50011000	138580	0.075572	850780	2887500	0.139	13632000	0.022237	0.049674	4.8968	88.253	22.2	1.1629e-09	0.00048373	0.013181
PS_53	0.13994	0.029828	0.00074964	1.7033e-14	0.0073103	0.02003	0.07515	0.037201	0.072132	38824	44831000	0.098677	0.40496	16188000	0.1404	48374	0.0043386	273470000	0.17504	29659000	0.52271	714700000	30.181	678760000	16.592	841980000	7.1106	3543300000	6.9158	11151	734040	0.16606	177930	0.33121	74368000	47298	0.043887	1300400	1655300	0.19328	19359000	0.033433	0.10404	2.9312	184.91	15.216	9.2809e-10	0.000944	0.011428
PS_54	0.11589	0.028929	0.00041455	7.4634e-15	0.013289	0.01623	0.068126	0.011389	0.15558	84001	35281000	0.10204	0.18262	6970200	0.14988	34349	0.0035034	136830000	0.12263	66504000	0.4437	1382700000	27.1	407770000	7.9678	1432000000	12.303	2799100000	7.8313	17264	723430	0.13989	296460	0.307	68590000	150490	0.12885	706670	3901200	0.082517	26071000	0.033562	0.082255	2.572	158.2	16.254	6.9686e-10	0.00062674	0.0099913
PS_55	0.064485	0.037144	0.00082792	8.6674e-15	0.010868	0.032205	0.032026	0.025305	0.12675	55617	28329000	0.068759	0.40658	4965200	0.17723	92245	0.0042601	240540000	0.30832	42747000	0.25924	1718900000	37.353	364100000	9.3764	1808700000	4.1566	5469100000	10.741	34038	725880	0.08525	231760	0.21031	43355000	60080	0.12608	1001400	1070300	0.29789	37099000	0.028163	0.088262	2.3943	61.263	41.281	8.7022e-10	0.00062904	0.0059008
PS_56	0.13964	0.02923	0.0011838	2.2376e-14	0.017225	0.056637	0.060419	0.018863	0.13391	27267	22955000	0.036427	0.31143	10630000	0.15073	92713	0.0038	199980000	0.16585	32142000	0.67668	509940000	29.335	306000000	17.162	732470000	12.255	7095000000	8.6723	19381	607960	0.12351	143510	0.66903	34066000	162440	0.045817	386030	2358700	0.1632	23277000	0.039929	0.060779	2.9488	69.316	17.887	7.1785e-10	0.0012929	0.0050575
PS_57	0.14421	0.029908	0.00076564	7.9034e-15	0.014973	0.022535	0.079134	0.010108	0.048851	29944	50920000	0.07186	0.51427	5255200	0.37371	51716	0.011299	239280000	0.1671	59314000	0.40556	903100000	48.886	762450000	11.891	841590000	11.467	4804600000	8.1173	12611	889410	0.093572	138050	0.65897	42674000	61934	0.10479	602030	1192500	0.17176	23875000	0.045627	0.05271	2.2762	164.11	17.701	1.7748e-09	0.00099569	0.0050884
PS_58	0.040848	0.042103	0.00090444	1.51e-14	0.015729	0.036432	0.027764	0.029266	0.058179	33992	19190000	0.040772	0.18245	12742000	0.38771	69439	0.0099441	207450000	0.31409	42877000	0.20752	945170000	67.895	693470000	7.3541	653960000	3.3976	2584800000	6.713	13447	1169300	0.10403	201090	0.19504	75790000	155570	0.084539	545140	1100900	0.095824	16673000	0.019412	0.15208	4.1735	117.92	14.351	7.6289e-10	0.0015971	0.0089627
PS_59	0.038782	0.028523	0.00059846	2.3569e-14	0.013942	0.054686	0.099149	0.015249	0.048422	48052	19700000	0.049505	0.30109	5025600	0.40596	65570	0.0072442	294080000	0.26087	96126000	0.46625	554170000	51.035	740790000	16.01	1238300000	3.3062	3686200000	6.2653	12966	677240	0.047608	331390	0.57337	64884000	161320	0.12794	907330	3663800	0.16917	31360000	0.040024	0.05186	2.3841	126.53	27.07	1.0505e-09	0.00060905	0.0067371
PS_60	0.10186	0.037563	0.0008236	1.0378e-14	0.011171	0.0226	0.036542	0.016575	0.059581	43370	33642000	0.047417	0.1725	7713300	0.24545	103920	0.0060231	126100000	0.19472	60921000	0.44682	1160300000	41.76	829200000	9.3137	1165300000	3.9046	3948200000	12.233	13127	933250	0.082994	122040	0.2355	74748000	118690	0.11935	1074100	3906600	0.14082	16578000	0.042008	0.058733	4.0045	85.825	27.816	7.1307e-10	0.001071	0.0050776
PS_61	0.057028	0.027021	0.00045538	2.0111e-14	0.011849	0.034636	0.02853	0.011445	0.15955	94963	27571000	0.068271	0.37502	13254000	0.32389	80688	0.011171	146420000	0.1271	36402000	0.67961	1551500000	93.045	592640000	12.703	1314800000	12.116	3410600000	12.662	17952	950420	0.10753	345600	0.49835	93942000	55807	0.038104	645320	2645100	0.084943	21429000	0.044184	0.055681	4.809	93.523	25.234	1.5964e-09	0.0010047	0.016558
PS_62	0.039977	0.039719	0.00034072	1.6094e-14	0.016961	0.037517	0.045769	0.011731	0.16415	34639	34353000	0.068152	0.46015	12045000	0.34472	106160	0.0074458	164620000	0.32074	34401000	0.57807	1576900000	26.37	508680000	17.408	1183300000	9.2056	6380100000	6.3116	34350	522530	0.044703	164040	0.35133	79500000	82821	0.11962	799060	3234300	0.082193	39725000	0.025807	0.066296	2.8911	105.58	26.226	6.7522e-10	0.0015746	0.010704
PS_63	0.075339	0.038695	0.00033626	1.0127e-14	0.0079609	0.018577	0.058687	0.026477	0.18298	71871	31875000	0.056439	0.41347	16819000	0.28834	42632	0.0044423	153270000	0.30342	100920000	0.25888	1001500000	62.094	523650000	12.003	1345700000	3.5647	6776800000	8.266	15200	1469200	0.084706	366090	0.59856	34818000	44086	0.039502	590600	3297100	0.14579	25489000	0.014844	0.14476	5.0289	56.611	14.67	1.0413e-09	0.0015651	0.016217
PS_64	0.042758	0.030142	0.00085169	1.7571e-14	0.010932	0.021286	0.075056	0.017341	0.076405	69946	19841000	0.135	0.19153	9371000	0.39587	94425	0.0087012	355320000	0.13363	51225000	0.81104	1483100000	33.151	771100000	10.618	701230000	10.213	6853600000	12.664	26404	1831900	0.11	115700	0.63979	30140000	95194	0.10226	923880	2386200	0.22806	19876000	0.01921	0.1669	3.6944	58.909	14.218	2.0765e-09	0.000834	0.0057083
PS_65	0.14141	0.035423	0.0004938	1.508e-14	0.0094059	0.018944	0.085011	0.011338	0.10587	34958	32682000	0.043451	0.57746	14580000	0.15584	34270	0.0036055	198010000	0.17445	84853000	0.25914	1676000000	36.081	1022100000	7.6798	513030000	6.9821	2234200000	7.1136	31038	1053600	0.14688	186230	0.3274	43609000	99472	0.039167	1333600	2554300	0.29068	16491000	0.050273	0.18124	6.7028	62.212	25.755	7.9412e-10	0.00096601	0.0088171
PS_66	0.051056	0.029984	0.001086	2.0159e-14	0.013149	0.019785	0.02892	0.015148	0.089453	27451	68870000	0.047531	0.28171	14927000	0.32097	72829	0.0074527	207710000	0.10509	38304000	0.69296	659820000	55.89	369230000	17.597	854820000	4.0042	2041100000	4.2114	37867	1008800	0.054708	172590	0.47592	34294000	51100	0.039327	991650	3016900	0.1877	34499000	0.018467	0.071238	3.8972	133.95	52.528	7.2409e-10	0.001299	0.014521
PS_67	0.048911	0.02689	0.00034494	1.8028e-14	0.019246	0.018025	0.074624	0.018869	0.086127	57440	45211000	0.072785	0.24087	7378900	0.28928	40178	0.012922	244340000	0.25607	78175000	0.50023	479530000	78.732	658670000	12.15	612930000	9.3435	2725000000	7.0453	13450	602260	0.12915	141110	0.63968	34928000	65987	0.048816	497910	1172300	0.10382	29382000	0.035877	0.067945	2.5067	87.203	38.15	1.0258e-09	0.00081336	0.015383
PS_68	0.057951	0.029914	0.001018	7.3916e-15	0.013678	0.027954	0.10301	0.01907	0.092754	37590	36680000	0.04701	0.24058	11675000	0.11465	37155	0.00486	151530000	0.11496	35919000	0.37724	479300000	70.286	341250000	6.9263	874530000	5.946	2030600000	9.3347	14233	1645100	0.1401	380760	0.47148	90186000	53048	0.10339	749570	1683700	0.12767	16305000	0.051627	0.048032	2.2802	71.169	14.065	1.1382e-09	0.00060822	0.011274
PS_69	0.067247	0.039481	0.00046941	1.9655e-14	0.0083679	0.044896	0.044555	0.022072	0.12588	77605	36311000	0.12384	0.17728	15014000	0.25655	42278	0.0079908	106940000	0.18742	29631000	0.62292	1046400000	82.182	542340000	10.46	1510800000	4.513	4344400000	4.792	15556	742590	0.067069	132190	0.25725	73725000	112630	0.10452	1277200	1400100	0.12349	23868000	0.020665	0.078404	4.5546	126.44	15.048	1.6331e-09	0.00070145	0.0093521
PS_70	0.1323	0.030208	0.00080854	2.2101e-14	0.0086436	0.030287	0.06282	0.019999	0.079934	47348	26755000	0.089754	0.16298	9538800	0.17831	113030	0.0098633	212770000	0.13593	102200000	0.24109	686150000	94.845	607570000	11.313	485000000	11.121	2392400000	7.1501	18038	1480500	0.058297	99739	0.37264	73045000	46999	0.12265	770610	2087000	0.13549	13190000	0.054564	0.058379	2.9251	93.403	19.234	9.6321e-10	0.0013709	0.010529
PS_71	0.12459	0.032159	0.0010287	1.8835e-14	0.017893	0.023982	0.030114	0.012745	0.14492	30848	58115000	0.098927	0.42636	8646500	0.22025	41042	0.0092519	379760000	0.27355	58546000	0.59548	474720000	27.784	292690000	8.0184	566960000	7.6591	3319900000	4.491	22041	1258900	0.090188	291510	0.24886	45361000	86612	0.067067	573580	1083600	0.094515	33619000	0.01558	0.11852	4.3617	127.64	23.582	1.4498e-09	0.00059272	0.0063985
PS_72	0.13842	0.032699	0.00033355	7.5182e-15	0.01175	0.016145	0.078197	0.013111	0.13125	53569	47309000	0.052724	0.2838	9494100	0.23068	34998	0.0091642	313110000	0.10464	94078000	0.40492	615760000	74.005	546180000	16.887	881090000	11.618	2538700000	4.5009	19977	666420	0.1083	134380	0.28299	35381000	104720	0.13704	808690	2504200	0.15665	17371000	0.027464	0.055709	2.8005	50.937	14.214	1.0697e-09	0.0013123	0.0086085
PS_73	0.10085	0.031227	0.0010245	9.5064e-15	0.011491	0.056986	0.057615	0.015709	0.15436	29425	39686000	0.08736	0.15951	8600100	0.30156	92755	0.0086701	148920000	0.1673	70392000	0.61142	1129400000	51.146	767290000	10.959	522880000	9.8589	4404300000	5.2598	26610	792100	0.059494	267990	0.28943	35508000	88306	0.073786	1004800	3507400	0.2886	34937000	0.04044	0.15073	4.3393	74.578	20.174	1.75e-09	0.00057701	0.0061128
PS_74	0.1433	0.032363	0.0010084	1.4298e-14	0.015215	0.033428	0.070647	0.03383	0.065329	51731	46886000	0.053982	0.5663	8409200	0.1975	34639	0.0045175	210180000	0.14838	29245000	0.41612	743430000	84.696	579300000	13.542	658570000	10.726	4211100000	7.9647	27059	839430	0.082901	164940	0.64302	38874000	148530	0.078221	588490	1075400	0.32589	42180000	0.041558	0.065124	3.146	66.27	52.122	1.1401e-09	0.0012717	0.0062693
PS_75	0.10001	0.032207	0.0010523	2.563e-14	0.01696	0.042134	0.049101	0.014666	0.082698	75831	42218000	0.11888	0.16602	7203500	0.1329	52104	0.010028	304310000	0.15351	43273000	0.275	1381400000	56.184	1075100000	13.51	831380000	5.5124	6774100000	5.3677	17735	1149100	0.14219	224460	0.43125	30793000	69630	0.090087	577820	2015800	0.089956	15252000	0.017602	0.1554	7.1841	81.246	39.302	1.545e-09	0.00065829	0.014259
PS_76	0.087558	0.045006	0.00057121	2.289e-14	0.014915	0.050291	0.056221	0.011747	0.087905	44329	21301000	0.071532	0.17286	15513000	0.25557	47787	0.013177	117340000	0.11665	58857000	0.35641	789110000	40.752	772850000	9.5819	657460000	4.2836	6018800000	10.966	28792	811520	0.15475	203580	0.30231	62662000	45505	0.098308	1235600	1060400	0.08254	27439000	0.038073	0.053559	2.8701	48.617	30.051	8.7878e-10	0.0010232	0.013303
PS_77	0.043469	0.028108	0.0011494	2.4199e-14	0.012084	0.028024	0.032469	0.010202	0.11799	79602	39565000	0.076234	0.50466	11097000	0.33532	73685	0.0065765	119030000	0.11238	56587000	0.52234	1792300000	31.964	848770000	9.5543	1668600000	5.4733	5880200000	9.6288	41507	921940	0.16961	233690	0.29928	36058000	59534	0.047749	641550	1523800	0.17178	16495000	0.049267	0.15412	3.7088	157.11	28.196	1.5191e-09	0.0016963	0.016916
PS_78	0.040873	0.033451	0.00033124	7.824e-15	0.018857	0.040068	0.035726	0.011765	0.083095	72308	36325000	0.1415	0.41093	18372000	0.2687	36046	0.0067405	118410000	0.14053	30143000	0.54503	1354200000	99.803	878220000	14.631	1089200000	7.6686	3242800000	4.095	33320	579280	0.14009	208970	0.52135	37612000	61147	0.089923	471630	1398900	0.18323	12684000	0.050836	0.068809	2.1613	124.76	21.348	1.7825e-09	0.0009978	0.0068653
PS_79	0.051262	0.031501	0.001208	8.2642e-15	0.011459	0.019475	0.073904	0.035799	0.048062	45262	35171000	0.036812	0.18392	9300900	0.20651	53614	0.0067408	207380000	0.17554	114670000	0.41615	1259600000	100.36	430110000	12.432	492340000	10.987	2721500000	4.065	10570	1687100	0.044111	217620	0.33097	31052000	136490	0.1204	461290	1261700	0.23842	33233000	0.042391	0.07739	3.3953	120.81	45.324	6.1495e-10	0.00094004	0.0072053
PS_80	0.056368	0.027714	0.00050344	1.4642e-14	0.0085892	0.017003	0.052918	0.015524	0.18392	82567	69197000	0.066306	0.25455	9628200	0.26125	45470	0.0037607	260830000	0.099809	96547000	0.37673	478370000	30.827	992270000	10.733	1123000000	9.2789	3863900000	12.417	29118	1471600	0.12548	196250	0.20076	87781000	47772	0.076256	1532800	1852200	0.089215	20651000	0.022402	0.060247	5.2944	121.18	32.032	1.4023e-09	0.00074769	0.013519
PS_81	0.053591	0.028079	0.000592	2.3817e-14	0.019347	0.056005	0.078309	0.021766	0.08465	33290	37944000	0.14191	0.15409	17328000	0.14721	51815	0.009379	287640000	0.33267	74759000	0.20949	514560000	59.594	421680000	13.608	1630600000	9.1404	3733800000	4.618	40263	1013600	0.079063	220380	0.50584	27333000	78503	0.052486	502690	3943100	0.094946	19090000	0.035764	0.098822	3.7736	51.025	55.208	1.7982e-09	0.000736	0.0048131
PS_82	0.12029	0.039984	0.00051638	9.6099e-15	0.0064302	0.043168	0.10257	0.033924	0.075786	77124	43185000	0.049731	0.54251	15115000	0.25267	82822	0.0045956	380340000	0.12689	110320000	0.33545	572320000	95.014	378010000	6.9564	491640000	3.588	2457600000	7.4172	11780	1338100	0.058648	193320	0.24409	24417000	51226	0.037796	603800	1653900	0.13904	13452000	0.040424	0.10901	4.2426	75.61	32.898	8.6209e-10	0.0017207	0.010937
PS_83	0.064884	0.030127	0.00062988	7.3555e-15	0.011287	0.023476	0.053973	0.026906	0.1718	94308	32120000	0.048197	0.16014	16713000	0.22381	34601	0.0052726	125890000	0.24424	84503000	0.48776	740600000	37.908	330910000	18.336	871490000	12.551	3892900000	7.752	11594	690000	0.12345	380640	0.24558	24783000	79839	0.054187	388090	2140300	0.29627	44971000	0.022366	0.11	3.5116	47.181	33.298	7.8122e-10	0.0015447	0.008441
PS_84	0.12192	0.029223	0.0003888	2.6906e-14	0.0092847	0.016212	0.067845	0.017067	0.14014	40951	26615000	0.045978	0.54977	7141700	0.32432	109610	0.0038545	199570000	0.21691	116330000	0.27575	1331300000	37.638	545460000	7.2689	643410000	12.179	4578500000	12.209	25553	1682400	0.1409	149070	0.25049	54453000	106980	0.1012	1451900	2498200	0.24443	32151000	0.015572	0.096126	2.2399	92.19	35.849	1.7932e-09	0.0017271	0.0082785
PS_85	0.039568	0.047013	0.0010313	1.3583e-14	0.011588	0.02657	0.03479	0.032986	0.16359	61385	44079000	0.042364	0.30826	5577400	0.34793	92355	0.005479	286210000	0.19821	70868000	0.65847	720740000	47.372	285390000	6.5604	1254200000	11.53	1932100000	7.5312	15122	697390	0.13557	143740	0.45353	47226000	147430	0.078436	1098700	1908800	0.28176	32051000	0.040658	0.088276	2.3847	119.77	18.352	6.6543e-10	0.0014413	0.0091158
PS_86	0.14444	0.033794	0.00073026	9.6405e-15	0.0091439	0.029115	0.049103	0.025785	0.074435	34485	70937000	0.14295	0.23331	7882100	0.36261	80630	0.0038819	258780000	0.18776	60272000	0.81442	1462900000	31.941	392500000	9.5483	808230000	11.722	3322400000	3.9234	20715	631200	0.092334	195000	0.29397	91628000	122830	0.11191	421190	1914000	0.085825	24407000	0.017578	0.10157	6.5529	166.66	31.094	1.634e-09	0.0010018	0.011802
PS_87	0.13962	0.036085	0.0011774	1.9257e-14	0.017631	0.049016	0.040853	0.01548	0.054885	84718	19950000	0.054508	0.26663	6067500	0.31609	63871	0.0057389	164160000	0.32601	41677000	0.30726	1496200000	42.998	857700000	10.527	975280000	11.711	3173700000	12.036	16981	822130	0.072053	157610	0.24151	49075000	88027	0.064845	490440	2679500	0.090822	36527000	0.017552	0.13969	7.0518	48.565	43.899	2.0009e-09	0.0006391	0.0066701
PS_88	0.037144	0.028536	0.00047962	2.7867e-14	0.01355	0.027596	0.064953	0.016502	0.087198	73666	38011000	0.05963	0.23233	6009300	0.35574	65210	0.0047227	270990000	0.12087	67243000	0.64331	1497400000	31.407	394450000	11.567	1687400000	4.6073	2949000000	5.4439	10724	694420	0.065773	382840	0.24225	76277000	157970	0.080929	446490	1245800	0.11719	24927000	0.023952	0.15743	4.1075	115.93	32.024	1.7192e-09	0.00064223	0.004982
PS_89	0.12793	0.041546	0.0003884	7.8811e-15	0.0066822	0.018819	0.090119	0.036868	0.13878	77675	40875000	0.11401	0.32272	17222000	0.11827	102510	0.0066597	196230000	0.11016	114750000	0.20552	1572900000	42.894	552850000	7.6395	862680000	5.4058	2579800000	7.3328	16214	809850	0.052291	115220	0.17886	78792000	112050	0.036785	510730	1129900	0.27032	43486000	0.016941	0.077443	3.9615	181.39	15.862	1.8982e-09	0.00058437	0.0062241
PS_90	0.084354	0.032396	0.00054137	1.1117e-14	0.0098969	0.033128	0.081622	0.0094812	0.14765	53622	58241000	0.075931	0.21889	15371000	0.439	44798	0.0042393	210740000	0.14361	65852000	0.71146	1346600000	43.88	603410000	12.735	862720000	9.8543	2559200000	4.9006	20066	1695900	0.10017	227190	0.32929	44803000	48138	0.064109	603440	1934600	0.28989	13074000	0.020791	0.16434	4.2524	57.516	43.011	1.5279e-09	0.001697	0.011106
PS_91	0.11789	0.031186	0.00034542	1.1051e-14	0.021198	0.032164	0.031365	0.031242	0.062434	38868	67791000	0.11749	0.57328	12341000	0.28091	108740	0.0052787	106760000	0.19245	58182000	0.39784	1167100000	39.673	767450000	13.531	1470000000	5.9325	7436900000	11.71	18849	1068000	0.13086	271590	0.33979	47314000	65720	0.043853	1218800	2627600	0.14529	19465000	0.021686	0.071477	1.9184	175.85	18.598	1.5398e-09	0.00097022	0.0070656
PS_92	0.11456	0.031398	0.0008093	1.4531e-14	0.013775	0.022074	0.084251	0.02008	0.14129	80416	53167000	0.14202	0.19781	8419000	0.24629	39339	0.0048182	231430000	0.20468	71847000	0.78944	526610000	28.951	302310000	16.989	1187100000	7.249	6831800000	6.6107	16313	656710	0.075607	250900	0.54248	64671000	41337	0.061947	762980	2429700	0.14908	20840000	0.035273	0.11504	3.7873	50.288	25.12	1.2967e-09	0.0013688	0.018272
PS_93	0.07104	0.03132	0.00040171	2.4633e-14	0.013698	0.031617	0.083585	0.032192	0.119	49114	66183000	0.069483	0.30579	6738700	0.14901	47294	0.0050282	176240000	0.15265	38183000	0.48401	1282800000	27.032	593920000	7.3071	1092700000	9.3655	2663400000	5.0829	31470	587000	0.069209	119380	0.21846	84757000	102680	0.05901	925050	1572200	0.22372	11843000	0.015144	0.12337	2.4488	136.56	23.393	8.55e-10	0.00089791	0.01509
PS_94	0.079291	0.029105	0.00045185	1.1267e-14	0.013151	0.015179	0.047958	0.028288	0.070074	64017	40426000	0.059665	0.33585	17609000	0.12558	35812	0.0040402	227740000	0.17381	46030000	0.38065	519740000	57.647	282240000	7.6673	1477700000	7.3687	2807600000	5.9535	11776	1351200	0.15565	112080	0.20716	59319000	121190	0.0427	639820	2935200	0.23142	17059000	0.026082	0.14618	2.9719	91.415	22.605	1.292e-09	0.00078087	0.0059009
PS_95	0.085335	0.030463	0.00064898	1.5737e-14	0.013484	0.014918	0.042924	0.026005	0.062265	32953	44179000	0.073704	0.4412	5105100	0.27769	87551	0.0078452	178670000	0.16474	104260000	0.32012	636080000	42.146	1023400000	11.368	1717700000	10.242	4979700000	4.5836	13542	1233500	0.07457	295320	0.28039	87655000	113300	0.080651	511220	3725200	0.099921	19376000	0.019847	0.097789	4.7958	110.85	45.18	2.1615e-09	0.001415	0.0080054
PS_96	0.096046	0.032321	0.00034283	1.1998e-14	0.0068039	0.029567	0.028726	0.020992	0.11413	101060	27206000	0.081282	0.39652	7791100	0.1435	76586	0.013619	334930000	0.33804	45385000	0.64011	1240400000	42.865	499140000	11.469	1332700000	4.3544	4533500000	4.3761	12530	491110	0.09029	344110	0.49159	26203000	55520	0.036741	1046200	1437700	0.30285	27299000	0.01735	0.11835	4.8874	72.409	47.237	7.3129e-10	0.0006549	0.0081233
PS_97	0.12395	0.03549	0.0011182	8.4376e-15	0.011836	0.027787	0.02644	0.011191	0.051542	27427	58708000	0.065745	0.45851	6978600	0.20931	98173	0.011703	219490000	0.24137	48252000	0.24479	572200000	64.106	566560000	16.748	1483000000	12.204	2149700000	11.138	18548	531950	0.067681	231550	0.49613	51383000	48419	0.11027	1109200	3277700	0.32511	17066000	0.02634	0.15505	4.0835	47.555	34.208	1.2041e-09	0.0008151	0.0064034
PS_98	0.062268	0.036354	0.00093193	1.2382e-14	0.0068625	0.056736	0.072016	0.030566	0.13693	39316	34943000	0.086762	0.57897	13790000	0.11703	57778	0.0093568	386120000	0.24951	66106000	0.41874	1507400000	32.01	974250000	12.619	517100000	8.7531	4655700000	9.387	23293	538360	0.15917	188340	0.62353	31448000	155090	0.057164	609550	2703200	0.12387	22306000	0.044938	0.18214	2.9993	47.609	16.433	1.575e-09	0.0014235	0.012307
PS_99	0.039102	0.031611	0.0008792	1.2478e-14	0.013709	0.04855	0.032622	0.010774	0.072538	84729	18613000	0.056604	0.38835	6672800	0.1509	34340	0.0047233	406780000	0.10041	97108000	0.64915	976600000	50.746	370690000	12.182	1476900000	6.9553	2795100000	5.017	27926	1744600	0.063328	107450	0.29526	28545000	65460	0.05776	845360	1943800	0.25127	16541000	0.027278	0.1812	4.8725	74.431	18.406	1.2766e-09	0.00048156	0.009778
PS_100	0.11098	0.02946	0.00037079	1.2503e-14	0.0072378	0.018202	0.042038	0.012095	0.12891	49200	63402000	0.039469	0.27883	9652100	0.16794	33716	0.0088323	129780000	0.11328	54272000	0.53975	456110000	42.997	338080000	12.129	684060000	3.4498	5876300000	4.1705	34974	977740	0.051682	107710	0.26523	28670000	107440	0.042797	1190200	2721000	0.25008	28634000	0.015034	0.060388	5.2155	54.659	17.726	1.9809e-09	0.00095631	0.0094937
PS_101	0.10243	0.034983	0.00097557	2.1361e-14	0.011293	0.026178	0.041787	0.023615	0.16625	92431	40461000	0.069828	0.17678	16285000	0.32626	71786	0.0072666	138330000	0.16028	112940000	0.32222	492180000	65.802	468300000	5.717	539710000	9.9258	2551200000	9.6505	20801	1172300	0.047855	138360	0.21477	29765000	147170	0.050686	846380	3799300	0.16591	43347000	0.02077	0.17304	1.954	112.83	19.082	1.3661e-09	0.0014354	0.0073609
PS_102	0.065868	0.039771	0.00092825	9.523e-15	0.011875	0.019504	0.073823	0.019871	0.071529	39745	24698000	0.062195	0.20399	5077600	0.2705	58079	0.0056815	118450000	0.23668	40703000	0.25329	1072200000	46.768	416300000	17.709	593780000	3.3811	5275200000	3.8548	12134	979260	0.063026	102720	0.50728	90588000	47610	0.11443	1434800	2030700	0.10466	27064000	0.017558	0.085708	5.1006	80.673	19.08	1.4732e-09	0.0014207	0.007683
PS_103	0.081818	0.038886	0.00061564	1.6319e-14	0.0069584	0.019474	0.07314	0.017084	0.18637	52016	68190000	0.041482	0.39583	6103500	0.12998	53769	0.0076187	193780000	0.16498	39470000	0.37422	1724000000	64.577	534130000	6.9397	846340000	5.6926	4593400000	3.4262	27202	1038000	0.10556	106450	0.19988	82295000	72585	0.0632	787460	1688600	0.20462	30749000	0.03983	0.067523	5.0246	72.407	46.578	1.1053e-09	0.00076754	0.0052309
PS_104	0.059949	0.029722	0.0011759	1.7323e-14	0.017655	0.014786	0.049331	0.030024	0.069	33678	20851000	0.038408	0.21118	5182200	0.16682	73330	0.010377	132440000	0.1292	93662000	0.57746	489030000	37.186	298350000	5.2877	575730000	5.9153	3366300000	4.7884	29773	1304800	0.10786	363590	0.47508	88311000	63217	0.11487	840220	2732400	0.083421	39085000	0.018874	0.14937	3.412	48.63	42.213	6.7215e-10	0.00085118	0.0097755
PS_105	0.050478	0.029463	0.00044459	2.266e-14	0.016491	0.042322	0.10427	0.032668	0.061455	68563	20063000	0.059035	0.1506	6778800	0.1732	73590	0.0095167	120930000	0.23986	63288000	0.25152	505010000	46.558	870320000	6.1126	1138500000	7.3637	2308800000	5.3625	24937	508130	0.1012	99896	0.43866	43756000	47225	0.10896	511720	1123600	0.32518	29991000	0.014817	0.058199	3.4761	149.94	15.152	1.5144e-09	0.0010445	0.007077
PS_106	0.046059	0.035221	0.00034714	2.2418e-14	0.0092841	0.022213	0.069803	0.030662	0.057082	41680	51208000	0.11796	0.21475	5663300	0.24872	49739	0.0045199	128070000	0.14865	58685000	0.24528	1055600000	54.709	511030000	9.8116	682380000	8.4212	4387800000	3.275	23304	464350	0.055671	110900	0.28513	83050000	146290	0.12387	735160	1161100	0.29709	30036000	0.014899	0.15463	5.6959	166.39	38.558	9.4769e-10	0.00079908	0.0096248
PS_107	0.14587	0.037987	0.00038277	9.8514e-15	0.0074877	0.022242	0.031956	0.031833	0.050325	76493	58596000	0.10908	0.25423	6237400	0.18379	87518	0.010215	319820000	0.17613	99265000	0.25341	1257500000	91.103	303470000	9.4024	1430900000	12.045	4250400000	10.242	23333	749480	0.11837	168920	0.35536	39768000	51793	0.085514	1152300	3678000	0.2584	16560000	0.024977	0.049973	3.9477	90.239	19.744	7.922e-10	0.0013271	0.018637
PS_108	0.065847	0.027886	0.00033492	2.633e-14	0.014406	0.015515	0.044893	0.0098441	0.049089	86456	39838000	0.060375	0.3249	8976100	0.30346	48705	0.0088186	183660000	0.17095	78836000	0.24602	1811000000	88.263	637060000	19.939	492960000	4.5742	3411000000	7.8844	21905	1438300	0.046549	140410	0.55167	67760000	161740	0.03894	580030	1725900	0.14028	40636000	0.021933	0.054863	3.967	85.079	32.466	8.7492e-10	0.00079255	0.0068278
PS_109	0.11921	0.027993	0.00030842	2.7533e-14	0.0083653	0.037894	0.029007	0.036598	0.066336	58036	40410000	0.070784	0.53772	17100000	0.13493	100220	0.0057343	292070000	0.33821	44209000	0.41995	560160000	43.361	867130000	10.808	1345200000	6.5909	7089700000	5.2959	34354	526040	0.056071	239840	0.47227	68971000	78977	0.048461	488950	1554000	0.16408	31286000	0.029367	0.091153	4.4466	54.917	31.484	6.4196e-10	0.0016587	0.0076341
PS_110	0.08819	0.036807	0.00091366	2.5672e-14	0.012808	0.039653	0.083842	0.032249	0.078116	50617	48406000	0.11753	0.22512	16002000	0.23206	51405	0.0082093	372270000	0.1538	56561000	0.52452	687040000	45.578	521690000	7.3193	594090000	8.9804	5938900000	11.742	11367	1767100	0.046899	221830	0.19902	91732000	73272	0.13389	724470	3278000	0.18325	36907000	0.028629	0.15455	4.3264	149.74	35.649	2.0106e-09	0.00071767	0.011042
PS_111	0.12824	0.032162	0.00047757	2.7401e-14	0.0079428	0.037039	0.046876	0.011478	0.15896	51562	43531000	0.12955	0.21774	5378100	0.26902	51891	0.013346	262530000	0.13559	65996000	0.67347	689170000	31.551	588080000	5.5881	1405100000	4.493	4068800000	7.2002	11318	589280	0.14607	294740	0.28551	83784000	76601	0.076223	515700	1264300	0.18286	12300000	0.027797	0.18123	3.7007	114.19	46.932	1.723e-09	0.00047679	0.017549
PS_112	0.050135	0.036355	0.00051853	1.1676e-14	0.0074502	0.017312	0.077303	0.010258	0.063921	97758	41292000	0.054839	0.18784	6905500	0.41134	93254	0.0035855	250740000	0.37428	72353000	0.44855	1078900000	27.336	877480000	14.438	1146300000	7.9663	3922700000	5.1639	39005	490510	0.065027	100030	0.40578	66431000	115140	0.076303	653910	2340800	0.098306	29436000	0.043876	0.18388	4.0534	84.421	21.304	1.7341e-09	0.0006064	0.012047
PS_113	0.065437	0.026943	0.00050369	1.0593e-14	0.013395	0.048175	0.093224	0.016983	0.15819	48243	45215000	0.04476	0.2375	14297000	0.19181	77445	0.0043169	220090000	0.23141	54712000	0.51748	1109600000	28.029	327750000	10.162	1244200000	5.9784	1962100000	8.1606	12259	1078000	0.049423	265760	0.2165	84070000	95750	0.045605	620390	1906600	0.21408	17629000	0.040256	0.049075	1.9568	160.13	23.755	1.5345e-09	0.00094297	0.0085394
PS_114	0.11686	0.029612	0.0006247	1.0656e-14	0.01421	0.039584	0.050389	0.020628	0.05716	40943	24007000	0.069187	0.25761	5860800	0.1582	71742	0.012635	297310000	0.10905	66195000	0.35109	1038000000	50.958	332540000	5.5589	1048700000	6.1397	3947400000	10.729	28610	593210	0.085922	131980	0.63577	58052000	129890	0.052057	1101400	1089700	0.11111	11986000	0.020889	0.07481	3.8394	71.843	19.972	1.299e-09	0.0012771	0.012266
PS_115	0.069139	0.030164	0.0011399	1.0752e-14	0.008158	0.015133	0.078528	0.021969	0.10915	33301	28961000	0.044917	0.17607	14143000	0.12621	53488	0.0086883	384220000	0.16106	29424000	0.36694	732560000	61.664	498900000	8.2234	1117300000	7.2281	3270700000	5.6362	11473	530470	0.12634	116480	0.19126	92868000	112420	0.12038	695130	1217900	0.12819	16605000	0.022894	0.1493	5.9587	59.612	46.503	8.8667e-10	0.00090451	0.0052399
PS_116	0.077304	0.027408	0.00044645	1.4337e-14	0.0172	0.042886	0.032149	0.02329	0.10026	42493	36152000	0.1089	0.36593	6332100	0.21044	85195	0.0042166	274580000	0.36947	42738000	0.30097	721990000	40.07	952760000	17.684	1511000000	7.1893	6009700000	6.7042	22075	1258200	0.055891	109810	0.52742	55783000	120260	0.14204	757000	1179700	0.14734	28535000	0.03957	0.064703	2.4616	69.173	14.695	2.0447e-09	0.00064805	0.010888
PS_117	0.054923	0.028232	0.00065493	1.7133e-14	0.018256	0.022688	0.093612	0.013163	0.051272	71689	44162000	0.047663	0.22359	17159000	0.14819	105620	0.013464	215960000	0.10785	105880000	0.54934	782570000	41.846	652130000	18.703	1043800000	9.9717	4399800000	3.8485	14874	1832200	0.15614	124190	0.19873	35010000	121450	0.11205	512030	1210100	0.19534	22313000	0.036435	0.11361	2.6092	92.822	52.507	1.0307e-09	0.0018053	0.012427
PS_118	0.041524	0.043278	0.00058851	1.989e-14	0.011255	0.019084	0.029908	0.01009	0.10735	31933	68612000	0.074582	0.30446	8148400	0.36787	77732	0.0042794	129690000	0.22792	68639000	0.41689	578250000	88.086	520120000	8.6958	1551900000	3.6609	2347300000	11.383	26514	1802300	0.056536	133180	0.49923	32946000	146820	0.058385	891020	2038400	0.14108	11769000	0.056949	0.083641	5.0199	52.538	53.836	1.8192e-09	0.00078831	0.0054696
PS_119	0.093738	0.039503	0.00053443	2.72e-14	0.011255	0.054255	0.082376	0.01659	0.13958	36070	27131000	0.075592	0.37525	5951300	0.26549	81229	0.0048037	112310000	0.19064	81161000	0.25418	1600000000	49.122	1035600000	14.509	739120000	9.3932	4286700000	11.346	25377	1531300	0.07259	139270	0.60225	57873000	74033	0.093933	397660	2091000	0.10051	15624000	0.017677	0.14198	6.375	162.35	19.414	1.3199e-09	0.0014353	0.013001
PS_120	0.094911	0.029028	0.0011483	2.6017e-14	0.0086234	0.026351	0.054379	0.017337	0.061787	51519	47409000	0.070179	0.41148	11938000	0.2756	110840	0.0081316	160660000	0.13788	60019000	0.24748	572870000	44.394	430580000	16.409	563410000	8.4531	1937700000	4.0176	23166	937060	0.065536	247830	0.40202	38060000	133710	0.060187	449500	1663700	0.13324	28534000	0.027642	0.10342	3.2106	51.095	45.273	1.3874e-09	0.0013117	0.0083855
PS_121	0.094819	0.041678	0.0011353	1.5697e-14	0.009916	0.01816	0.042016	0.022753	0.16884	49695	41533000	0.04995	0.31208	17807000	0.11902	43159	0.004416	203420000	0.11765	101610000	0.51284	560360000	61.319	328440000	13.048	1383500000	11.891	4841700000	9.0576	35778	1069100	0.090339	390910	0.32299	24048000	69680	0.063378	418460	2765300	0.25972	15589000	0.019656	0.15091	5.6634	153.59	14.958	6.8528e-10	0.00049938	0.0075719
PS_122	0.065811	0.040467	0.00092745	1.7763e-14	0.0074358	0.046096	0.070796	0.013872	0.057496	83268	30977000	0.044289	0.25233	16334000	0.28752	44179	0.0076384	410390000	0.16659	45228000	0.35229	1029800000	89.873	419640000	15.178	544500000	6.0646	2373600000	3.3912	15516	619280	0.060113	209860	0.66634	33306000	43483	0.058147	704520	1900100	0.084125	16122000	0.034286	0.12314	3.7465	169.78	24.618	1.3889e-09	0.00057199	0.013304
PS_123	0.090625	0.030483	0.00057514	2.6206e-14	0.019046	0.033907	0.071728	0.022618	0.082515	69549	32753000	0.12787	0.32011	5275300	0.26978	38114	0.0035512	252000000	0.28031	53929000	0.34668	1247700000	90.341	558940000	9.1403	958300000	3.4602	6167100000	3.3108	11146	1573200	0.06986	389530	0.34192	49511000	92100	0.06217	619810	3869300	0.20644	20746000	0.023493	0.058912	2.9562	117.75	31.216	1.0199e-09	0.000983	0.005754
PS_124	0.046808	0.02761	0.00045986	9.6576e-15	0.007717	0.024849	0.049164	0.032574	0.1795	39405	38370000	0.059871	0.539	12635000	0.16691	41035	0.0049033	399580000	0.13733	73463000	0.4009	915240000	83	294410000	12.646	923900000	4.6413	3368900000	4.1366	21357	1448100	0.14841	188750	0.49086	49390000	100110	0.0392	919530	1063000	0.32013	18569000	0.042631	0.073595	1.9452	172.21	31.157	1.9144e-09	0.0011324	0.0072313
PS_125	0.10138	0.02829	0.00035435	8.2552e-15	0.010386	0.025064	0.0628	0.033637	0.055608	35870	64842000	0.096394	0.58855	15257000	0.11866	34905	0.0039098	146250000	0.31533	67270000	0.55319	481120000	47.339	1057500000	10.52	1806000000	8.0196	2971100000	4.9327	11386	869180	0.043296	207970	0.4121	46873000	70696	0.11075	697440	1746300	0.25565	23162000	0.030492	0.14634	5.7481	110.03	34.715	6.0873e-10	0.00093173	0.012665
PS_126	0.037154	0.04061	0.00045499	1.1093e-14	0.0083461	0.016249	0.041969	0.032098	0.06487	89190	48917000	0.05928	0.31073	6371400	0.13221	47253	0.0081	399850000	0.13528	79302000	0.28595	1560000000	56.024	340570000	17.964	624650000	5.386	2248000000	8.1821	31125	765920	0.063589	201920	0.1837	36639000	125200	0.058197	1083700	1161500	0.17144	22659000	0.023594	0.12553	3.7376	118.34	16.984	1.8752e-09	0.00049171	0.0063807
PS_127	0.12199	0.029459	0.00033485	2.6684e-14	0.010043	0.050999	0.10103	0.015917	0.085837	77335	35191000	0.070997	0.47609	6319900	0.39825	40488	0.004738	361610000	0.12023	91219000	0.75319	1729000000	44.298	339060000	13.236	1463200000	10.065	3474900000	5.0568	16615	1575300	0.13354	136730	0.6222	41426000	73264	0.096233	999060	3600100	0.27964	15789000	0.036951	0.067047	3.4644	63.196	34.972	1.1352e-09	0.0007338	0.0060008
PS_128	0.042057	0.044646	0.0011643	1.8813e-14	0.0082052	0.018019	0.035057	0.020746	0.18952	26222	50051000	0.092258	0.35274	18355000	0.125	99337	0.010336	223670000	0.14047	54054000	0.5367	676100000	39.786	650230000	5.4829	956560000	8.1087	3312400000	7.9903	10590	1381100	0.056951	257830	0.41813	30395000	45196	0.037622	793960	1261900	0.12018	38218000	0.020874	0.088386	4.3225	64.878	33.495	6.9076e-10	0.00098464	0.0099213
PS_129	0.039379	0.032208	0.00061529	2.4292e-14	0.0065171	0.043586	0.036287	0.015041	0.182	94029	61185000	0.12154	0.16644	9572100	0.36692	102700	0.0081823	276980000	0.11445	33655000	0.57319	1062500000	32.625	510960000	7.8012	1093800000	3.2565	4108000000	4.08	19063	1475000	0.049018	117600	0.69521	47648000	61339	0.073476	634390	2391700	0.25376	27570000	0.028652	0.16182	6.0303	103.43	24.243	2.2127e-09	0.00081942	0.011419
PS_130	0.042086	0.027652	0.00072448	1.3231e-14	0.011385	0.014503	0.035862	0.011736	0.098333	25545	28386000	0.14451	0.20588	14339000	0.22213	36361	0.0065396	323060000	0.24213	37247000	0.21167	1376100000	50.001	285480000	7.8158	928380000	3.4489	2612200000	8.6261	25273	598220	0.081484	165230	0.29998	41577000	64559	0.055479	439260	2221000	0.24403	36386000	0.033102	0.14717	3.1748	58.356	17.987	1.172e-09	0.0016006	0.013132
PS_131	0.07955	0.027361	0.00039385	8.9636e-15	0.0070971	0.036638	0.034805	0.02667	0.15134	76476	48413000	0.10592	0.28094	13891000	0.13482	38854	0.013029	205810000	0.26764	50132000	0.38922	1328200000	33.703	314060000	9.7994	727090000	3.5593	4892900000	6.2714	25149	1691700	0.065033	270780	0.46907	60129000	85812	0.11476	1363600	1534300	0.30424	36523000	0.017179	0.17488	2.7585	123.02	30.109	8.4139e-10	0.00046358	0.0094918
PS_132	0.045248	0.031735	0.00035409	2.1963e-14	0.014464	0.039562	0.078259	0.013055	0.16743	36960	35070000	0.040152	0.31334	8945100	0.3179	93044	0.0047105	259980000	0.12594	31833000	0.23747	1547300000	68.955	582210000	13.599	1100000000	12.157	2249900000	4.0251	25322	1620200	0.063871	336790	0.36182	63944000	118240	0.10604	806070	2057800	0.27566	27385000	0.022618	0.17859	2.2756	180.39	35.87	8.477e-10	0.00058613	0.010474
PS_133	0.044302	0.028919	0.00045581	1.6054e-14	0.011918	0.016985	0.052729	0.029184	0.12924	94072	41966000	0.055863	0.22832	5913500	0.31557	38294	0.011797	293770000	0.20233	49029000	0.25343	1201000000	35.87	1007700000	5.1889	1705200000	4.3838	4182700000	8.5198	15335	566650	0.04752	147730	0.20454	50099000	41989	0.068801	511850	1823800	0.30059	20096000	0.036479	0.064299	2.8952	137.28	17.448	8.4912e-10	0.0014577	0.007952
PS_134	0.069396	0.032411	0.00065034	1.5339e-14	0.0089736	0.018499	0.065692	0.0094409	0.052096	41879	58962000	0.13331	0.22057	7827300	0.11861	34355	0.0047972	321760000	0.25619	52783000	0.34582	638620000	31.421	845190000	16.682	488510000	4.024	4289700000	5.2855	29319	1217600	0.07387	193480	0.40718	25295000	63917	0.093117	821360	4107800	0.23997	23698000	0.023817	0.064441	5.1231	135.5	35.756	8.0181e-10	0.00075894	0.0073588
PS_135	0.099616	0.027378	0.0004037	7.2464e-15	0.011707	0.047505	0.079996	0.010247	0.069856	71500	44524000	0.069697	0.19257	8534000	0.11982	62371	0.0055701	165160000	0.10372	48888000	0.33947	1571400000	54.114	311160000	5.2821	1135800000	6.0588	6065100000	6.8732	30174	1431900	0.044718	238870	0.66594	30155000	69073	0.10392	1467100	1623100	0.19662	16841000	0.017761	0.089204	3.6498	145.86	35.427	1.6031e-09	0.0006224	0.005875
PS_136	0.041119	0.02824	0.00046854	1.9228e-14	0.0069964	0.030477	0.086197	0.023456	0.13917	48595	30860000	0.044227	0.22563	11826000	0.16999	36193	0.0064581	330600000	0.15396	90582000	0.62766	750320000	26.628	782310000	6.3555	535840000	5.2217	5507400000	8.9896	18188	1628500	0.047151	295980	0.58023	41036000	143020	0.060549	512580	1295200	0.17983	16578000	0.054111	0.065758	2.4835	138.45	18.618	1.2596e-09	0.001193	0.0060086
PS_137	0.13451	0.036173	0.0004101	7.8737e-15	0.018944	0.0418	0.053586	0.032232	0.052727	47569	27673000	0.057759	0.48744	9221800	0.17229	89230	0.0050835	227370000	0.096499	60527000	0.44504	662050000	26.008	666070000	5.0932	1095900000	4.4934	5136700000	10.063	12269	576690	0.060334	179980	0.42891	86951000	147260	0.098371	1014600	1463400	0.15429	41550000	0.033696	0.057872	5.5883	147.65	47.931	1.406e-09	0.00072846	0.011161
PS_138	0.077689	0.026882	0.00049178	1.7732e-14	0.0099143	0.019767	0.086071	0.034034	0.11954	94163	53571000	0.13977	0.2547	13236000	0.17874	51439	0.0043501	257270000	0.31993	31525000	0.25366	881840000	29.476	1005700000	17.597	674560000	4.2363	2467000000	8.8818	40478	580430	0.12446	372340	0.43716	41834000	55876	0.065189	397230	1163800	0.20279	38251000	0.033484	0.096085	2.2488	145.51	35.897	1.7181e-09	0.00093119	0.0061872
PS_139	0.038155	0.03152	0.00041691	1.7651e-14	0.016484	0.04842	0.097276	0.015524	0.082102	27891	26183000	0.12283	0.3223	5736100	0.13055	59741	0.011904	168730000	0.28993	71905000	0.30423	623170000	65.731	727610000	6.9457	919490000	10.253	3483900000	6.6412	22931	897030	0.15638	338840	0.63499	33668000	52051	0.041934	557590	3688300	0.14607	28459000	0.024026	0.066455	1.8508	47.177	53.681	1.6305e-09	0.00050464	0.0066629
PS_140	0.10568	0.029845	0.00052111	2.5041e-14	0.0099497	0.027446	0.03752	0.017661	0.15206	38997	36948000	0.042825	0.41933	9166700	0.11732	98780	0.009601	295520000	0.28183	45089000	0.69038	1291700000	58.376	541600000	14.795	1471100000	12.328	1947900000	12.001	33402	928770	0.12278	311710	0.69443	46644000	68618	0.14364	919660	1183300	0.15747	42988000	0.027354	0.11982	2.9464	171.26	25.1	1.4553e-09	0.00065905	0.0087905
PS_141	0.10308	0.033693	0.001046	1.4933e-14	0.01175	0.036519	0.098858	0.011076	0.098277	45177	44835000	0.050239	0.20219	10324000	0.16078	30236	0.0052027	203340000	0.18573	69713000	0.25122	1804900000	55.649	313760000	18.163	1737900000	4.531	6347000000	9.1206	12694	1364300	0.064004	109580	0.28865	36326000	134650	0.056101	1030800	1844800	0.17425	15226000	0.047485	0.052454	3.009	85.601	29.419	1.1839e-09	0.00072175	0.013461
PS_142	0.13424	0.035302	0.00041903	1.2023e-14	0.01102	0.037958	0.067602	0.036721	0.13333	27841	36377000	0.053124	0.17205	16137000	0.28552	58922	0.0062368	373840000	0.10492	101640000	0.32529	698210000	57.902	641810000	5.1561	490670000	10.829	5533700000	7.1982	13060	691740	0.063899	103040	0.44665	65113000	118630	0.062541	547130	2966700	0.13719	36877000	0.027815	0.10277	6.3328	134.19	14.896	1.7843e-09	0.0008759	0.0068978
PS_143	0.0606	0.028518	0.00037772	1.4068e-14	0.014905	0.014502	0.093256	0.011475	0.17427	70202	30238000	0.085785	0.32294	6284400	0.13826	39258	0.0059028	215220000	0.19124	92296000	0.79781	699700000	25.361	896280000	17.82	778180000	10.242	4081500000	5.4323	12828	716340	0.046749	387130	0.293	59365000	45079	0.062818	916060	1230400	0.09671	14621000	0.021087	0.10994	3.4219	125.89	48.678	1.4482e-09	0.0016706	0.0098955
PS_144	0.052077	0.030453	0.00054208	9.2764e-15	0.0068814	0.036601	0.031889	0.012762	0.054904	77003	42048000	0.048078	0.15115	7891300	0.18986	31976	0.0034649	166160000	0.13654	33869000	0.45022	1657000000	25.989	370000000	17.544	1728100000	9.4365	4224300000	11.304	26391	924780	0.075381	280100	0.50431	84837000	93451	0.087849	791200	1641800	0.12339	11397000	0.020243	0.053585	5.1675	59.55	28.162	1.3606e-09	0.0013659	0.0095988
PS_145	0.039159	0.03829	0.00066582	1.8541e-14	0.0092382	0.016581	0.038204	0.025776	0.12955	88477	40670000	0.093321	0.28173	6231200	0.26426	38227	0.0080613	125250000	0.3115	59766000	0.56646	1513200000	33.922	638340000	14.131	1076600000	3.3494	3244400000	3.4775	37704	804850	0.059569	129120	0.39668	42726000	71897	0.059312	515090	2223200	0.31647	29520000	0.027231	0.15499	3.4507	122.74	20.887	6.6349e-10	0.001265	0.0059208
PS_146	0.093156	0.029109	0.0010365	1.7749e-14	0.0073841	0.023233	0.062112	0.020379	0.055743	63010	41465000	0.038219	0.29987	18606000	0.2937	98402	0.0058837	392140000	0.22441	38445000	0.77229	1510900000	42.331	769290000	9.0106	768550000	5.6245	3138200000	5.6856	34601	1683000	0.13515	333290	0.52522	77397000	103450	0.066289	1483600	3380700	0.26292	35986000	0.024403	0.061083	1.8225	94.094	37.199	6.6593e-10	0.00067145	0.0086975
PS_147	0.049653	0.029538	0.00051494	1.2336e-14	0.0065879	0.023257	0.065095	0.015747	0.095556	95656	21391000	0.050791	0.45215	9876000	0.13253	56543	0.0061607	119100000	0.11676	44152000	0.52286	488600000	30.693	505290000	11.44	560910000	9.6986	4601500000	10.411	18020	663340	0.10073	207730	0.39473	87986000	50779	0.06993	386140	1239400	0.24336	20221000	0.034147	0.15099	3.0757	131.91	42.577	1.3697e-09	0.00067308	0.008997
PS_148	0.12988	0.033076	0.00072352	9.3862e-15	0.012177	0.019198	0.054799	0.035641	0.18728	36459	59304000	0.049145	0.33804	11203000	0.41378	111940	0.012554	253710000	0.11164	85293000	0.49908	652140000	74.303	990200000	12.824	588790000	4.0894	4346400000	11.646	15986	1690600	0.048687	109590	0.24701	35225000	100650	0.067281	691500	4068100	0.16459	22195000	0.018283	0.053785	3.8558	160.43	19.584	1.1353e-09	0.0011404	0.0068139
PS_149	0.040092	0.030584	0.00040461	8.1852e-15	0.018313	0.029492	0.07037	0.020152	0.068121	88517	23268000	0.070897	0.35429	17088000	0.22726	37845	0.0037792	297750000	0.30761	29897000	0.41408	594420000	80.583	420390000	7.976	1143700000	11.362	6018800000	6.4016	24393	688440	0.059614	313170	0.17622	63323000	68187	0.12542	1124600	3135800	0.14276	16338000	0.055028	0.15902	3.0144	162.37	46.146	1.5466e-09	0.00092919	0.0049857
PS_150	0.058585	0.030442	0.00032471	1.9114e-14	0.012999	0.039095	0.042822	0.033202	0.084433	100950	51302000	0.046847	0.2977	12861000	0.41635	28901	0.012346	309210000	0.24062	112810000	0.25881	1790700000	70.027	414240000	8.6744	1069700000	5.6558	2370500000	9.113	26370	1069700	0.067251	286040	0.2513	28990000	52415	0.091103	524490	3814500	0.19801	18516000	0.022455	0.064491	4.9273	69.677	39.502	1.966e-09	0.00060341	0.0053307
PS_151	0.09071	0.033108	0.00051483	1.6238e-14	0.014512	0.033156	0.077545	0.0095947	0.063408	26209	42687000	0.085155	0.47773	7844500	0.217	43563	0.0044004	158830000	0.31257	29241000	0.23613	898790000	25.984	760760000	10.657	605620000	5.3693	2331500000	5.7718	28768	474000	0.056418	135700	0.38541	42839000	67691	0.047475	457370	3600000	0.1536	20089000	0.020673	0.12256	2.5291	60.578	39.295	1.9734e-09	0.0016176	0.012705
PS_152	0.10094	0.035046	0.00067357	2.2156e-14	0.010255	0.021109	0.085527	0.011838	0.055869	36348	33905000	0.087079	0.28657	17859000	0.14091	104490	0.013125	138700000	0.15685	30595000	0.26063	486040000	26.191	485460000	15.537	915370000	3.4836	2489200000	10.187	30500	927260	0.085448	174500	0.26412	70241000	72123	0.068843	496920	1833200	0.095472	11749000	0.051159	0.071787	1.9187	84.671	45.564	1.3708e-09	0.00086114	0.0053005
PS_153	0.084724	0.034368	0.00096987	1.4822e-14	0.0088862	0.033042	0.03642	0.0094818	0.12494	61981	43518000	0.03847	0.15201	12204000	0.16437	28570	0.013162	255950000	0.38182	48355000	0.31864	976450000	41.95	403730000	11.948	479560000	3.8928	5465700000	3.8389	11329	781240	0.061159	266610	0.62698	25309000	87874	0.062773	625360	3303800	0.21611	22056000	0.029838	0.096751	3.4859	182.1	36.82	5.8296e-10	0.00084175	0.0097137
PS_154	0.038341	0.030619	0.00033194	2.2639e-14	0.013087	0.03761	0.065069	0.012053	0.16122	76156	21921000	0.099022	0.15729	13328000	0.21185	53151	0.0098079	104910000	0.26195	90475000	0.72537	1471300000	41.676	753260000	8.0934	1102100000	7.7134	2746800000	5.839	15896	959320	0.088469	115540	0.35945	31596000	87950	0.10408	802180	2974600	0.1977	43516000	0.025824	0.12045	2.0257	108.57	14.347	2.2106e-09	0.0015847	0.0078019
PS_155	0.075427	0.032322	0.00045067	1.9261e-14	0.0075768	0.024967	0.066601	0.012161	0.052087	52753	18075000	0.11506	0.29344	6912200	0.16586	90363	0.0083927	386860000	0.16038	111050000	0.54411	1116600000	29.869	838960000	7.5442	976350000	7.837	3339600000	4.6105	32794	620130	0.15038	329180	0.57135	25482000	89939	0.082093	1078500	3982900	0.19612	12115000	0.023975	0.084424	6.4094	92.499	15.856	1.3601e-09	0.00049661	0.012317
PS_156	0.10257	0.039916	0.00090903	2.8219e-14	0.016425	0.028956	0.035179	0.017281	0.088672	44623	46993000	0.078925	0.18134	6201000	0.13652	39226	0.0042722	188840000	0.26694	99752000	0.57849	625670000	97.423	371250000	5.0581	1746200000	3.6215	4133000000	12.538	23736	1512600	0.128	113210	0.24825	37226000	67734	0.07004	773120	1266800	0.32351	38498000	0.015554	0.072815	5.7087	172.13	22.853	7.7656e-10	0.0013414	0.010975
PS_157	0.070223	0.035979	0.00050045	9.9654e-15	0.0093011	0.018288	0.032438	0.010864	0.15217	85989	43705000	0.061688	0.27172	5087100	0.15896	39932	0.011296	248980000	0.35031	62337000	0.51459	1152200000	77.504	363430000	5.613	934150000	3.1875	3160100000	11.88	21864	1257300	0.13516	191030	0.30807	36923000	156170	0.082617	639280	1647800	0.14391	20785000	0.017877	0.060222	4.4514	52.126	19.467	1.6688e-09	0.00060195	0.0072409
PS_158	0.038622	0.036104	0.0012202	2.5267e-14	0.015063	0.031195	0.028929	0.01535	0.077762	90370	69984000	0.097607	0.59106	5609400	0.23045	34807	0.003848	177990000	0.2504	79412000	0.4024	864880000	93.178	487490000	8.9371	1800100000	9.8114	5002700000	8.8308	10484	978510	0.066008	176740	0.17819	28475000	125670	0.08005	1042500	1918500	0.14745	12629000	0.030425	0.10676	2.5145	54.096	19.753	1.0064e-09	0.001825	0.015716
PS_159	0.067491	0.034974	0.0009878	2.1984e-14	0.0069258	0.024904	0.04015	0.016402	0.1317	73675	56620000	0.038716	0.29451	5522500	0.16743	43708	0.0067377	272870000	0.14393	81483000	0.24337	1329300000	37.625	714370000	9.8705	780340000	4.0022	5280400000	5.6484	10683	727020	0.086411	223540	0.50801	65923000	97389	0.056519	627440	2940600	0.10274	16048000	0.052148	0.053704	2.4097	109.95	20.408	2.0946e-09	0.00085512	0.0078472
PS_160	0.041059	0.038875	0.0011136	1.6848e-14	0.01122	0.016368	0.10265	0.011682	0.057778	47009	29205000	0.070576	0.40756	16708000	0.2037	84115	0.0080998	129960000	0.12988	38331000	0.73987	487220000	32.252	635730000	19.911	1728000000	4.0963	6248800000	5.059	23077	569960	0.16999	278870	0.27494	40106000	56506	0.089835	1452900	2558700	0.11547	32553000	0.04227	0.12006	6.0752	175.96	46.632	1.096e-09	0.00066046	0.0085936
PS_161	0.05419	0.033144	0.00089407	8.2005e-15	0.01109	0.022026	0.035765	0.016125	0.11981	70516	30331000	0.11615	0.53802	8211400	0.21503	101320	0.0075257	202320000	0.18224	74216000	0.37263	1758100000	49.383	489920000	6.7455	1636000000	3.9581	3334300000	8.9379	23977	486220	0.076067	196820	0.45711	32075000	159880	0.060659	934490	3641900	0.23619	26989000	0.025443	0.048675	5.892	64.436	43.493	1.7356e-09	0.00052747	0.0083702
PS_162	0.11637	0.031613	0.0003887	1.5441e-14	0.011187	0.046376	0.05942	0.030103	0.18648	65241	39575000	0.086189	0.51451	8574200	0.1119	64856	0.0041173	205430000	0.11643	48503000	0.26385	693500000	32.221	463110000	12.892	1754400000	5.5353	1968400000	8.8245	18977	861990	0.055016	351180	0.43105	32429000	57555	0.082238	636200	1164900	0.19381	43319000	0.037861	0.051224	4.3275	145.86	51.599	7.0253e-10	0.00053189	0.018481
PS_163	0.068623	0.037757	0.00047086	1.6896e-14	0.014112	0.020682	0.052048	0.011696	0.08943	42724	28571000	0.066606	0.48954	6529900	0.22509	37244	0.0062318	385460000	0.16447	45488000	0.37277	607430000	43.618	691420000	19.144	478230000	3.7055	3500200000	4.8005	15339	690030	0.10826	194520	0.37788	49936000	72040	0.1051	976430	1287400	0.30551	18425000	0.023446	0.16599	5.4797	129.46	25.497	1.0124e-09	0.00074142	0.0095522
PS_164	0.040117	0.031409	0.00049979	1.4772e-14	0.0076612	0.019349	0.048969	0.01399	0.14052	30549	50720000	0.060103	0.27565	12017000	0.14429	72292	0.0035664	156960000	0.11753	56378000	0.76266	1424300000	56.41	848950000	16.076	629320000	3.3279	6322900000	3.4799	20846	1188200	0.11008	130640	0.66926	26480000	43805	0.037927	1081800	3207800	0.16806	16315000	0.037698	0.17577	5.9466	81.995	26.03	2.0697e-09	0.0016497	0.011713
PS_165	0.060858	0.034807	0.0003872	7.682e-15	0.014003	0.025882	0.044199	0.011078	0.13151	39003	30480000	0.11684	0.27397	9488500	0.17326	41876	0.010679	185440000	0.31278	107800000	0.35828	1622700000	45.763	1098400000	8.031	903580000	11.292	3638800000	9.2852	14955	579580	0.13428	175100	0.30804	68472000	149770	0.06653	1449200	3626800	0.083805	15989000	0.026801	0.092062	4.9245	72.221	36.774	1.3813e-09	0.00084309	0.010839
PS_166	0.03901	0.030882	0.00079592	8.7921e-15	0.012164	0.015584	0.10247	0.010659	0.066488	67366	51306000	0.10056	0.50823	11845000	0.20777	45573	0.0056085	308150000	0.33255	46735000	0.34992	704910000	70.242	696380000	5.0047	800730000	9.5707	4680000000	3.3264	19004	721910	0.071985	99133	0.52006	38745000	66871	0.1129	543890	2311900	0.19503	36119000	0.036631	0.10493	1.9168	92.258	29.418	6.1445e-10	0.0014924	0.0050652
PS_167	0.094967	0.027954	0.00079481	1.0297e-14	0.016141	0.057182	0.053692	0.017021	0.05089	91037	68229000	0.049434	0.20093	5215400	0.26629	31883	0.0085566	335540000	0.1715	35763000	0.46526	833190000	55.888	587080000	18.532	1297400000	4.6797	3269600000	10.108	16393	1442700	0.094089	112650	0.55216	37476000	48117	0.076927	1263500	2995500	0.15392	23782000	0.042233	0.11029	3.9236	77.895	53.273	6.4505e-10	0.0006797	0.010148
PS_168	0.11365	0.036322	0.00085333	2.1472e-14	0.010162	0.019268	0.072373	0.01437	0.054527	94999	40954000	0.12043	0.15142	6647200	0.18967	63472	0.011598	298780000	0.13218	38738000	0.67032	544160000	42.04	435130000	5.7409	1421800000	12.181	2451500000	9.0386	24129	877060	0.11857	358330	0.58687	76360000	46775	0.12817	678220	1346100	0.25647	17037000	0.018781	0.12562	4.9601	55.005	17.396	1.1701e-09	0.0017834	0.014138
PS_169	0.047126	0.036806	0.00081594	1.0995e-14	0.012313	0.048984	0.028517	0.013722	0.10006	45906	40177000	0.053552	0.57396	16346000	0.15897	42513	0.011838	159810000	0.19956	39533000	0.30818	1147900000	29.675	642180000	15.293	1632400000	3.3234	6319100000	10.046	34699	943720	0.099964	382340	0.57159	32306000	65785	0.12559	1166900	1206000	0.234	25005000	0.048813	0.12043	4.286	71.702	19.745	1.4356e-09	0.0016569	0.010287
PS_170	0.03922	0.030501	0.0010276	9.8108e-15	0.021949	0.039524	0.087259	0.024173	0.072044	39700	59294000	0.10241	0.39665	4808400	0.37053	34606	0.0061054	242150000	0.23968	65733000	0.22881	535160000	82.188	886820000	16.253	1534900000	8.5287	6809400000	4.2361	13409	1173300	0.14995	344610	0.2293	45551000	85972	0.091437	401620	1702300	0.24891	42633000	0.027658	0.10456	2.8484	133.43	17.694	9.3251e-10	0.0014915	0.014246
PS_171	0.057967	0.031386	0.00070683	1.1241e-14	0.014828	0.029665	0.039204	0.010118	0.058117	62734	23260000	0.058752	0.28684	18305000	0.11463	42213	0.0049062	183550000	0.17784	71897000	0.63851	494630000	79.311	427820000	15.224	999280000	8.1625	5321000000	7.4442	30840	1468700	0.10414	360600	0.45368	47132000	86205	0.10092	541940	2640700	0.11106	19400000	0.049096	0.10635	2.3477	54.082	47.839	6.8598e-10	0.0017862	0.0072193
PS_172	0.1364	0.043731	0.00071335	2.4999e-14	0.0092726	0.036397	0.057067	0.0099672	0.093511	91120	58213000	0.0665	0.57777	12198000	0.17196	30705	0.0039362	199630000	0.1995	69563000	0.37765	713840000	31.865	665920000	14.857	476570000	7.9681	3276500000	6.1251	33363	618230	0.043671	113740	0.61625	45580000	96252	0.11071	1338300	4150300	0.12344	15423000	0.035779	0.080633	3.8267	118.1	28.982	2.1601e-09	0.0006707	0.017504
PS_173	0.050787	0.027963	0.00039709	1.7102e-14	0.010783	0.016254	0.075292	0.018081	0.17126	34203	26547000	0.093731	0.33578	13152000	0.4269	33854	0.0048139	279760000	0.14278	69839000	0.31172	541040000	63.241	550080000	9.6682	1441200000	3.9746	6198900000	6.584	21144	1485600	0.16749	312640	0.447	39862000	154570	0.13496	854840	1233900	0.13272	42203000	0.015489	0.17086	2.9455	92.399	54.962	7.9471e-10	0.00070804	0.0049469
PS_174	0.12725	0.038601	0.00069814	9.3484e-15	0.0089225	0.036823	0.039857	0.010659	0.050872	84158	20182000	0.064572	0.50177	5351800	0.14498	40304	0.0060341	195330000	0.25644	42974000	0.55452	680680000	28.153	307140000	11.168	833410000	5.246	5565400000	5.6348	28090	1194800	0.14404	120160	0.20772	82982000	42306	0.093279	599400	2252800	0.13601	28239000	0.015576	0.15913	4.5762	176.91	50.214	6.7783e-10	0.0012651	0.012022
PS_175	0.04247	0.031099	0.0003511	1.1934e-14	0.0074814	0.014362	0.072069	0.028965	0.075675	34320	24254000	0.05099	0.46059	9358700	0.11409	83310	0.0062951	390420000	0.15796	76861000	0.42745	1631100000	75.415	335550000	10.649	483790000	8.4216	3200000000	6.991	30879	1375700	0.15769	356470	0.46067	40035000	63737	0.049028	876490	1406500	0.087117	18467000	0.047692	0.12462	4.3267	152.92	26.646	1.1087e-09	0.0015419	0.0097029
PS_176	0.091998	0.030406	0.00054017	2.137e-14	0.012478	0.021562	0.098609	0.035909	0.1688	51113	61182000	0.10703	0.1982	13498000	0.20147	80680	0.011885	161170000	0.15108	57966000	0.72704	745760000	60.461	1012800000	12.452	562880000	5.304	5562100000	3.9188	14333	819890	0.075734	239200	0.40442	38812000	43198	0.048892	1425600	1386900	0.09201	13091000	0.039685	0.16082	5.1904	73.893	44.466	9.7745e-10	0.0010942	0.0089772
PS_177	0.086035	0.028205	0.00099692	2.5602e-14	0.013356	0.017453	0.092186	0.0096423	0.068995	44858	32294000	0.089834	0.24572	18329000	0.43206	107080	0.0043732	265900000	0.13665	50328000	0.61818	1318500000	35.901	557740000	11.078	512770000	7.0201	3888100000	6.8145	11721	1203000	0.16295	365760	0.30813	75544000	40885	0.085235	984920	2696300	0.092318	12917000	0.052343	0.058001	2.0872	49.281	25.942	7.2445e-10	0.00052414	0.0051418
PS_178	0.10168	0.043995	0.00050354	2.7868e-14	0.021706	0.054919	0.05293	0.027837	0.051264	56457	47255000	0.064167	0.15295	9315800	0.29432	32465	0.003488	283860000	0.10788	56765000	0.25848	466310000	38.147	290010000	14.522	1629300000	11.245	6118400000	5.1148	23273	710220	0.1464	286480	0.46925	31378000	95775	0.046473	945880	3048600	0.21161	34864000	0.04111	0.10391	4.5429	108.99	24.957	9.6366e-10	0.0016352	0.0095845
PS_179	0.039827	0.032961	0.0008435	2.5829e-14	0.017736	0.020259	0.053322	0.0096422	0.055104	50027	23791000	0.097838	0.22407	18276000	0.36631	51709	0.012722	287400000	0.27168	78641000	0.4772	627670000	54.644	878260000	5.7235	1510400000	5.9254	4172900000	11.521	19319	1398100	0.047089	148650	0.56892	36575000	132420	0.11604	620770	1809200	0.2873	13277000	0.021165	0.081134	5.5532	102.86	30.464	7.9138e-10	0.00061076	0.0072454
PS_180	0.085138	0.043048	0.0012216	1.0626e-14	0.01022	0.053006	0.072265	0.02639	0.15765	51754	32032000	0.037097	0.25616	15181000	0.37516	32635	0.0084226	194180000	0.18023	63944000	0.4618	1650200000	75.416	310580000	7.742	1699300000	5.9365	5135000000	9.2455	27774	614020	0.05378	193700	0.64414	25974000	41204	0.066332	478580	1070900	0.18456	15759000	0.02544	0.063443	3.9399	91.186	29.722	2.045e-09	0.00079674	0.011721
PS_181	0.079934	0.041521	0.0005393	2.6375e-14	0.014778	0.023151	0.033675	0.027077	0.064054	33766	26489000	0.052218	0.27143	11934000	0.21552	104040	0.0040765	185100000	0.12803	31936000	0.50949	1266200000	93.607	588160000	17.326	511730000	4.0518	6362800000	7.4439	20330	688200	0.12296	183810	0.3609	88798000	46012	0.040412	1520600	1231200	0.27042	16821000	0.019998	0.12193	2.822	128.33	15.22	6.4986e-10	0.0011716	0.0052542
PS_182	0.14504	0.036109	0.00073466	1.7053e-14	0.018158	0.018582	0.031481	0.011216	0.08926	71014	35483000	0.075594	0.37891	9892200	0.14986	55637	0.0038229	108870000	0.10398	59674000	0.37874	549030000	27.432	666190000	7.8022	464110000	5.4475	3924000000	3.7183	17480	918300	0.11936	362470	0.2351	51823000	89239	0.14123	850210	2747100	0.21551	37086000	0.023721	0.066984	3.2783	119.02	20.181	1.7617e-09	0.00069383	0.0096437
PS_183	0.11182	0.031088	0.0010265	1.831e-14	0.012993	0.040197	0.088723	0.016839	0.11612	72703	34351000	0.041907	0.26134	14878000	0.23018	63848	0.010884	137580000	0.274	108480000	0.37282	1386900000	70.706	361720000	13.422	683000000	4.3744	5561900000	6.8925	28460	1746200	0.074105	100530	0.60118	84958000	56485	0.059736	902930	2367800	0.15518	29808000	0.035696	0.14756	6.0584	46.655	49.041	1.117e-09	0.00071552	0.0069073
PS_184	0.051601	0.028841	0.00096293	1.0461e-14	0.013906	0.016779	0.090622	0.029271	0.072517	36861	28927000	0.1169	0.19338	6603500	0.24284	74622	0.004003	196710000	0.20709	42423000	0.52528	706380000	32.831	730380000	6.2839	593800000	4.2564	3852900000	10.396	36966	1141500	0.14214	188560	0.17771	28339000	101410	0.053589	653650	1337400	0.16558	40121000	0.03432	0.10943	3.4124	56.581	20.849	5.9419e-10	0.00094963	0.0064009
PS_185	0.064552	0.033666	0.00065411	8.7452e-15	0.014096	0.022376	0.036407	0.02746	0.079268	82736	55291000	0.045813	0.34567	11147000	0.37071	43460	0.010325	167660000	0.17935	34428000	0.4195	828040000	74.295	802020000	7.0976	951140000	3.3923	5373000000	8.7395	11062	761090	0.078728	110600	0.47004	23874000	114030	0.082455	1533600	1793800	0.27619	26761000	0.018519	0.1047	2.9981	80.38	40.931	9.6914e-10	0.00066203	0.0088055
PS_186	0.039299	0.044554	0.0012234	1.0054e-14	0.017373	0.014721	0.086742	0.01063	0.057247	100330	20403000	0.045554	0.19564	17731000	0.20611	32479	0.0044031	297010000	0.27401	51290000	0.60917	680650000	91.833	940630000	7.5738	1110000000	12.487	6030300000	10.619	25677	1279800	0.1039	307800	0.43649	24451000	116440	0.073373	643320	2222800	0.32211	14434000	0.035639	0.085704	5.9308	51.798	29.029	1.2367e-09	0.00083766	0.0056655
PS_187	0.13085	0.036118	0.00066971	1.3317e-14	0.016073	0.027642	0.038074	0.014571	0.05115	31174	64496000	0.09568	0.57363	5769100	0.15551	73958	0.0052811	185550000	0.17683	105140000	0.2259	1778400000	99.463	821670000	7.6537	549220000	5.0793	5920500000	12.875	33033	603440	0.069136	121530	0.31713	83094000	63173	0.08307	875800	1061800	0.13421	44922000	0.040772	0.066071	3.6512	85.927	30.626	1.5351e-09	0.00048271	0.0063168
PS_188	0.054283	0.031519	0.00040479	2.6874e-14	0.012479	0.014977	0.032683	0.011853	0.10167	93192	31420000	0.13552	0.33281	6805600	0.16089	70515	0.0044105	236510000	0.15036	64240000	0.26641	1559800000	27.063	561600000	7.389	806380000	5.8368	4884300000	6.1539	32143	484880	0.0629	265020	0.37278	57352000	70428	0.13856	495500	3475600	0.31281	43341000	0.028825	0.1261	2.1421	112.87	22.73	1.2938e-09	0.00076031	0.0093118
PS_189	0.11714	0.0277	0.0008051	1.5566e-14	0.015083	0.016205	0.03201	0.021816	0.13327	57723	48992000	0.10695	0.40345	8008300	0.1953	64962	0.0048839	338410000	0.26033	33232000	0.46348	1140800000	43.13	745880000	5.5758	1688300000	7.2877	3458900000	9.4863	13969	496960	0.060068	253940	0.22929	24799000	87307	0.075068	812810	2165700	0.23885	24819000	0.057452	0.15862	2.8958	54.735	39.662	6.9087e-10	0.00050173	0.0071462
PS_190	0.047268	0.03148	0.00056216	1.7487e-14	0.011819	0.056871	0.036258	0.033632	0.093456	82590	47045000	0.11112	0.30131	14011000	0.16254	31175	0.012923	138950000	0.12258	59371000	0.49113	1449600000	36.659	550810000	6.6488	1155700000	10.025	2852700000	10.61	11815	1311600	0.048037	241950	0.19866	32942000	57592	0.12873	609730	2151400	0.14094	14141000	0.021996	0.087971	6.5752	46.477	16.072	1.2186e-09	0.00075562	0.013435
PS_191	0.03705	0.031126	0.00095052	7.8943e-15	0.008768	0.023715	0.08095	0.027768	0.089536	83078	39624000	0.049915	0.25232	11814000	0.12928	42340	0.012483	264860000	0.22256	108550000	0.24282	1027500000	32.342	985170000	11.228	953830000	3.5882	4126700000	5.6501	19050	888180	0.07727	239600	0.2342	63981000	42630	0.085044	460560	1876800	0.28382	13322000	0.038252	0.052839	3.6076	126.59	31.186	1.5051e-09	0.0012278	0.0080809
PS_192	0.059716	0.035909	0.00049669	1.1802e-14	0.012707	0.042509	0.075723	0.031966	0.18281	95847	18926000	0.082903	0.45958	7216700	0.14198	31633	0.0097258	364360000	0.21537	48272000	0.70305	678930000	25.808	983930000	5.6218	895160000	7.3927	3521200000	4.7066	28034	881800	0.083681	298320	0.36612	27734000	53875	0.077517	751790	1420300	0.22805	26923000	0.01712	0.094052	2.3886	145.28	52.959	2.1091e-09	0.0015733	0.008016
PS_193	0.046628	0.031856	0.00090621	7.6806e-15	0.010416	0.015669	0.078755	0.015949	0.14444	67546	38674000	0.039529	0.18312	5564200	0.39675	84014	0.0039078	122970000	0.20843	73186000	0.5292	989310000	42.544	893430000	7.3903	1585000000	6.8967	2574200000	11.395	19444	578770	0.053416	173610	0.43833	65314000	66141	0.089489	1520800	1086600	0.13044	35008000	0.016851	0.055786	3.1411	83.848	40.67	6.539e-10	0.00090048	0.0087333
PS_194	0.046026	0.031452	0.00049451	1.0167e-14	0.013168	0.05303	0.04758	0.026566	0.13851	54612	25594000	0.050427	0.14933	18654000	0.16093	96970	0.0046082	148220000	0.14657	34165000	0.69357	716920000	77.152	766340000	14.325	708850000	8.4931	7532100000	12.733	15095	1569800	0.12477	257190	0.48143	31575000	125080	0.071584	721190	3663600	0.11772	19809000	0.029049	0.067724	2.7376	49.431	50.168	1.3867e-09	0.001281	0.0064371
PS_195	0.11394	0.029839	0.0010959	9.6646e-15	0.013044	0.021808	0.046542	0.034208	0.049299	56386	41068000	0.10714	0.33989	12029000	0.22034	32393	0.0082793	188230000	0.15957	45958000	0.59015	684030000	41.986	891630000	8.1107	691400000	12.071	3770600000	7.7637	24141	571420	0.050801	190690	0.21247	34945000	86488	0.099383	847990	4185300	0.30072	12098000	0.021434	0.07229	3.0537	66.798	35.673	9.0157e-10	0.0006801	0.0051476
PS_196	0.056412	0.03662	0.00058387	9.7212e-15	0.015885	0.056051	0.072694	0.02389	0.05589	99173	21164000	0.05919	0.32173	4959900	0.37567	91513	0.0062226	201220000	0.14706	70047000	0.71091	1703100000	71.65	559560000	15.396	670090000	10.439	6433300000	5.8136	14860	1254200	0.080478	122060	0.3967	81090000	160580	0.13441	549550	3072800	0.19739	12792000	0.043073	0.1741	2.2603	154.87	27.913	7.7412e-10	0.0008354	0.014158
PS_197	0.14037	0.028465	0.00039294	1.2607e-14	0.013859	0.022095	0.049279	0.028739	0.093889	58072	29134000	0.057228	0.42469	10900000	0.26667	53784	0.012021	114290000	0.10925	83133000	0.36161	472380000	96.321	429780000	6.7826	1430700000	6.8425	3235300000	4.5386	16685	986890	0.12268	121470	0.41647	32858000	54670	0.071537	1276900	1061400	0.30171	42467000	0.040673	0.12405	4.5902	115.16	30.908	1.3594e-09	0.0012427	0.00692
PS_198	0.045694	0.031766	0.00074236	1.4206e-14	0.010934	0.014529	0.030782	0.031005	0.12185	67104	47241000	0.13669	0.308	16523000	0.12512	36011	0.0086007	290510000	0.1582	39245000	0.59952	668880000	40.963	624170000	6.6147	874650000	5.1599	3823000000	11.508	37313	1409100	0.089563	123550	0.30627	57315000	125340	0.086058	791530	1548600	0.12066	15248000	0.027018	0.15342	3.3569	61.989	22.084	5.7716e-10	0.001749	0.011412
PS_199	0.04962	0.040002	0.00094585	1.2694e-14	0.0064182	0.019871	0.081365	0.013826	0.0743	99770	19461000	0.052479	0.26256	4851300	0.33019	49695	0.0063998	201350000	0.30123	81683000	0.71168	790540000	70.055	345120000	7.7046	1326200000	3.354	3928100000	4.5844	11232	733000	0.06572	103830	0.31061	76051000	46487	0.059666	631250	2534000	0.092973	17274000	0.017402	0.10202	1.9589	91.478	30.671	1.2349e-09	0.0012876	0.0048465
PS_200	0.081964	0.033151	0.00087636	1.0696e-14	0.018436	0.048814	0.04138	0.0099893	0.054936	61358	49148000	0.11923	0.1557	15576000	0.15348	46399	0.0053387	409360000	0.33598	45367000	0.33101	941470000	95.094	1030000000	9.7066	1830000000	3.7616	4585400000	11.669	15112	726960	0.16115	122500	0.46163	67640000	52012	0.097706	723110	1243100	0.31685	35485000	0.021729	0.091238	6.1176	68.699	25.105	2.022e-09	0.00057127	0.008137
PS_201	0.040379	0.034996	0.0011516	8.856e-15	0.016216	0.045663	0.080489	0.023027	0.092603	52740	27179000	0.092597	0.27869	15267000	0.38989	29452	0.0037208	386020000	0.28403	37681000	0.409	553520000	89.544	329230000	7.7542	1059300000	4.2998	5478900000	8.8528	14709	970180	0.12947	118320	0.63122	25841000	80817	0.051056	1183200	1074100	0.2734	28516000	0.027941	0.10906	1.9963	73.642	42.777	9.6212e-10	0.00071636	0.011016
PS_202	0.083235	0.031213	0.00054874	1.0006e-14	0.013436	0.020592	0.093764	0.0228	0.056712	57756	28807000	0.042	0.40763	11603000	0.43426	45252	0.0080689	167320000	0.1045	36129000	0.32545	702380000	83.368	398630000	6.0557	488030000	6.5945	1913400000	4.9513	12165	758620	0.16924	168110	0.59091	35598000	49397	0.13488	1238400	3156800	0.13885	11647000	0.025554	0.18882	5.1442	80.492	25.664	7.9253e-10	0.00047389	0.010013
PS_203	0.1397	0.028315	0.00086287	9.2534e-15	0.010987	0.021603	0.073893	0.01949	0.099444	58197	59546000	0.069674	0.42713	8199300	0.17322	30161	0.0034729	146260000	0.35044	59761000	0.44606	474960000	39.589	312950000	5.5587	657970000	8.2756	3832900000	6.5865	19848	1037600	0.16688	331400	0.58115	32868000	41368	0.068465	438140	2398000	0.29109	16374000	0.058728	0.05623	2.0787	117.84	35.931	2.0654e-09	0.00084632	0.011262
PS_204	0.059537	0.034032	0.000494	1.1578e-14	0.012067	0.020659	0.092046	0.010871	0.11714	39575	59132000	0.091525	0.30964	6993800	0.11641	54533	0.0091618	105470000	0.22253	34639000	0.45742	803210000	57.909	314550000	9.6181	795000000	11.288	3932000000	9.3338	12227	770940	0.085132	206340	0.3346	39551000	142130	0.13607	1476100	2298000	0.13128	29099000	0.01991	0.15381	6.4041	95.785	14.001	6.3272e-10	0.00097874	0.015494
PS_205	0.13828	0.027847	0.00052505	8.875e-15	0.009593	0.029659	0.059063	0.010022	0.099342	40478	66109000	0.12054	0.42992	5196100	0.26774	72583	0.0075316	170780000	0.2729	61356000	0.62176	1599900000	77.938	751970000	9.8603	1053500000	8.4027	3241600000	9.5128	12072	1020200	0.16157	134380	0.53085	26214000	93692	0.056582	911540	1131600	0.20584	26319000	0.021696	0.077453	1.8162	90.655	52.756	1.0864e-09	0.0012122	0.0050047
PS_206	0.078892	0.045942	0.0003578	2.3286e-14	0.022576	0.051453	0.074912	0.014466	0.14224	37586	27594000	0.13692	0.21926	5521400	0.1316	36389	0.0097999	140310000	0.17282	40480000	0.37768	705580000	86.248	819820000	12.889	634950000	8.5604	5414200000	10.481	36849	1075100	0.11356	230060	0.46314	44601000	40995	0.0445	894860	1592300	0.097682	32175000	0.019227	0.079711	6.7102	152.29	45.141	1.3363e-09	0.00072168	0.0055012
PS_207	0.06114	0.029739	0.00094866	7.3123e-15	0.013227	0.025738	0.036986	0.02003	0.07371	77435	26104000	0.04576	0.27356	6214900	0.24054	43005	0.0047488	320270000	0.34065	64228000	0.36268	1291700000	70.33	519790000	12.44	487510000	6.2505	2148100000	11.041	19991	680620	0.064306	130890	0.19643	60501000	55082	0.04361	1001700	2656800	0.135	26498000	0.048969	0.064205	3.4039	97.837	27.318	1.2114e-09	0.00064908	0.0053551
PS_208	0.095677	0.038569	0.00051883	2.4072e-14	0.015088	0.014757	0.038216	0.036804	0.097475	36670	29538000	0.09301	0.21924	6345200	0.1502	51753	0.0082957	248970000	0.15803	91509000	0.4302	1092400000	34.541	1077600000	8.9252	1112600000	4.3473	6160800000	9.4502	11412	1351100	0.046589	167420	0.22605	61844000	94777	0.064461	596440	1259500	0.12237	17294000	0.032152	0.13643	3.0088	116.61	20.013	9.0687e-10	0.00075999	0.0081651
PS_209	0.060908	0.038602	0.001201	8.1323e-15	0.008453	0.031201	0.055533	0.011095	0.098223	93201	30114000	0.066203	0.46887	13437000	0.1766	34084	0.0070049	152180000	0.19268	45673000	0.71857	1391900000	31.618	374680000	8.9375	689710000	4.1902	6824900000	9.1403	31031	797100	0.079866	184080	0.3749	27757000	114250	0.064741	508210	2467200	0.11133	43618000	0.0178	0.10489	4.364	174.13	24.662	2.1942e-09	0.0008994	0.017974
PS_210	0.13203	0.03064	0.001134	1.1641e-14	0.0089274	0.041083	0.043586	0.020877	0.059158	81488	38594000	0.037679	0.17429	9369100	0.28556	45900	0.0047849	140010000	0.096003	33610000	0.22385	1434200000	43.841	306130000	11.207	464490000	5.5493	2601200000	11.607	38383	1064400	0.14382	259320	0.36377	26444000	159910	0.042347	838320	3845500	0.20824	43923000	0.018268	0.052242	4.7129	100.75	47.973	6.8616e-10	0.0010646	0.011795
PS_211	0.038953	0.031	0.0010539	8.4041e-15	0.007312	0.029533	0.044466	0.011639	0.09548	56698	31920000	0.093726	0.17166	6654800	0.26452	32782	0.0074997	171540000	0.12624	29554000	0.22764	1241100000	37.051	900510000	14.189	677190000	7.396	1935000000	3.9116	39947	1663900	0.11463	221010	0.43169	28352000	115660	0.064578	769240	2799600	0.24407	30268000	0.030216	0.11735	2.0525	176.01	55.684	7.6952e-10	0.0011646	0.0090064
PS_212	0.085477	0.030083	0.0010487	1.4324e-14	0.01163	0.026786	0.067288	0.023546	0.10934	100850	35470000	0.046274	0.2597	17554000	0.26139	45395	0.004864	270240000	0.16671	34015000	0.47907	632900000	62.016	288380000	5.0867	1609900000	3.8562	5763900000	8.8728	25639	1414600	0.047558	144890	0.20466	65818000	44259	0.12144	391280	2897100	0.12981	33104000	0.032889	0.090819	2.6414	125.43	29.256	2.0714e-09	0.00090148	0.0065401
PS_213	0.095757	0.037939	0.001013	1.6417e-14	0.012948	0.01571	0.033157	0.031874	0.15158	26130	59503000	0.11274	0.18807	16172000	0.40187	58522	0.0070001	132350000	0.25671	45864000	0.24526	725990000	50.097	473790000	7.2218	565420000	6.2513	2122800000	5.6249	28725	935210	0.053197	315320	0.21644	82648000	110190	0.11038	443300	1325000	0.09204	33054000	0.019483	0.10558	4.3754	53.138	24.84	2.2235e-09	0.00075764	0.007356
PS_214	0.04394	0.02706	0.00042416	9.4919e-15	0.0097146	0.021554	0.05778	0.019052	0.16111	43470	26711000	0.050975	0.22461	5795900	0.17869	37136	0.0044928	393800000	0.10014	53127000	0.66595	478080000	69.712	365770000	14.925	1225000000	8.364	5568300000	4.7422	29449	635530	0.10431	104940	0.59172	29876000	68794	0.067212	511340	1862200	0.15207	20400000	0.031923	0.049431	3.6256	105.54	28.264	1.9823e-09	0.0016963	0.011783
PS_215	0.080457	0.028244	0.0006752	8.941e-15	0.014198	0.048372	0.032054	0.019754	0.053286	46177	49337000	0.054881	0.45173	9105500	0.43412	97757	0.0068907	200370000	0.29681	53657000	0.46583	902770000	57.822	634510000	6.1373	570120000	5.6339	4807100000	3.268	31389	1104000	0.13098	171160	0.29487	25221000	57502	0.10823	420080	1801200	0.29621	16937000	0.050674	0.049768	3.0952	80.802	16.676	7.1131e-10	0.0010553	0.0065746
[truncated: 3,118 more rows]
[truncated: 43 more columns]
