# Supplementary material for: Multifactorial nature of anabolic resistance in ageing skeletal muscle: A systems modelling study
Source: J Physiol. 2026 Jul 17;604(15):6405–39. doi: 10.1113/JP290799 (PMC13423136; doi:10.1113/JP290799)
Supplement: Supplementary file 2 — Supporting Information [file TJP-604-6405-s002.zip › tjp70679-sup-0002-SuppMat.xlsx]

## Sheet: Consensus_MPS
	Healthy	1. Splanchnic extraction	2. Blood flow	3. Insulin resistance	4. [mTOR]	5. mTORC1 sensitivity	6. [p70S6K]	Combined	Combined (comp. sig.)
VP_1	1.3059	1.11	1.2796	1.3056	1.2571	1.0209	1.2233	0.73426	0.94836
VP_2	0.45546	0.38196	0.43755	0.45716	0.41514	0.2659	0.39943	0.16034	0.39968
VP_3	0.72378	0.66657	0.66999	0.75995	0.66737	0.44837	0.64212	0.3121	0.78934
VP_4	0.25122	0.21316	0.23969	0.25656	0.22769	0.14183	0.21822	0.088574	0.25388
VP_5	0.70811	0.63045	0.67576	0.70801	0.65834	0.47185	0.63746	0.3244	0.78283
VP_6	0.11858	0.10289	0.11304	0.11854	0.1063	0.065308	0.10297	0.040868	0.14122
VP_7	0.3802	0.33066	0.36298	0.38027	0.34822	0.23132	0.33309	0.14749	0.2587
VP_8	0.77835	0.6905	0.75157	0.7794	0.72188	0.4878	0.69994	0.32605	0.61645
VP_9	0.13693	0.10925	0.1316	0.13689	0.12308	0.07528	0.11801	0.042997	0.13617
VP_10	0.4661	0.40352	0.44953	0.46895	0.43371	0.27667	0.4077	0.18208	0.84282
VP_11	0.32669	0.28042	0.31543	0.32879	0.29784	0.18575	0.28579	0.11838	0.40952
VP_12	0.15766	0.13841	0.15162	0.16428	0.14107	0.085979	0.1364	0.056904	0.16126
VP_13	1.2024	1.0636	1.1683	1.2373	1.1329	0.83558	1.0884	0.60235	0.98925
VP_14	0.35006	0.31516	0.33692	0.35112	0.31901	0.21079	0.30936	0.14379	0.62636
VP_15	0.15342	0.12565	0.14719	0.15359	0.13739	0.082534	0.13107	0.047231	0.084729
VP_16	0.38048	0.32681	0.37116	0.38172	0.34834	0.22116	0.3332	0.1433	0.55228
VP_17	0.90872	0.8013	0.88057	0.90909	0.852	0.62386	0.82046	0.43149	0.63115
VP_18	0.41484	0.367	0.4036	0.4158	0.38012	0.25459	0.36482	0.17105	0.34044
VP_19	0.32892	0.26523	0.31818	0.32833	0.30313	0.20843	0.28774	0.12776	0.28258
VP_20	0.87091	0.77543	0.8443	0.8725	0.81455	0.59567	0.79186	0.42003	0.92837
VP_21	0.60273	0.5009	0.57914	0.60841	0.55782	0.3734	0.53445	0.23346	0.51121
VP_22	1.0261	0.91688	0.99872	1.0288	0.96601	0.72112	0.93748	0.51766	0.78988
VP_23	0.9285	0.76786	0.90321	0.94495	0.87841	0.62416	0.84458	0.4155	0.95658
VP_24	0.53097	0.46313	0.51604	0.53086	0.49005	0.33766	0.47417	0.22799	0.48461
VP_25	0.50835	0.42999	0.48583	0.50814	0.46348	0.28965	0.44502	0.1736	0.31645
VP_26	0.27144	0.24344	0.26089	0.27435	0.24518	0.14981	0.23617	0.098222	0.29539
VP_27	0.45131	0.37852	0.43071	0.45162	0.41216	0.26215	0.39607	0.15888	0.40051
VP_28	0.36112	0.29041	0.34943	0.36104	0.33245	0.22314	0.3195	0.13755	0.42106
VP_29	0.64767	0.57896	0.62659	0.64914	0.59738	0.40519	0.57879	0.27451	0.80253
VP_30	0.14825	0.12087	0.1428	0.14842	0.13424	0.085291	0.12884	0.051695	0.12493
VP_31	0.314	0.26389	0.30295	0.31365	0.28652	0.18988	0.27611	0.12021	0.26418
VP_32	0.31022	0.26662	0.30075	0.31159	0.28287	0.18482	0.27184	0.11989	0.19887
VP_33	0.57951	0.51591	0.54996	0.58483	0.53389	0.36193	0.51577	0.24186	0.60388
VP_34	0.29244	0.26116	0.2832	0.29441	0.26658	0.17522	0.25432	0.11731	0.21986
VP_35	0.44632	0.378	0.4299	0.44975	0.40691	0.26718	0.39906	0.17213	0.76279
VP_36	0.20407	0.18151	0.1947	0.20521	0.18412	0.11455	0.1786	0.074998	0.26647
VP_37	0.3182	0.29019	0.3054	0.31835	0.29137	0.18735	0.27448	0.12482	0.26658
VP_38	0.97228	0.92286	0.91439	1.0399	0.88738	0.58664	0.83927	0.42709	0.92546
VP_39	0.98496	0.88055	0.93877	0.98911	0.92061	0.65763	0.89892	0.45507	1.3171
VP_40	0.67357	0.59937	0.64497	0.67431	0.62183	0.43017	0.60402	0.28978	0.46137
VP_41	0.52051	0.42347	0.4999	0.52037	0.48329	0.33826	0.46053	0.20903	0.31435
VP_42	0.59442	0.51184	0.57519	0.59539	0.55266	0.38614	0.52136	0.25137	0.31398
VP_43	0.91049	0.80412	0.89024	0.91697	0.85945	0.64053	0.81656	0.45443	0.74263
VP_44	0.6236	0.50801	0.60162	0.6251	0.5831	0.41032	0.56033	0.26034	0.54659
VP_45	0.29016	0.24337	0.28309	0.29012	0.26527	0.17677	0.25502	0.11335	0.34225
VP_46	0.71484	0.58041	0.69319	0.71569	0.67224	0.48554	0.64087	0.30736	0.55742
VP_47	0.2567	0.21048	0.2473	0.25644	0.23435	0.14072	0.22203	0.083884	0.42098
VP_48	0.58081	0.52665	0.54905	0.58891	0.53279	0.35075	0.51493	0.23855	0.63943
VP_49	0.62574	0.556	0.6083	0.62532	0.58141	0.40396	0.55642	0.27695	0.67493
VP_50	1.0349	0.91021	1.0094	1.0385	0.97118	0.71206	0.95064	0.49573	0.86196
VP_51	0.16307	0.13623	0.15577	0.16337	0.14606	0.088955	0.1401	0.052513	0.098286
VP_52	0.22418	0.20357	0.21158	0.22956	0.20187	0.124	0.19437	0.081902	0.25237
VP_53	1.128	1.0276	1.0938	1.1296	1.0611	0.79822	1.0386	0.58481	1.0977
VP_54	0.26403	0.23232	0.25403	0.26531	0.2425	0.1607	0.22931	0.10669	0.20244
VP_55	0.31594	0.27399	0.3081	0.31798	0.28723	0.18262	0.27296	0.11633	0.1965
VP_56	0.5005	0.44898	0.48369	0.50922	0.46247	0.31987	0.44255	0.22474	0.4544
VP_57	0.58722	0.50243	0.56152	0.58808	0.5449	0.37185	0.52712	0.24583	0.96577
VP_58	0.25305	0.20756	0.24146	0.25514	0.22559	0.13554	0.21913	0.077962	0.20756
VP_59	0.17999	0.16315	0.17225	0.18069	0.16066	0.097238	0.15524	0.06251	0.14976
VP_60	0.5253	0.4726	0.50956	0.52593	0.4844	0.32822	0.4671	0.2275	0.63022
VP_61	0.27034	0.24002	0.26033	0.27149	0.24385	0.15175	0.23642	0.098654	0.29235
VP_62	0.43496	0.38071	0.41616	0.43463	0.39805	0.26292	0.38044	0.16757	0.31197
VP_63	0.90937	0.74401	0.88508	0.90858	0.85765	0.64326	0.8321	0.41959	0.81162
VP_64	0.8297	0.7081	0.80429	0.84274	0.773	0.54677	0.74803	0.36957	0.70361
VP_65	0.40461	0.36254	0.39097	0.40818	0.36577	0.2336	0.35749	0.15736	0.47336
VP_66	0.54382	0.49384	0.51733	0.54411	0.50011	0.33938	0.48375	0.23147	0.3824
VP_67	0.50216	0.41828	0.47824	0.50518	0.46346	0.30638	0.44382	0.18812	0.50915
VP_68	0.84972	0.71635	0.8174	0.86354	0.79916	0.59455	0.76285	0.39452	0.6559
VP_69	0.25231	0.20952	0.2444	0.25225	0.23021	0.15195	0.21913	0.093943	0.14574
VP_70	0.72383	0.6133	0.70005	0.72544	0.67215	0.47456	0.65084	0.31066	0.49187
VP_71	0.45907	0.41817	0.44575	0.4661	0.42078	0.27425	0.40258	0.19203	0.59049
VP_72	0.73886	0.66291	0.70786	0.73876	0.69355	0.51437	0.65826	0.35605	0.54654
VP_73	0.26095	0.21042	0.25369	0.26047	0.23704	0.1497	0.22728	0.089019	0.54111
VP_74	0.32082	0.2909	0.30375	0.32701	0.28662	0.17442	0.28002	0.11452	0.38546
VP_75	0.55167	0.4753	0.53413	0.55144	0.50929	0.34681	0.49566	0.23052	0.63229
VP_76	0.99683	0.835	0.96417	0.99776	0.95037	0.74273	0.90886	0.50541	0.76556
VP_77	0.15107	0.1333	0.14442	0.15094	0.13364	0.076588	0.12923	0.046077	0.1249
VP_78	0.65078	0.58019	0.61334	0.67041	0.59332	0.38183	0.57721	0.24975	0.81809
VP_79	0.57101	0.5091	0.5515	0.57601	0.51878	0.33108	0.50547	0.21729	0.5024
VP_80	0.36111	0.32226	0.34308	0.36299	0.32975	0.21654	0.3172	0.14277	0.33828
VP_81	0.19916	0.17607	0.19096	0.19948	0.17854	0.10879	0.17357	0.069522	0.20465
VP_82	0.35886	0.29918	0.34746	0.36395	0.32921	0.22136	0.3113	0.13964	0.18597
VP_83	0.79445	0.70236	0.75949	0.80095	0.74528	0.54525	0.71214	0.37604	0.54569
VP_84	0.47003	0.4235	0.45203	0.47991	0.42801	0.28014	0.4175	0.1929	0.49238
VP_85	0.41092	0.36808	0.38776	0.41908	0.37461	0.24264	0.36344	0.16225	0.44407
VP_86	0.75994	0.69129	0.70905	0.78063	0.70869	0.49411	0.6811	0.34484	0.76607
VP_87	1.0954	0.95157	1.061	1.096	1.036	0.79186	1.0077	0.55425	1.0777
VP_88	0.70429	0.63654	0.68644	0.70405	0.65732	0.46933	0.61686	0.31937	0.42475
VP_89	0.28893	0.25491	0.2716	0.30316	0.26424	0.16535	0.25197	0.11154	0.37169
VP_90	0.27908	0.25201	0.26981	0.28084	0.25292	0.16115	0.24399	0.10901	0.23222
VP_91	0.64024	0.56096	0.62198	0.65015	0.58892	0.40145	0.57312	0.27444	0.53224
VP_92	0.37201	0.32263	0.36205	0.37283	0.34042	0.22652	0.32773	0.14966	0.2582
VP_93	0.27165	0.22627	0.2638	0.27207	0.24739	0.16155	0.2392	0.10238	0.37938
VP_94	0.99386	0.86733	0.97204	0.99609	0.93765	0.67973	0.90704	0.47704	0.94286
VP_95	0.63151	0.57125	0.61536	0.63138	0.58805	0.41354	0.55752	0.28831	0.61181
VP_96	0.38248	0.32217	0.36663	0.38318	0.35022	0.22851	0.33695	0.14361	0.38253
VP_97	0.13084	0.11632	0.12441	0.13091	0.11767	0.072361	0.1133	0.046282	0.10053
VP_98	0.36217	0.2911	0.34832	0.36213	0.33076	0.22209	0.32237	0.13554	0.36379
VP_99	0.42021	0.37679	0.40295	0.41999	0.38849	0.25329	0.36694	0.16892	0.41315
VP_100	0.32786	0.28969	0.30873	0.33557	0.3	0.20069	0.28461	0.13223	0.20695

## Sheet: Consensus_MPB
	Healthy	1. Splanchnic extraction	2. Blood flow	3. Insulin resistance	4. [mTOR]	5. mTORC1 sensitivity	6. [p70S6K]	Combined	Combined (comp. sig.)
VP_1	0.047044	0.049645	0.046246	0.048223	0.050643	0.031901	0.041664	0.032801	0.047816
VP_2	0.20967	0.22137	0.19756	0.22193	0.21035	0.19687	0.20569	0.2014	0.22806
VP_3	1.1126	1.2303	0.9127	1.3244	1.1091	1.0389	1.0897	1.0955	1.2614
VP_4	0.59687	0.65062	0.52855	0.67085	0.60263	0.55746	0.58482	0.60111	0.69266
VP_5	0.051372	0.052382	0.05065	0.052354	0.052978	0.045774	0.049524	0.046308	0.06869
VP_6	0.056051	0.057826	0.054182	0.058113	0.058777	0.053078	0.055169	0.055937	0.06679
VP_7	0.052493	0.05372	0.050621	0.057189	0.053407	0.042584	0.049297	0.044622	0.057329
VP_8	0.13536	0.13781	0.13328	0.14609	0.14061	0.10452	0.12601	0.11222	0.16092
VP_9	0.087089	0.090013	0.085854	0.089811	0.089793	0.076884	0.08391	0.080269	0.10988
VP_10	0.55103	0.57128	0.53439	0.58043	0.5786	0.46618	0.5239	0.49639	0.9566
VP_11	0.25718	0.26461	0.24832	0.27877	0.26612	0.21578	0.24484	0.23153	0.37588
VP_12	0.59943	0.61131	0.5707	0.73632	0.59464	0.56943	0.59059	0.67805	0.74842
VP_13	0.48751	0.49236	0.46959	0.59137	0.47484	0.38105	0.45201	0.41944	0.58329
VP_14	0.19477	0.20009	0.1836	0.20966	0.19647	0.17568	0.18898	0.17864	0.29909
VP_15	0.10415	0.10942	0.099446	0.1099	0.10581	0.10032	0.10295	0.10532	0.109
VP_16	0.2291	0.236	0.21785	0.24772	0.23438	0.17941	0.21377	0.18794	0.39605
VP_17	0.17412	0.17563	0.1728	0.17631	0.17394	0.16737	0.17179	0.16667	0.17384
VP_18	0.1781	0.18149	0.17219	0.18965	0.17942	0.15752	0.17148	0.16113	0.1954
VP_19	0.030953	0.03244	0.030433	0.03188	0.032396	0.024981	0.028829	0.025846	0.040603
VP_20	0.094189	0.098474	0.086473	0.103	0.094854	0.0885	0.092365	0.091039	0.11045
VP_21	0.29834	0.31461	0.28058	0.33241	0.30161	0.2653	0.28772	0.28887	0.35384
VP_22	0.083421	0.085951	0.077961	0.093148	0.083296	0.066611	0.077995	0.067761	0.089683
VP_23	0.3999	0.42302	0.37681	0.45401	0.40902	0.31049	0.37228	0.34446	0.59852
VP_24	0.073669	0.07591	0.072209	0.075624	0.076084	0.06308	0.070299	0.063866	0.088734
VP_25	0.059914	0.062857	0.055766	0.065375	0.062115	0.04893	0.056494	0.052627	0.065238
VP_26	0.41001	0.43262	0.37254	0.44727	0.41399	0.36218	0.39594	0.36487	0.48158
VP_27	0.08947	0.091034	0.089311	0.094433	0.094084	0.078539	0.086058	0.086066	0.11264
VP_28	0.094515	0.10044	0.092156	0.097066	0.098614	0.07435	0.088138	0.075924	0.15611
VP_29	0.10375	0.10712	0.097071	0.11387	0.1058	0.088936	0.099166	0.092819	0.15314
VP_30	0.14131	0.1447	0.13977	0.1453	0.14399	0.12563	0.13646	0.12826	0.16164
VP_31	0.013925	0.014445	0.014041	0.014128	0.01517	0.010027	0.012678	0.010586	0.019145
VP_32	0.13528	0.13578	0.13276	0.1531	0.13694	0.12145	0.13095	0.1388	0.15406
VP_33	0.24579	0.26906	0.20914	0.28338	0.24537	0.2133	0.23568	0.21568	0.29811
VP_34	0.19793	0.20882	0.17721	0.22575	0.19807	0.18069	0.19228	0.18934	0.21297
VP_35	0.24461	0.25113	0.23158	0.27259	0.24688	0.23242	0.24116	0.25551	0.34135
VP_36	0.28012	0.28542	0.26913	0.30011	0.28463	0.26046	0.27441	0.27265	0.34371
VP_37	0.12589	0.12826	0.12368	0.1301	0.13215	0.10716	0.11963	0.1102	0.14443
VP_38	2.0026	2.0651	1.781	2.3751	1.9404	1.6976	1.897	1.7694	2.2542
VP_39	0.19157	0.20654	0.17132	0.21224	0.19269	0.16629	0.18402	0.16784	0.3121
VP_40	0.11835	0.12042	0.11471	0.12246	0.11776	0.10706	0.11492	0.10582	0.11882
VP_41	0.059797	0.061182	0.059698	0.060327	0.060693	0.053071	0.057434	0.052994	0.059644
VP_42	0.12029	0.12182	0.11806	0.12654	0.1217	0.10946	0.11643	0.11255	0.11756
VP_43	0.26366	0.26802	0.25527	0.28983	0.26593	0.23807	0.25429	0.25328	0.29393
VP_44	0.19576	0.21064	0.18592	0.20579	0.20251	0.164	0.18542	0.17063	0.24312
VP_45	0.036919	0.038421	0.036626	0.03735	0.039054	0.029818	0.034627	0.030578	0.058991
VP_46	0.082286	0.086711	0.079351	0.08664	0.085905	0.065292	0.076321	0.068714	0.099907
VP_47	0.14112	0.14886	0.14235	0.14154	0.15529	0.10168	0.12898	0.11039	0.31161
VP_48	0.41574	0.4344	0.37155	0.46938	0.41809	0.38042	0.40526	0.394	0.48462
VP_49	0.081142	0.083399	0.081119	0.081749	0.086755	0.062955	0.074935	0.064292	0.12298
VP_50	0.13601	0.15118	0.1166	0.15503	0.13647	0.12248	0.13195	0.1265	0.14915
VP_51	0.1315	0.13715	0.12549	0.13872	0.13121	0.12597	0.12977	0.12902	0.13498
VP_52	0.58506	0.62012	0.51482	0.66809	0.5891	0.55446	0.5759	0.57764	0.65413
VP_53	0.1395	0.14145	0.1347	0.14608	0.13859	0.13121	0.13696	0.13118	0.15342
VP_54	0.20229	0.20991	0.19002	0.22288	0.20622	0.17518	0.19318	0.185	0.22479
VP_55	0.17461	0.1767	0.16966	0.19758	0.17912	0.16684	0.1721	0.19048	0.19862
VP_56	0.31191	0.31507	0.304	0.36829	0.31299	0.29128	0.30508	0.33796	0.3787
VP_57	0.17828	0.18778	0.17125	0.18654	0.18641	0.14793	0.16907	0.15361	0.36955
VP_58	0.19098	0.19653	0.18111	0.21512	0.18689	0.1828	0.18859	0.19652	0.2118
VP_59	0.26115	0.26791	0.24679	0.27622	0.25855	0.24906	0.25753	0.24791	0.26755
VP_60	0.10359	0.10509	0.10198	0.10926	0.10858	0.087922	0.098673	0.093235	0.15045
VP_61	0.19719	0.2009	0.18896	0.21381	0.19786	0.17854	0.19172	0.18608	0.2384
VP_62	0.027516	0.02843	0.026681	0.028683	0.02872	0.023802	0.026288	0.024673	0.030508
VP_63	0.023386	0.024423	0.021946	0.025167	0.023361	0.019356	0.022075	0.019663	0.030759
VP_64	0.57208	0.58455	0.54895	0.62989	0.57222	0.53455	0.5604	0.57275	0.64089
VP_65	0.50126	0.51166	0.47853	0.53478	0.4993	0.48032	0.49526	0.4928	0.55404
VP_66	0.072894	0.07458	0.070668	0.075797	0.074261	0.062716	0.069721	0.062423	0.074581
VP_67	0.18098	0.20074	0.16114	0.20292	0.18704	0.1449	0.16954	0.15438	0.25494
VP_68	0.28665	0.2985	0.26289	0.34052	0.28155	0.24978	0.27356	0.27398	0.32924
VP_69	0.017575	0.018393	0.016596	0.018994	0.018049	0.015839	0.016993	0.016969	0.0186
VP_70	0.22959	0.23033	0.22947	0.23729	0.23026	0.22311	0.22748	0.23021	0.23764
VP_71	0.52797	0.53547	0.5088	0.58395	0.52564	0.43893	0.50023	0.45516	0.73786
VP_72	0.017261	0.017726	0.016983	0.017645	0.017884	0.014841	0.016339	0.014855	0.018288
VP_73	0.055766	0.058626	0.055833	0.056337	0.060309	0.043499	0.051794	0.046733	0.16329
VP_74	0.54761	0.57406	0.48872	0.61971	0.53554	0.48608	0.53005	0.49513	0.66327
VP_75	0.096946	0.099765	0.096666	0.10067	0.10169	0.072027	0.089462	0.074617	0.16581
VP_76	0.10686	0.10987	0.10451	0.11131	0.10918	0.096979	0.10304	0.10021	0.11675
VP_77	0.055015	0.056051	0.052977	0.058494	0.054523	0.051604	0.053998	0.052646	0.05941
VP_78	0.5843	0.65171	0.4776	0.69966	0.57269	0.51288	0.56363	0.53161	0.74503
VP_79	0.41895	0.42314	0.40474	0.45115	0.41949	0.40666	0.41535	0.42818	0.45096
VP_80	0.12522	0.13043	0.10777	0.14726	0.12679	0.10495	0.11891	0.11113	0.15658
VP_81	0.091593	0.096018	0.083099	0.10087	0.093782	0.075483	0.086944	0.076878	0.11891
VP_82	0.42766	0.4293	0.42033	0.47466	0.42479	0.40882	0.42107	0.44553	0.45448
VP_83	0.24935	0.25625	0.23504	0.27717	0.24956	0.22452	0.24083	0.23619	0.26099
VP_84	0.60271	0.64212	0.5275	0.69272	0.603	0.57793	0.5955	0.61679	0.67557
VP_85	0.39721	0.43325	0.33179	0.47431	0.39859	0.37167	0.38974	0.39765	0.46164
VP_86	0.45732	0.54338	0.34293	0.57473	0.46393	0.39579	0.43814	0.41586	0.54936
VP_87	0.20897	0.21316	0.20535	0.21304	0.20802	0.19381	0.20385	0.19131	0.24015
VP_88	0.013694	0.013904	0.013724	0.013764	0.014352	0.012057	0.013048	0.012311	0.013454
VP_89	0.87788	0.92606	0.7582	1.0681	0.90263	0.83913	0.86607	1.0016	1.1194
VP_90	0.59899	0.60367	0.58071	0.6245	0.60666	0.58739	0.59545	0.60651	0.62501
VP_91	0.43305	0.44434	0.40013	0.48909	0.428	0.39639	0.42218	0.42318	0.4812
VP_92	0.18487	0.18998	0.17767	0.19303	0.18769	0.172	0.18082	0.1753	0.1908
VP_93	0.10328	0.10487	0.10223	0.11099	0.10598	0.089956	0.099206	0.098252	0.16311
VP_94	0.1914	0.19779	0.18466	0.20129	0.19743	0.15108	0.17871	0.15383	0.24951
VP_95	0.12031	0.12241	0.11918	0.12214	0.12621	0.10462	0.11456	0.10704	0.14575
VP_96	0.14898	0.15199	0.14464	0.15868	0.1553	0.13309	0.14401	0.14469	0.18954
VP_97	0.10455	0.10792	0.099117	0.11108	0.10656	0.097442	0.10241	0.099954	0.11169
VP_98	0.075203	0.07666	0.074624	0.076104	0.07467	0.069577	0.073495	0.068774	0.087151
VP_99	0.14421	0.14906	0.14351	0.14858	0.15748	0.10339	0.13077	0.10958	0.20509
VP_100	0.38721	0.40932	0.33445	0.4754	0.38104	0.34599	0.37317	0.38618	0.42143

## Sheet: Consensus_NB
	Healthy	1. Splanchnic extraction	2. Blood flow	3. Insulin resistance	4. [mTOR]	5. mTORC1 sensitivity	6. [p70S6K]	Combined	Combined (comp. sig.)
VP_1	1.2589	1.0604	1.2334	1.2573	1.2065	0.98899	1.1816	0.70146	0.90054
VP_2	0.2458	0.16059	0.24	0.23523	0.20479	0.069036	0.19374	-0.041056	0.17162
VP_3	-0.38879	-0.56375	-0.24271	-0.56447	-0.44175	-0.59051	-0.44762	-0.78336	-0.47203
VP_4	-0.34566	-0.43746	-0.28887	-0.41429	-0.37494	-0.41564	-0.3666	-0.51253	-0.43877
VP_5	0.65674	0.57807	0.62511	0.65566	0.60536	0.42607	0.58793	0.27809	0.71414
VP_6	0.062533	0.045067	0.058862	0.06043	0.047528	0.01223	0.047805	-0.015068	0.074431
VP_7	0.3277	0.27694	0.31236	0.32308	0.29481	0.18874	0.28379	0.10287	0.20137
VP_8	0.643	0.55269	0.61828	0.63331	0.58127	0.38328	0.57394	0.21383	0.45553
VP_9	0.049837	0.01924	0.045751	0.047078	0.033283	-0.0016045	0.034103	-0.037272	0.026295
VP_10	-0.084935	-0.16776	-0.084864	-0.11148	-0.14489	-0.18951	-0.1162	-0.31431	-0.11378
VP_11	0.069504	0.015809	0.067106	0.050023	0.031719	-0.030031	0.040946	-0.11315	0.03364
VP_12	-0.44177	-0.4729	-0.41907	-0.57205	-0.45357	-0.48345	-0.45419	-0.62115	-0.58716
VP_13	0.71488	0.57128	0.69868	0.6459	0.65803	0.45453	0.63637	0.1829	0.40597
VP_14	0.15529	0.11507	0.15333	0.14146	0.12253	0.035112	0.12038	-0.034846	0.32728
VP_15	0.049271	0.016232	0.047747	0.043693	0.031582	-0.017785	0.028122	-0.058092	-0.024269
VP_16	0.15138	0.090806	0.15331	0.134	0.11397	0.041748	0.11942	-0.044634	0.15623
VP_17	0.73459	0.62568	0.70777	0.73278	0.67806	0.45649	0.64867	0.26483	0.45731
VP_18	0.23674	0.18551	0.23141	0.22616	0.20071	0.097074	0.19334	0.0099246	0.14504
VP_19	0.29797	0.23279	0.28775	0.29645	0.27073	0.18345	0.25891	0.10191	0.24198
VP_20	0.77672	0.67696	0.75783	0.7695	0.7197	0.50717	0.6995	0.32899	0.81792
VP_21	0.30439	0.18629	0.29856	0.276	0.25621	0.1081	0.24672	-0.055411	0.15737
VP_22	0.94263	0.83093	0.92076	0.93566	0.88272	0.65451	0.85949	0.4499	0.70019
VP_23	0.52861	0.34484	0.5264	0.49094	0.46939	0.31367	0.4723	0.07104	0.35806
VP_24	0.4573	0.38722	0.44383	0.45523	0.41397	0.27458	0.40387	0.16413	0.39587
VP_25	0.44844	0.36714	0.43006	0.44276	0.40136	0.24072	0.38853	0.12097	0.25121
VP_26	-0.13858	-0.18918	-0.11164	-0.17292	-0.16881	-0.21237	-0.15977	-0.26664	-0.18618
VP_27	0.36184	0.28748	0.3414	0.35719	0.31807	0.18361	0.31001	0.072814	0.28788
VP_28	0.26661	0.18998	0.25728	0.26397	0.23384	0.14879	0.23136	0.061624	0.26495
VP_29	0.54393	0.47184	0.52952	0.53527	0.49158	0.31626	0.47962	0.18169	0.64939
VP_30	0.006934	-0.023832	0.0030258	0.0031172	-0.0097537	-0.040336	-0.0076236	-0.076562	-0.036715
VP_31	0.30008	0.24944	0.28891	0.29952	0.27135	0.17986	0.26343	0.10962	0.24504
VP_32	0.17493	0.13084	0.168	0.15849	0.14593	0.063373	0.14089	-0.018901	0.044807
VP_33	0.33371	0.24685	0.34082	0.30145	0.28851	0.14862	0.28009	0.026185	0.30577
VP_34	0.094518	0.052337	0.10599	0.068664	0.068501	-0.0054652	0.062036	-0.072032	0.006884
VP_35	0.20172	0.12687	0.19832	0.17716	0.16003	0.034757	0.1579	-0.08338	0.42145
VP_36	-0.076054	-0.10391	-0.074433	-0.094906	-0.10052	-0.14591	-0.095806	-0.19765	-0.077237
VP_37	0.19231	0.16194	0.18171	0.18825	0.15922	0.080184	0.15485	0.014616	0.12216
VP_38	-1.0303	-1.1422	-0.86663	-1.3352	-1.053	-1.111	-1.0577	-1.3423	-1.3287
VP_39	0.79339	0.67401	0.76745	0.77687	0.72792	0.49134	0.7149	0.28723	1.005
VP_40	0.55522	0.47895	0.53026	0.55185	0.50407	0.32311	0.4891	0.18396	0.34255
VP_41	0.46071	0.36229	0.4402	0.46005	0.42259	0.28519	0.40309	0.15604	0.25471
VP_42	0.47413	0.39002	0.45712	0.46885	0.43095	0.27668	0.40492	0.13882	0.19642
VP_43	0.64684	0.5361	0.63497	0.62714	0.59353	0.40246	0.56227	0.20115	0.4487
VP_44	0.42784	0.29736	0.4157	0.4193	0.38059	0.24631	0.37491	0.089706	0.30347
VP_45	0.25325	0.20495	0.24647	0.25277	0.22622	0.14696	0.22039	0.082774	0.28326
VP_46	0.63255	0.4937	0.61384	0.62905	0.58633	0.42024	0.56455	0.23865	0.45751
VP_47	0.11559	0.061618	0.10495	0.1149	0.079055	0.03904	0.09305	-0.026504	0.10937
VP_48	0.16507	0.092247	0.17751	0.11953	0.1147	-0.029675	0.10967	-0.15545	0.1548
VP_49	0.5446	0.4726	0.52718	0.54358	0.49465	0.341	0.48148	0.21265	0.55195
VP_50	0.89892	0.75902	0.89279	0.88348	0.83471	0.58958	0.81869	0.36923	0.71281
VP_51	0.031571	-0.00091952	0.030277	0.024651	0.014841	-0.03701	0.010324	-0.076505	-0.036697
VP_52	-0.36088	-0.41655	-0.30324	-0.43853	-0.38723	-0.43045	-0.38153	-0.49574	-0.40175
VP_53	0.98846	0.88614	0.95906	0.9835	0.92251	0.66701	0.90165	0.45362	0.94433
VP_54	0.061737	0.022416	0.064006	0.042436	0.036284	-0.014483	0.03613	-0.078312	-0.022344
VP_55	0.14133	0.097284	0.13844	0.12041	0.10811	0.015785	0.10085	-0.074148	-0.0021219
VP_56	0.18859	0.13391	0.17969	0.14093	0.14948	0.028591	0.13747	-0.11322	0.0757
VP_57	0.40894	0.31465	0.39027	0.40154	0.35849	0.22392	0.35805	0.092211	0.59623
VP_58	0.062072	0.011036	0.060353	0.040017	0.038697	-0.047266	0.030544	-0.11856	-0.0042428
VP_59	-0.08116	-0.10476	-0.074543	-0.095526	-0.097891	-0.15182	-0.10229	-0.1854	-0.11779
VP_60	0.42171	0.36751	0.40757	0.41666	0.37582	0.2403	0.36843	0.13427	0.47977
VP_61	0.07315	0.039119	0.071371	0.05768	0.045988	-0.026788	0.044702	-0.087422	0.053955
VP_62	0.40744	0.35228	0.38948	0.40594	0.36933	0.23912	0.35415	0.1429	0.28146
VP_63	0.88598	0.71959	0.86313	0.88341	0.83429	0.62391	0.81003	0.39993	0.78086
VP_64	0.25762	0.12355	0.25534	0.21285	0.20078	0.012221	0.18763	-0.20318	0.062722
VP_65	-0.096649	-0.14912	-0.087554	-0.12659	-0.13353	-0.24673	-0.13777	-0.33544	-0.080674
VP_66	0.47092	0.41926	0.44666	0.46831	0.42584	0.27667	0.41403	0.16904	0.30782
VP_67	0.32118	0.21755	0.3171	0.30226	0.27642	0.16148	0.27428	0.033733	0.25421
VP_68	0.56307	0.41785	0.55451	0.52303	0.51761	0.34477	0.48929	0.12054	0.32666
VP_69	0.23474	0.19112	0.22781	0.23326	0.21216	0.13611	0.20213	0.076973	0.12714
VP_70	0.49424	0.38298	0.47059	0.48815	0.44189	0.25145	0.42335	0.080445	0.25423
VP_71	-0.068893	-0.11731	-0.063049	-0.11785	-0.10486	-0.16469	-0.097648	-0.26313	-0.14737
VP_72	0.7216	0.64518	0.69088	0.72111	0.67567	0.49953	0.64192	0.34119	0.52825
VP_73	0.20519	0.1518	0.19786	0.20413	0.17673	0.1062	0.17548	0.042286	0.37782
VP_74	-0.22679	-0.28317	-0.18496	-0.2927	-0.24892	-0.31166	-0.25003	-0.38061	-0.27782
VP_75	0.45473	0.37553	0.43746	0.45077	0.4076	0.27479	0.40619	0.1559	0.46648
VP_76	0.88997	0.72513	0.85966	0.88645	0.84119	0.64575	0.80582	0.40519	0.64881
VP_77	0.096059	0.077245	0.091444	0.09245	0.079118	0.024984	0.075235	-0.0065694	0.065493
VP_78	0.066481	-0.071516	0.13573	-0.029255	0.020627	-0.13106	0.013587	-0.28186	0.073053
VP_79	0.15206	0.085958	0.14676	0.12486	0.099299	-0.075576	0.090128	-0.21089	0.051447
VP_80	0.23588	0.19183	0.23531	0.21572	0.20297	0.11158	0.1983	0.031639	0.18171
VP_81	0.10757	0.080052	0.10786	0.09861	0.08476	0.033306	0.086631	-0.0073553	0.085748
VP_82	-0.068796	-0.13013	-0.072863	-0.11071	-0.09558	-0.18746	-0.10977	-0.3059	-0.26851
VP_83	0.5451	0.44611	0.52445	0.52379	0.49572	0.32073	0.47132	0.13985	0.2847
VP_84	-0.13267	-0.21862	-0.075465	-0.21281	-0.17499	-0.29779	-0.17799	-0.42389	-0.18319
VP_85	0.013713	-0.065167	0.055966	-0.055223	-0.023984	-0.12903	-0.026299	-0.23539	-0.017563
VP_86	0.30262	0.14791	0.36612	0.2059	0.24476	0.098317	0.24296	-0.071022	0.21671
VP_87	0.88645	0.73841	0.85568	0.883	0.82794	0.59805	0.80384	0.36294	0.83754
VP_88	0.69059	0.62264	0.67272	0.69029	0.64297	0.45727	0.60381	0.30706	0.4113
VP_89	-0.58895	-0.67115	-0.48659	-0.7649	-0.63839	-0.67378	-0.6141	-0.89006	-0.74766
VP_90	-0.31991	-0.35166	-0.3109	-0.34366	-0.35374	-0.42624	-0.35146	-0.4975	-0.39279
VP_91	0.20718	0.11662	0.22185	0.16106	0.16092	0.005062	0.15094	-0.14874	0.051046
VP_92	0.18714	0.13264	0.18438	0.1798	0.15273	0.054524	0.14691	-0.025643	0.067402
VP_93	0.16837	0.12139	0.16157	0.16108	0.1414	0.07159	0.13999	0.0041257	0.21627
VP_94	0.80246	0.66954	0.78738	0.7948	0.74022	0.52866	0.72832	0.32321	0.69335
VP_95	0.5112	0.44884	0.49618	0.50924	0.46184	0.30891	0.44297	0.18126	0.46606
VP_96	0.2335	0.17019	0.22199	0.2245	0.19491	0.095422	0.19294	-0.0010768	0.19299
VP_97	0.026287	0.0083993	0.025289	0.019826	0.011108	-0.025081	0.01089	-0.053672	-0.011165
VP_98	0.28697	0.21444	0.2737	0.28602	0.25609	0.15251	0.24887	0.066761	0.27664
VP_99	0.27599	0.22773	0.25944	0.27141	0.23101	0.14991	0.23617	0.059336	0.20806
VP_100	-0.059344	-0.11963	-0.025718	-0.13983	-0.08104	-0.1453	-0.088563	-0.25396	-0.21447

## Sheet: WorstCase_MPS
	Healthy	1. Splanchnic extraction	2. Blood flow	3. Insulin resistance	4. [mTOR]	5. mTORC1 sensitivity	6. [p70S6K]	Combined	Combined (comp. sig.)
VP_1	1.3059	1.0218	1.2732	1.3053	1.1585	0.88313	1.0676	0.39977	0.60602
VP_2	0.45546	0.34981	0.43344	0.45874	0.34202	0.19648	0.31028	0.05436	0.23033
VP_3	0.72378	0.64039	0.66029	0.79542	0.5648	0.34803	0.51101	0.14053	0.49411
VP_4	0.25122	0.19723	0.23737	0.26162	0.18659	0.10556	0.16763	0.033567	0.14266
VP_5	0.70811	0.59275	0.66858	0.70794	0.56698	0.38182	0.52038	0.15485	0.49586
VP_6	0.11858	0.095502	0.11181	0.11851	0.085544	0.048335	0.079347	0.015147	0.078579
VP_7	0.3802	0.30723	0.35919	0.38041	0.29062	0.17695	0.25876	0.05727	0.13814
VP_8	0.77835	0.64794	0.74536	0.78064	0.61719	0.37567	0.56867	0.1282	0.35379
VP_9	0.13693	0.097967	0.1304	0.13687	0.09934	0.055339	0.089577	0.014825	0.074857
VP_10	0.4661	0.37605	0.44591	0.47176	0.37658	0.2147	0.31798	0.078486	0.52439
VP_11	0.32669	0.25934	0.31285	0.33068	0.24726	0.13855	0.22249	0.045129	0.23847
VP_12	0.15766	0.12955	0.15028	0.17075	0.11285	0.062701	0.10444	0.021129	0.091441
VP_13	1.2024	0.99917	1.1603	1.2717	1.0004	0.68407	0.89456	0.29681	0.60899
VP_14	0.35006	0.29791	0.33397	0.35218	0.2652	0.164	0.24581	0.063546	0.38461
VP_15	0.15342	0.11398	0.14582	0.15376	0.10924	0.058869	0.097599	0.01481	0.040974
VP_16	0.38048	0.30245	0.36911	0.38302	0.29283	0.16837	0.25981	0.058043	0.32743
VP_17	0.90872	0.75053	0.87424	0.90951	0.74456	0.50457	0.66899	0.19772	0.36283
VP_18	0.41484	0.344	0.40105	0.41675	0.31851	0.19821	0.28596	0.072652	0.18996
VP_19	0.32892	0.2394	0.31575	0.32788	0.25748	0.16597	0.22324	0.054961	0.16061
VP_20	0.87091	0.72919	0.83835	0.87406	0.7085	0.48374	0.65654	0.19985	0.60867
VP_21	0.60273	0.45962	0.5741	0.61401	0.47541	0.2865	0.42312	0.090334	0.30188
VP_22	1.0261	0.86363	0.99245	1.0315	0.85077	0.59163	0.7824	0.2529	0.47707
VP_23	0.9285	0.70219	0.89756	0.96099	0.78355	0.50405	0.70327	0.19333	0.60873
VP_24	0.53097	0.43103	0.51256	0.5308	0.41646	0.26684	0.38214	0.10216	0.28267
VP_25	0.50835	0.39513	0.48085	0.50809	0.38218	0.20998	0.34394	0.056574	0.16447
VP_26	0.27144	0.22993	0.25866	0.2771	0.2001	0.11013	0.18209	0.036568	0.16535
VP_27	0.45131	0.34662	0.42619	0.45198	0.34165	0.19411	0.3078	0.055278	0.22925
VP_28	0.36112	0.26145	0.34674	0.36103	0.28195	0.17512	0.25403	0.059492	0.24823
VP_29	0.64767	0.5452	0.62183	0.65059	0.50535	0.31348	0.4654	0.11224	0.51183
VP_30	0.14825	0.1093	0.14155	0.14859	0.11004	0.064347	0.099399	0.020448	0.067271
VP_31	0.314	0.24166	0.30047	0.31336	0.23799	0.14654	0.21663	0.049758	0.14713
VP_32	0.31022	0.24658	0.29862	0.31297	0.23479	0.14132	0.21196	0.048815	0.10246
VP_33	0.57951	0.48558	0.54392	0.59009	0.45136	0.28212	0.41287	0.10341	0.36542
VP_34	0.29244	0.24595	0.28118	0.29638	0.22077	0.13423	0.19548	0.048288	0.11953
VP_35	0.44632	0.3476	0.42625	0.45299	0.33714	0.20476	0.32326	0.070729	0.48145
VP_36	0.20407	0.1706	0.19264	0.20629	0.1502	0.085765	0.13977	0.029986	0.15258
VP_37	0.3182	0.27612	0.30258	0.31851	0.24363	0.14137	0.20763	0.048783	0.15029
VP_38	0.97228	0.8983	0.90343	1.1053	0.73662	0.45151	0.6372	0.19129	0.5454
VP_39	0.98496	0.83084	0.92884	0.99327	0.7996	0.52577	0.75126	0.20518	0.91087
VP_40	0.67357	0.5633	0.63852	0.67502	0.52676	0.33675	0.48865	0.12247	0.25183
VP_41	0.52051	0.38373	0.49525	0.52026	0.41405	0.26656	0.36256	0.08633	0.16819
VP_42	0.59442	0.47445	0.57089	0.5963	0.47314	0.3014	0.40269	0.10118	0.15315
VP_43	0.91049	0.75397	0.88553	0.92289	0.761	0.52622	0.65729	0.22121	0.45961
VP_44	0.6236	0.46066	0.59672	0.62657	0.50859	0.3293	0.45603	0.11696	0.3245
VP_45	0.29016	0.22234	0.28145	0.29008	0.2215	0.13734	0.20003	0.048138	0.19951
VP_46	0.71484	0.52548	0.68821	0.71645	0.59044	0.3888	0.51542	0.1309	0.33705
VP_47	0.2567	0.19101	0.24517	0.25621	0.19598	0.10378	0.1693	0.030614	0.24903
VP_48	0.58081	0.50055	0.54251	0.59649	0.44573	0.26859	0.40926	0.10098	0.38472
VP_49	0.62574	0.52215	0.60422	0.62498	0.50099	0.32202	0.44438	0.12417	0.41807
VP_50	1.0349	0.85119	1.0036	1.0422	0.84829	0.5741	0.80172	0.21766	0.53173
VP_51	0.16307	0.12475	0.1542	0.16367	0.11659	0.06431	0.10526	0.01728	0.048503
VP_52	0.22418	0.19359	0.20903	0.23465	0.16328	0.091307	0.14888	0.031091	0.14387
VP_53	1.128	0.97734	1.086	1.1311	0.93331	0.65875	0.88119	0.29387	0.7222
VP_54	0.26403	0.2174	0.25183	0.26656	0.20447	0.12466	0.17646	0.046543	0.11198
VP_55	0.31594	0.25436	0.30629	0.31995	0.23508	0.13489	0.20648	0.040974	0.10046
VP_56	0.5005	0.42386	0.47982	0.5177	0.3935	0.25307	0.35013	0.10539	0.27001
VP_57	0.58722	0.46477	0.55587	0.58894	0.4689	0.29522	0.43052	0.11375	0.62908
VP_58	0.25305	0.18829	0.23888	0.25713	0.17802	0.0963	0.16688	0.024028	0.11167
VP_59	0.17999	0.15475	0.17055	0.18135	0.12768	0.070466	0.11765	0.021855	0.079865
VP_60	0.5253	0.44654	0.50602	0.52652	0.41106	0.25728	0.37356	0.10181	0.38616
VP_61	0.27034	0.2253	0.25807	0.27261	0.19823	0.11244	0.18405	0.03682	0.16526
VP_62	0.43496	0.3548	0.41199	0.43437	0.33112	0.19929	0.29362	0.062033	0.16984
VP_63	0.90937	0.67415	0.87933	0.908	0.75667	0.52481	0.69381	0.18592	0.53217
VP_64	0.8297	0.65636	0.79857	0.8552	0.66638	0.43521	0.61072	0.16534	0.42487
VP_65	0.40461	0.34241	0.38804	0.41139	0.29851	0.17585	0.28331	0.062934	0.27491
VP_66	0.54382	0.46884	0.51155	0.54442	0.42147	0.26471	0.38693	0.10109	0.20945
VP_67	0.50216	0.38224	0.47306	0.50819	0.39311	0.23445	0.35001	0.071721	0.30261
VP_68	0.84972	0.65879	0.81024	0.87679	0.70131	0.48536	0.61485	0.18029	0.39798
VP_69	0.25231	0.19078	0.24261	0.25222	0.19053	0.11574	0.16794	0.036441	0.073431
VP_70	0.72383	0.56486	0.69457	0.727	0.57561	0.37538	0.52781	0.13137	0.27361
VP_71	0.45907	0.39785	0.44275	0.47283	0.35466	0.21191	0.31554	0.085139	0.35139
VP_72	0.73886	0.62531	0.70094	0.73867	0.60662	0.41969	0.52318	0.16721	0.32358
VP_73	0.26095	0.18926	0.252	0.26007	0.19631	0.11399	0.17541	0.034064	0.3297
VP_74	0.32082	0.27648	0.30031	0.33257	0.22869	0.12765	0.21749	0.0425	0.21578
VP_75	0.55167	0.43978	0.53006	0.5514	0.43387	0.27407	0.40523	0.10262	0.37918
VP_76	0.99683	0.76605	0.95673	0.99863	0.85863	0.62746	0.75229	0.25701	0.48772
VP_77	0.15107	0.12468	0.14293	0.15086	0.10403	0.0533	0.09659	0.014212	0.066709
VP_78	0.65078	0.54798	0.60607	0.68953	0.49167	0.28617	0.4587	0.095127	0.50228
VP_79	0.57101	0.47933	0.54717	0.58081	0.42518	0.24525	0.39945	0.07782	0.28625
VP_80	0.36111	0.30325	0.33919	0.36489	0.27416	0.16577	0.24841	0.058504	0.1936
VP_81	0.19916	0.16486	0.18911	0.19981	0.1433	0.079641	0.13432	0.025035	0.11203
VP_82	0.35886	0.27447	0.34495	0.36863	0.27484	0.16972	0.2373	0.055436	0.090447
VP_83	0.79445	0.65867	0.75174	0.80717	0.65214	0.44301	0.57428	0.17901	0.31344
VP_84	0.47003	0.40144	0.44848	0.4895	0.35426	0.21452	0.33451	0.082738	0.29046
VP_85	0.41092	0.34784	0.38319	0.42695	0.31106	0.18482	0.28862	0.068297	0.25955
VP_86	0.75994	0.65971	0.69955	0.80116	0.61217	0.39436	0.55234	0.16807	0.47648
VP_87	1.0954	0.88549	1.0531	1.0967	0.92302	0.66205	0.85284	0.27708	0.71922
VP_88	0.70429	0.60257	0.68228	0.70383	0.56641	0.37055	0.47412	0.12978	0.22361
VP_89	0.28893	0.23948	0.26827	0.31724	0.21971	0.12409	0.19518	0.047127	0.22725
VP_90	0.27908	0.23884	0.26782	0.28248	0.20698	0.12159	0.18996	0.044201	0.12813
VP_91	0.64024	0.52402	0.61809	0.65952	0.49647	0.31351	0.46373	0.12015	0.30461
VP_92	0.37201	0.29961	0.35978	0.3736	0.28414	0.175	0.25776	0.062945	0.13721
VP_93	0.27165	0.2063	0.26201	0.27252	0.20532	0.12446	0.18871	0.04297	0.22175
VP_94	0.99386	0.80847	0.96689	0.9981	0.83206	0.5531	0.75828	0.22796	0.59482
VP_95	0.63151	0.54129	0.61168	0.63129	0.50857	0.33195	0.43854	0.13072	0.3758
VP_96	0.38248	0.29589	0.3632	0.38389	0.29264	0.17456	0.26518	0.057177	0.22259
VP_97	0.13084	0.10927	0.12299	0.13099	0.095412	0.053596	0.086751	0.017508	0.052685
VP_98	0.36217	0.26171	0.34522	0.36211	0.27546	0.17286	0.25887	0.056607	0.20806
VP_99	0.42021	0.35552	0.39906	0.41993	0.33202	0.19505	0.28425	0.070572	0.24189
VP_100	0.32786	0.27202	0.30477	0.34308	0.25009	0.15512	0.21856	0.056805	0.11013

## Sheet: WorstCase_MPB
	Healthy	1. Splanchnic extraction	2. Blood flow	3. Insulin resistance	4. [mTOR]	5. mTORC1 sensitivity	6. [p70S6K]	Combined	Combined (comp. sig.)
VP_1	0.047044	0.050993	0.046113	0.049337	0.058959	0.027499	0.034086	0.029672	0.041972
VP_2	0.20967	0.22842	0.19572	0.23344	0.21346	0.19292	0.1999	0.21029	0.23372
VP_3	1.1126	1.2755	0.88384	1.5293	1.1016	1.0147	1.0551	1.2345	1.3701
VP_4	0.59687	0.67252	0.51783	0.74064	0.61449	0.54517	0.56688	0.66589	0.74583
VP_5	0.051372	0.052955	0.050561	0.053282	0.056738	0.044092	0.04685	0.045823	0.065363
VP_6	0.056051	0.058912	0.053923	0.060074	0.064933	0.052183	0.053866	0.062125	0.072721
VP_7	0.052493	0.054332	0.050215	0.061557	0.056339	0.039465	0.044618	0.04475	0.056369
VP_8	0.13536	0.13913	0.13247	0.15622	0.15461	0.095419	0.11239	0.11429	0.15775
VP_9	0.087089	0.091459	0.085652	0.092422	0.097381	0.073822	0.079279	0.083748	0.11319
VP_10	0.55103	0.58083	0.53145	0.60843	0.63903	0.44067	0.48403	0.51587	0.91568
VP_11	0.25718	0.26845	0.24675	0.2981	0.28645	0.20318	0.22665	0.24148	0.36895
VP_12	0.59943	0.61629	0.56374	0.86862	0.58778	0.56009	0.57753	0.78401	0.8417
VP_13	0.48751	0.49434	0.46526	0.69358	0.45482	0.34698	0.39952	0.41451	0.54345
VP_14	0.19477	0.20301	0.18177	0.22357	0.20219	0.16987	0.1804	0.18201	0.28363
VP_15	0.10415	0.11248	0.098722	0.11528	0.10953	0.099138	0.1012	0.11367	0.11736
VP_16	0.2291	0.23848	0.2152	0.26546	0.24991	0.16443	0.19112	0.18501	0.36335
VP_17	0.17412	0.17646	0.17261	0.17856	0.17529	0.16529	0.16845	0.16487	0.17165
VP_18	0.1781	0.18326	0.17109	0.20042	0.18414	0.15102	0.16163	0.16088	0.19123
VP_19	0.030953	0.033165	0.030352	0.032736	0.036194	0.023141	0.025748	0.02529	0.039241
VP_20	0.094189	0.10067	0.085261	0.11124	0.09663	0.086724	0.089678	0.096028	0.11204
VP_21	0.29834	0.32175	0.2774	0.36544	0.31269	0.25508	0.27222	0.31112	0.37
VP_22	0.083421	0.087265	0.076971	0.10249	0.0844	0.061313	0.069946	0.065233	0.082856
VP_23	0.3999	0.43285	0.37223	0.50657	0.4323	0.28356	0.33163	0.35404	0.55848
VP_24	0.073669	0.077113	0.072005	0.07758	0.082338	0.059885	0.06539	0.062578	0.085652
VP_25	0.059914	0.06376	0.05512	0.070644	0.068304	0.045772	0.051617	0.058242	0.069993
VP_26	0.41001	0.44642	0.36709	0.48255	0.42683	0.34759	0.37505	0.37905	0.47964
VP_27	0.08947	0.091859	0.089159	0.099247	0.10467	0.075305	0.081114	0.094498	0.1197
VP_28	0.094515	0.10362	0.091835	0.099495	0.10942	0.068186	0.078795	0.072042	0.14586
VP_29	0.10375	0.10877	0.095855	0.12343	0.11146	0.084412	0.09244	0.096407	0.1477
VP_30	0.14131	0.14637	0.13948	0.14917	0.15226	0.12066	0.12929	0.12671	0.16092
VP_31	0.013925	0.014727	0.014052	0.014329	0.018195	0.0088311	0.010858	0.010116	0.018597
VP_32	0.13528	0.13609	0.13065	0.17028	0.14193	0.11712	0.12455	0.15035	0.16479
VP_33	0.24579	0.28159	0.20414	0.32	0.24559	0.20321	0.22077	0.22657	0.29485
VP_34	0.19793	0.21463	0.1737	0.25275	0.20022	0.17517	0.18396	0.2035	0.22495
VP_35	0.24461	0.2534	0.22859	0.29878	0.25164	0.22873	0.23601	0.27942	0.34831
VP_36	0.28012	0.28794	0.26699	0.31877	0.29602	0.25449	0.26596	0.28562	0.35217
VP_37	0.12589	0.12959	0.12338	0.13406	0.14764	0.10118	0.11051	0.11249	0.14741
VP_38	2.0026	2.0922	1.7355	2.732	1.8326	1.5985	1.7424	1.809	2.1797
VP_39	0.19157	0.21561	0.16851	0.23235	0.19754	0.15867	0.17286	0.17404	0.28621
VP_40	0.11835	0.12155	0.11417	0.12632	0.11816	0.10355	0.10983	0.10354	0.11441
VP_41	0.059797	0.061881	0.059702	0.060874	0.064148	0.050965	0.054054	0.051379	0.058093
VP_42	0.12029	0.12257	0.11763	0.1324	0.12498	0.10581	0.11079	0.11333	0.11817
VP_43	0.26366	0.2702	0.25348	0.31403	0.27186	0.22952	0.24055	0.26203	0.29703
VP_44	0.19576	0.217	0.18461	0.21537	0.2189	0.15434	0.17034	0.17169	0.23637
VP_45	0.036919	0.03924	0.036591	0.03777	0.044185	0.027623	0.031268	0.029334	0.056608
VP_46	0.082286	0.088711	0.078799	0.090492	0.094732	0.059902	0.067741	0.068263	0.096819
VP_47	0.14112	0.153	0.1427	0.14207	0.18929	0.090015	0.11123	0.11563	0.30332
VP_48	0.41574	0.44459	0.36449	0.52025	0.42045	0.36917	0.38942	0.42163	0.4921
VP_49	0.081142	0.084669	0.081163	0.082352	0.10051	0.057505	0.066044	0.061941	0.1159
VP_50	0.13601	0.16029	0.11385	0.17342	0.13792	0.11825	0.12587	0.13724	0.15602
VP_51	0.1315	0.1401	0.1246	0.14562	0.13226	0.12425	0.12725	0.13475	0.14061
VP_52	0.58506	0.64024	0.50445	0.74698	0.5979	0.54492	0.56225	0.63687	0.70226
VP_53	0.1395	0.14248	0.13389	0.15227	0.13792	0.12861	0.13315	0.13084	0.1479
VP_54	0.20229	0.21339	0.18769	0.24235	0.21704	0.16631	0.17975	0.19091	0.22941
VP_55	0.17461	0.17751	0.16816	0.21944	0.18694	0.16435	0.16843	0.21582	0.22339
VP_56	0.31191	0.31647	0.30121	0.42296	0.3158	0.28451	0.29489	0.37748	0.41266
VP_57	0.17828	0.19228	0.17033	0.19436	0.20495	0.13889	0.15559	0.1542	0.33657
VP_58	0.19098	0.19906	0.17928	0.23798	0.18145	0.18031	0.18504	0.21149	0.22366
VP_59	0.26115	0.27184	0.24461	0.29034	0.25604	0.24539	0.25217	0.25241	0.26856
VP_60	0.10359	0.1059	0.1016	0.1145	0.11945	0.083107	0.091429	0.095685	0.14619
VP_61	0.19719	0.20274	0.18734	0.22964	0.20093	0.17292	0.18365	0.19296	0.23697
VP_62	0.027516	0.028889	0.026571	0.029761	0.031735	0.022684	0.024524	0.025883	0.031585
VP_63	0.023386	0.024854	0.021689	0.02677	0.023654	0.018076	0.020132	0.019158	0.027915
VP_64	0.57208	0.58941	0.54413	0.68528	0.57267	0.52253	0.54286	0.60607	0.66154
VP_65	0.50126	0.5168	0.47438	0.56515	0.49937	0.47392	0.48629	0.5103	0.56097
VP_66	0.072894	0.075563	0.070372	0.078635	0.078508	0.059591	0.065062	0.060862	0.072245
VP_67	0.18098	0.21154	0.15824	0.2239	0.20289	0.13377	0.15279	0.16521	0.25641
VP_68	0.28665	0.30304	0.25799	0.39221	0.27243	0.23691	0.25383	0.28643	0.33353
VP_69	0.017575	0.018716	0.016412	0.020338	0.01927	0.015279	0.016148	0.018075	0.019825
VP_70	0.22959	0.23074	0.22915	0.24475	0.23267	0.22112	0.22441	0.2352	0.24212
VP_71	0.52797	0.53933	0.50479	0.63734	0.53155	0.41148	0.45933	0.44934	0.68041
VP_72	0.017261	0.018006	0.016955	0.018028	0.019525	0.014059	0.015033	0.014394	0.017797
VP_73	0.055766	0.060158	0.055868	0.056894	0.071382	0.040022	0.046057	0.049075	0.15171
VP_74	0.54761	0.58799	0.47947	0.6853	0.51701	0.46801	0.50415	0.51534	0.63311
VP_75	0.096946	0.10132	0.096653	0.10432	0.11397	0.064722	0.078509	0.070138	0.1482
VP_76	0.10686	0.11127	0.10408	0.11537	0.1148	0.093851	0.097646	0.10097	0.11566
VP_77	0.055015	0.056568	0.052606	0.061865	0.054845	0.050654	0.052535	0.054976	0.060959
VP_78	0.5843	0.6859	0.46184	0.81132	0.55584	0.49051	0.53241	0.57924	0.74886
VP_79	0.41895	0.42485	0.40125	0.48195	0.42172	0.40292	0.40998	0.45397	0.47348
VP_80	0.12522	0.13179	0.1048	0.16857	0.13198	0.09861	0.10959	0.11994	0.16105
VP_81	0.091593	0.097778	0.08188	0.10992	0.099243	0.070682	0.080064	0.079858	0.11734
VP_82	0.42766	0.42926	0.41786	0.51847	0.4201	0.40227	0.41128	0.47237	0.48032
VP_83	0.24935	0.25952	0.23237	0.30387	0.25139	0.21629	0.22818	0.24586	0.26705
VP_84	0.60271	0.65955	0.51459	0.77927	0.6067	0.57029	0.58475	0.68911	0.74058
VP_85	0.39721	0.45281	0.32141	0.54885	0.40263	0.36369	0.37854	0.45574	0.50879
VP_86	0.45732	0.59986	0.32785	0.69088	0.47231	0.37592	0.40901	0.48234	0.59465
VP_87	0.20897	0.21545	0.20484	0.21696	0.20961	0.18929	0.19649	0.18569	0.22519
VP_88	0.013694	0.014025	0.013736	0.013847	0.016118	0.011539	0.012161	0.01267	0.013899
VP_89	0.87788	0.93841	0.73269	1.2532	0.94281	0.82672	0.84835	1.2211	1.3222
VP_90	0.59899	0.60489	0.57682	0.64824	0.62041	0.58378	0.59022	0.63438	0.65175
VP_91	0.43305	0.44788	0.39262	0.54219	0.42028	0.38467	0.40572	0.44636	0.49186
VP_92	0.18487	0.19266	0.17651	0.20067	0.1941	0.16795	0.17481	0.17897	0.19351
VP_93	0.10328	0.10558	0.1014	0.11839	0.11314	0.085872	0.09318	0.10144	0.16145
VP_94	0.1914	0.20113	0.18348	0.21001	0.21237	0.13902	0.16017	0.1474	0.22487
VP_95	0.12031	0.12356	0.119	0.12375	0.14008	0.099824	0.10637	0.10729	0.14374
VP_96	0.14898	0.15302	0.14343	0.1679	0.16927	0.12825	0.13674	0.15446	0.19768
VP_97	0.10455	0.10982	0.098306	0.1172	0.11153	0.095262	0.099237	0.1046	0.1163
VP_98	0.075203	0.077402	0.074549	0.077068	0.075276	0.06788	0.070983	0.066462	0.083132
VP_99	0.14421	0.15173	0.14346	0.1528	0.18919	0.090602	0.11116	0.10747	0.20185
VP_100	0.38721	0.41755	0.32402	0.56122	0.37139	0.33211	0.35245	0.43008	0.46153

## Sheet: WorstCase_NB
	Healthy	1. Splanchnic extraction	2. Blood flow	3. Insulin resistance	4. [mTOR]	5. mTORC1 sensitivity	6. [p70S6K]	Combined	Combined (comp. sig.)
VP_1	1.2589	0.97081	1.2271	1.256	1.0996	0.85563	1.0335	0.3701	0.56405
VP_2	0.2458	0.12139	0.23772	0.22531	0.12856	0.0035616	0.11038	-0.15593	-0.0033938
VP_3	-0.38879	-0.63508	-0.22356	-0.73387	-0.53684	-0.66664	-0.54408	-1.0939	-0.87596
VP_4	-0.34566	-0.47529	-0.28046	-0.47902	-0.4279	-0.43961	-0.39926	-0.63232	-0.60317
VP_5	0.65674	0.53979	0.61802	0.65466	0.51025	0.33773	0.47353	0.10903	0.4305
VP_6	0.062533	0.036589	0.057885	0.058441	0.020611	-0.0038486	0.025481	-0.046978	0.0058575
VP_7	0.3277	0.2529	0.30897	0.31886	0.23428	0.13748	0.21414	0.01252	0.081776
VP_8	0.643	0.5088	0.61289	0.62442	0.46258	0.28025	0.45629	0.013905	0.19604
VP_9	0.049837	0.0065082	0.044748	0.044452	0.0019594	-0.018483	0.010298	-0.068923	-0.038335
VP_10	-0.084935	-0.20479	-0.08554	-0.13666	-0.26245	-0.22597	-0.16605	-0.43738	-0.39128
VP_11	0.069504	-0.0091016	0.066105	0.032576	-0.039192	-0.064631	-0.0041567	-0.19635	-0.13048
VP_12	-0.44177	-0.48675	-0.41347	-0.69787	-0.47493	-0.49739	-0.47308	-0.76288	-0.75026
VP_13	0.71488	0.50483	0.69506	0.57809	0.5456	0.33708	0.49504	-0.1177	0.065541
VP_14	0.15529	0.094894	0.1522	0.12861	0.063007	-0.0058676	0.065409	-0.11847	0.10098
VP_15	0.049271	0.0014935	0.047101	0.038483	-0.00028698	-0.040269	-0.0036041	-0.098861	-0.076389
VP_16	0.15138	0.063977	0.1539	0.11756	0.042916	0.0039393	0.068685	-0.12696	-0.035926
VP_17	0.73459	0.57407	0.70164	0.73095	0.56926	0.33928	0.50054	0.032848	0.19118
VP_18	0.23674	0.16074	0.22996	0.21633	0.13437	0.047192	0.12433	-0.088226	-0.0012781
VP_19	0.29797	0.20623	0.2854	0.29515	0.22128	0.14282	0.19749	0.029671	0.12137
VP_20	0.77672	0.62852	0.75309	0.76282	0.61187	0.39702	0.56687	0.10382	0.49663
VP_21	0.30439	0.13786	0.2967	0.24857	0.16272	0.031425	0.15091	-0.22078	-0.068118
VP_22	0.94263	0.77637	0.91548	0.92897	0.76637	0.53031	0.71245	0.18767	0.39421
VP_23	0.52861	0.26934	0.52533	0.45443	0.35125	0.22049	0.37164	-0.16072	0.050256
VP_24	0.4573	0.35392	0.44056	0.45322	0.33412	0.20696	0.31675	0.039583	0.19702
VP_25	0.44844	0.33137	0.42573	0.43745	0.31387	0.16421	0.29233	-0.0016682	0.094477
VP_26	-0.13858	-0.21649	-0.10844	-0.20545	-0.22673	-0.23746	-0.19296	-0.34248	-0.31428
VP_27	0.36184	0.25476	0.33703	0.35273	0.23698	0.11881	0.22668	-0.03922	0.10955
VP_28	0.26661	0.15784	0.25491	0.26153	0.17253	0.10694	0.17523	-0.01255	0.10237
VP_29	0.54393	0.43642	0.52597	0.52716	0.39389	0.22907	0.37296	0.015836	0.36413
VP_30	0.006934	-0.037064	0.0020688	-0.00058118	-0.042215	-0.056316	-0.029893	-0.10626	-0.093647
VP_31	0.30008	0.22693	0.28642	0.29903	0.21979	0.13771	0.20578	0.039642	0.12853
VP_32	0.17493	0.11048	0.16796	0.14268	0.092862	0.024204	0.087404	-0.10154	-0.062333
VP_33	0.33371	0.20399	0.33978	0.27009	0.20577	0.078909	0.1921	-0.12316	0.070572
VP_34	0.094518	0.031318	0.10748	0.043626	0.02055	-0.040941	0.011525	-0.15521	-0.10542
VP_35	0.20172	0.094199	0.19766	0.15421	0.085506	-0.023968	0.087251	-0.2087	0.13314
VP_36	-0.076054	-0.11734	-0.074358	-0.11248	-0.14583	-0.16873	-0.12619	-0.25564	-0.19959
VP_37	0.19231	0.14653	0.1792	0.18445	0.095989	0.040187	0.097118	-0.063702	0.0028805
VP_38	-1.0303	-1.1939	-0.83205	-1.6267	-1.096	-1.147	-1.1052	-1.6177	-1.6343
VP_39	0.79339	0.61523	0.76033	0.76092	0.60206	0.3671	0.5784	0.031143	0.62466
VP_40	0.55522	0.44175	0.52436	0.5487	0.4086	0.2332	0.37882	0.018937	0.13742
VP_41	0.46071	0.32185	0.43555	0.45939	0.34991	0.21559	0.3085	0.034951	0.11009
VP_42	0.47413	0.35188	0.45326	0.4639	0.34816	0.19559	0.2919	-0.012152	0.034985
VP_43	0.64684	0.48377	0.63205	0.60886	0.48915	0.29669	0.41674	-0.040822	0.16258
VP_44	0.42784	0.24366	0.41211	0.41121	0.28969	0.17495	0.28569	-0.054733	0.088132
VP_45	0.25325	0.1831	0.24486	0.25231	0.17731	0.10972	0.16877	0.018805	0.1429
VP_46	0.63255	0.43677	0.60941	0.62596	0.4957	0.3289	0.44768	0.062634	0.24023
VP_47	0.11559	0.038006	0.10246	0.11414	0.0066871	0.013764	0.058067	-0.085021	-0.054291
VP_48	0.16507	0.055958	0.17802	0.076232	0.025276	-0.10058	0.019842	-0.32065	-0.10738
VP_49	0.5446	0.43748	0.52306	0.54262	0.40048	0.26451	0.37833	0.062233	0.30217
VP_50	0.89892	0.6909	0.8898	0.86878	0.71037	0.45586	0.67585	0.080419	0.37571
VP_51	0.031571	-0.015351	0.029595	0.018046	-0.015666	-0.059942	-0.021983	-0.11747	-0.09211
VP_52	-0.36088	-0.44665	-0.29542	-0.51232	-0.43463	-0.45361	-0.41337	-0.60578	-0.55839
VP_53	0.98846	0.83486	0.95213	0.97886	0.79539	0.53014	0.74803	0.16303	0.5743
VP_54	0.061737	0.0040005	0.064142	0.024208	-0.01257	-0.041656	-0.0032952	-0.14437	-0.11743
VP_55	0.14133	0.076855	0.13813	0.10051	0.048137	-0.02946	0.038058	-0.17484	-0.12292
VP_56	0.18859	0.10739	0.17861	0.094741	0.077699	-0.031434	0.05524	-0.27209	-0.14265
VP_57	0.40894	0.27249	0.38554	0.39458	0.26395	0.15633	0.27493	-0.040454	0.2925
VP_58	0.062072	-0.01077	0.059597	0.019154	-0.0034286	-0.084014	-0.018169	-0.18747	-0.11199
VP_59	-0.08116	-0.11709	-0.074058	-0.10899	-0.12836	-0.17492	-0.13452	-0.23056	-0.1887
VP_60	0.42171	0.34064	0.40442	0.41203	0.29161	0.17418	0.28213	0.0061258	0.23997
VP_61	0.07315	0.022564	0.070729	0.042974	-0.0026961	-0.060479	0.00040309	-0.15614	-0.071713
VP_62	0.40744	0.32591	0.38542	0.40461	0.29938	0.17661	0.26909	0.03615	0.13826
VP_63	0.88598	0.64929	0.85764	0.88123	0.73301	0.50673	0.67368	0.16676	0.50425
VP_64	0.25762	0.066945	0.25444	0.16993	0.09371	-0.087318	0.06786	-0.44073	-0.23667
VP_65	-0.096649	-0.17439	-0.086342	-0.15376	-0.20085	-0.29807	-0.20298	-0.44736	-0.28606
VP_66	0.47092	0.39328	0.44118	0.46579	0.34296	0.20512	0.32187	0.040228	0.13721
VP_67	0.32118	0.1707	0.31483	0.28429	0.19022	0.10068	0.19723	-0.093487	0.046201
VP_68	0.56307	0.35575	0.55225	0.48458	0.42888	0.24845	0.36102	-0.10615	0.064449
VP_69	0.23474	0.17206	0.2262	0.23188	0.17126	0.10047	0.15179	0.018366	0.053605
VP_70	0.49424	0.33412	0.46542	0.48225	0.34295	0.15427	0.3034	-0.10383	0.031491
VP_71	-0.068893	-0.14148	-0.062039	-0.16451	-0.17689	-0.19957	-0.14379	-0.3642	-0.32902
VP_72	0.7216	0.6073	0.68399	0.72065	0.5871	0.40563	0.50815	0.15282	0.30579
VP_73	0.20519	0.1291	0.19613	0.20318	0.12492	0.073968	0.12935	-0.015011	0.17799
VP_74	-0.22679	-0.31151	-0.17917	-0.35273	-0.28832	-0.34036	-0.28666	-0.47284	-0.41733
VP_75	0.45473	0.33846	0.43341	0.44708	0.3199	0.20935	0.32672	0.032484	0.23099
VP_76	0.88997	0.65478	0.85266	0.88326	0.74383	0.53361	0.65465	0.15604	0.37206
VP_77	0.096059	0.068116	0.09032	0.088995	0.049183	0.002646	0.044055	-0.040764	0.0057498
VP_78	0.066481	-0.13792	0.14422	-0.12179	-0.064165	-0.20434	-0.073711	-0.48411	-0.24659
VP_79	0.15206	0.054478	0.14592	0.098859	0.0034573	-0.15766	-0.010533	-0.37615	-0.18723
VP_80	0.23588	0.17147	0.23439	0.19632	0.14218	0.067156	0.13882	-0.061435	0.032542
VP_81	0.10757	0.067085	0.10723	0.089892	0.04406	0.0089594	0.054255	-0.054824	-0.0053061
VP_82	-0.068796	-0.15479	-0.072913	-0.14984	-0.14526	-0.23255	-0.17398	-0.41693	-0.38987
VP_83	0.5451	0.39914	0.51937	0.5033	0.40074	0.22672	0.3461	-0.06685	0.046395
VP_84	-0.13267	-0.25811	-0.06611	-0.28977	-0.25243	-0.35576	-0.25024	-0.60637	-0.45012
VP_85	0.013713	-0.10497	0.061773	-0.1219	-0.091573	-0.17887	-0.089924	-0.38744	-0.24925
VP_86	0.30262	0.059844	0.3717	0.11028	0.13987	0.018449	0.14334	-0.31427	-0.11817
VP_87	0.88645	0.67004	0.84827	0.87975	0.7134	0.47276	0.65635	0.091393	0.49403
VP_88	0.69059	0.58854	0.66854	0.68998	0.5503	0.35901	0.46196	0.11711	0.20971
VP_89	-0.58895	-0.69893	-0.46442	-0.93595	-0.7231	-0.70263	-0.65317	-1.1739	-1.0949
VP_90	-0.31991	-0.36605	-0.30899	-0.36576	-0.41344	-0.46219	-0.40026	-0.59018	-0.52362
VP_91	0.20718	0.076137	0.22547	0.11733	0.076192	-0.071167	0.058009	-0.32621	-0.18725
VP_92	0.18714	0.10695	0.18327	0.17293	0.090039	0.0070509	0.082951	-0.11602	-0.056301
VP_93	0.16837	0.10072	0.16061	0.15413	0.09218	0.038592	0.095529	-0.058467	0.060304
VP_94	0.80246	0.60735	0.78341	0.78808	0.61969	0.41409	0.59811	0.080561	0.36995
VP_95	0.5112	0.41773	0.49268	0.50754	0.36849	0.23213	0.33218	0.023431	0.23206
VP_96	0.2335	0.14287	0.21977	0.21599	0.12337	0.046308	0.12845	-0.097288	0.024913
VP_97	0.026287	-0.00054759	0.024683	0.013791	-0.016121	-0.041666	-0.012487	-0.087096	-0.063616
VP_98	0.28697	0.18431	0.27067	0.28504	0.20019	0.10498	0.18789	-0.0098548	0.12493
VP_99	0.27599	0.20379	0.25561	0.26713	0.14283	0.10444	0.17309	-0.036897	0.04004
VP_100	-0.059344	-0.14553	-0.019247	-0.21814	-0.1213	-0.17699	-0.13389	-0.37328	-0.3514
