# Supplementary material for: Multifactorial nature of anabolic resistance in ageing skeletal muscle: A systems modelling study
Source: J Physiol. 2026 Jul 17;604(15):6405–39. doi: 10.1113/JP290799 (PMC13423136; doi:10.1113/JP290799)
Supplement: Supplementary file 2 — Supporting Information [file TJP-604-6405-s002.zip › tjp70679-sup-0003-SuppMat.xlsx]

## Sheet: Consensus_MPS
	Healthy	7. Elevated MPB	Combined	Combined (comp.sig.)
VP_1	1.3059	1.3229	0.74412	0.96333
VP_2	0.45546	0.48596	0.17355	0.42289
VP_3	0.72378	0.87973	0.36925	0.89285
VP_4	0.25122	0.29164	0.1035	0.28359
VP_5	0.70811	0.72045	0.33112	0.799
VP_6	0.11858	0.1211	0.042006	0.14409
VP_7	0.3802	0.38657	0.15037	0.26301
VP_8	0.77835	0.80696	0.33943	0.63911
VP_9	0.13693	0.14179	0.044971	0.14124
VP_10	0.4661	0.53296	0.21054	0.95308
VP_11	0.32669	0.35202	0.12805	0.43806
VP_12	0.15766	0.18313	0.065083	0.17592
VP_13	1.2024	1.3402	0.65561	1.0695
VP_14	0.35006	0.37006	0.15242	0.66059
VP_15	0.15342	0.16052	0.050113	0.088546
VP_16	0.38048	0.40643	0.15328	0.59128
VP_17	0.90872	0.95477	0.459	0.66461
VP_18	0.41484	0.43632	0.18049	0.3564
VP_19	0.32892	0.33368	0.13045	0.28806
VP_20	0.87091	0.8943	0.43317	0.95115
VP_21	0.60273	0.66223	0.25985	0.55523
VP_22	1.0261	1.0495	0.52829	0.80664
VP_23	0.9285	1.0232	0.45385	1.0443
VP_24	0.53097	0.54289	0.23374	0.49658
VP_25	0.50835	0.51997	0.17922	0.32448
VP_26	0.27144	0.3009	0.10894	0.31948
VP_27	0.45131	0.46656	0.166	0.41454
VP_28	0.36112	0.37428	0.14304	0.44078
VP_29	0.64767	0.66687	0.28332	0.82699
VP_30	0.14825	0.15543	0.054532	0.13082
VP_31	0.314	0.31572	0.12117	0.26631
VP_32	0.31022	0.32378	0.12541	0.20662
VP_33	0.57951	0.61792	0.25751	0.63514
VP_34	0.29244	0.30873	0.12376	0.22966
VP_35	0.44632	0.47964	0.18706	0.80933
VP_36	0.20407	0.22023	0.081437	0.28385
VP_37	0.3182	0.33166	0.13072	0.27729
VP_38	0.97228	1.2862	0.53132	1.0971
VP_39	0.98496	1.0417	0.48446	1.3944
VP_40	0.67357	0.697	0.30122	0.47717
VP_41	0.52051	0.53254	0.21515	0.32253
VP_42	0.59442	0.617	0.26248	0.32672
VP_43	0.91049	0.97289	0.48709	0.78784
VP_44	0.6236	0.6612	0.27805	0.58151
VP_45	0.29016	0.29388	0.1149	0.34838
VP_46	0.71484	0.73622	0.31777	0.57609
VP_47	0.2567	0.27006	0.088797	0.45067
VP_48	0.58081	0.65413	0.26879	0.70023
VP_49	0.62574	0.64185	0.28472	0.697
VP_50	1.0349	1.0712	0.51663	0.88925
VP_51	0.16307	0.17197	0.056039	0.10334
VP_52	0.22418	0.25717	0.09379	0.27635
VP_53	1.128	1.171	0.61154	1.1368
VP_54	0.26403	0.28011	0.11311	0.21326
VP_55	0.31594	0.33221	0.12324	0.20532
VP_56	0.5005	0.54074	0.24098	0.48006
VP_57	0.58722	0.62207	0.26184	1.0386
VP_58	0.25305	0.27013	0.084252	0.21798
VP_59	0.17999	0.19379	0.067836	0.15893
VP_60	0.5253	0.54192	0.23502	0.65196
VP_61	0.27034	0.28587	0.1048	0.30633
VP_62	0.43496	0.43917	0.17002	0.31538
VP_63	0.90937	0.91628	0.42461	0.81909
VP_64	0.8297	0.95308	0.43151	0.79208
VP_65	0.40461	0.45939	0.18091	0.52193
VP_66	0.54382	0.55742	0.23761	0.39195
VP_67	0.50216	0.53118	0.19939	0.53678
VP_68	0.84972	0.92052	0.42654	0.69853
VP_69	0.25231	0.25393	0.09477	0.14681
VP_70	0.72383	0.77466	0.33865	0.52714
VP_71	0.45907	0.51546	0.21256	0.64663
VP_72	0.73886	0.74274	0.35828	0.54983
VP_73	0.26095	0.26692	0.09174	0.56442
VP_74	0.32082	0.37198	0.13191	0.42817
VP_75	0.55167	0.56766	0.23773	0.65684
VP_76	0.99683	1.0321	0.52808	0.79546
VP_77	0.15107	0.15413	0.047474	0.12713
VP_78	0.65078	0.74236	0.28186	0.89224
VP_79	0.57101	0.63313	0.24517	0.5467
VP_80	0.36111	0.37426	0.14774	0.34854
VP_81	0.19916	0.20481	0.071614	0.21017
VP_82	0.35886	0.40671	0.16044	0.21005
VP_83	0.79445	0.84616	0.401	0.57715
VP_84	0.47003	0.5374	0.22016	0.54199
VP_85	0.41092	0.45955	0.18028	0.47884
VP_86	0.75994	0.8509	0.37983	0.82705
VP_87	1.0954	1.1574	0.59297	1.1397
VP_88	0.70429	0.70718	0.32121	0.42688
VP_89	0.28893	0.34559	0.13053	0.41374
VP_90	0.27908	0.32037	0.12729	0.26098
VP_91	0.64024	0.70672	0.30195	0.5753
VP_92	0.37201	0.39219	0.15883	0.27133
VP_93	0.27165	0.28147	0.1064	0.39436
VP_94	0.99386	1.046	0.50284	0.9951
VP_95	0.63151	0.6533	0.29948	0.63399
VP_96	0.38248	0.40223	0.15236	0.40186
VP_97	0.13084	0.13575	0.048349	0.10395
VP_98	0.36217	0.37209	0.14005	0.37433
VP_99	0.42021	0.43829	0.17655	0.43299
VP_100	0.32786	0.36423	0.14512	0.22381

## Sheet: Consensus_MPB
	Healthy	7. Elevated MPB	Combined	Combined (comp.sig.)
VP_1	0.047044	0.0702	0.047639	0.06944
VP_2	0.20967	0.31411	0.2863	0.32236
VP_3	1.1126	1.6781	1.401	1.5984
VP_4	0.59687	0.89279	0.80301	0.91706
VP_5	0.051372	0.076882	0.068134	0.10038
VP_6	0.056051	0.083957	0.080958	0.09647
VP_7	0.052493	0.078691	0.061784	0.079214
VP_8	0.13536	0.20194	0.15509	0.22107
VP_9	0.087089	0.12999	0.1162	0.15771
VP_10	0.55103	0.81178	0.69451	1.2871
VP_11	0.25718	0.38402	0.3185	0.51045
VP_12	0.59943	0.90244	0.82939	0.91215
VP_13	0.48751	0.74521	0.53037	0.72509
VP_14	0.19477	0.29154	0.24948	0.41253
VP_15	0.10415	0.15602	0.14977	0.15476
VP_16	0.2291	0.34183	0.26143	0.53363
VP_17	0.17412	0.26061	0.24662	0.25654
VP_18	0.1781	0.26692	0.22815	0.27429
VP_19	0.030953	0.046311	0.037601	0.058783
VP_20	0.094189	0.1411	0.12554	0.15246
VP_21	0.29834	0.44463	0.38619	0.47022
VP_22	0.083421	0.12523	0.092103	0.12142
VP_23	0.3999	0.59604	0.44945	0.7739
VP_24	0.073669	0.11006	0.093057	0.12866
VP_25	0.059914	0.089614	0.072764	0.089933
VP_26	0.41001	0.61448	0.50506	0.65717
VP_27	0.08947	0.13358	0.12127	0.15845
VP_28	0.094515	0.14081	0.11016	0.22209
VP_29	0.10375	0.15522	0.12696	0.20991
VP_30	0.14131	0.21085	0.18627	0.23263
VP_31	0.013925	0.020846	0.015604	0.028215
VP_32	0.13528	0.20256	0.18262	0.20311
VP_33	0.24579	0.3703	0.28734	0.3895
VP_34	0.19793	0.29671	0.25112	0.28162
VP_35	0.24461	0.36632	0.34392	0.45864
VP_36	0.28012	0.41816	0.38091	0.47675
VP_37	0.12589	0.18716	0.15896	0.20636
VP_38	2.0026	3.0993	2.3018	2.8755
VP_39	0.19157	0.28681	0.2288	0.42047
VP_40	0.11835	0.17771	0.15432	0.1724
VP_41	0.059797	0.089423	0.078583	0.088156
VP_42	0.12029	0.1804	0.16162	0.16836
VP_43	0.26366	0.39549	0.34628	0.39977
VP_44	0.19576	0.29113	0.24184	0.34061
VP_45	0.036919	0.055188	0.045181	0.08638
VP_46	0.082286	0.12289	0.097472	0.14113
VP_47	0.14112	0.20739	0.16169	0.43554
VP_48	0.41574	0.62771	0.53207	0.64546
VP_49	0.081142	0.12068	0.094986	0.17796
VP_50	0.13601	0.20425	0.16844	0.19826
VP_51	0.1315	0.1968	0.18341	0.19154
VP_52	0.58506	0.87791	0.76476	0.8615
VP_53	0.1395	0.20934	0.18915	0.21935
VP_54	0.20229	0.30212	0.25181	0.3048
VP_55	0.17461	0.26201	0.25358	0.26388
VP_56	0.31191	0.46792	0.42971	0.48056
VP_57	0.17828	0.26499	0.21854	0.51187
VP_58	0.19098	0.28683	0.26208	0.28167
VP_59	0.26115	0.39225	0.35436	0.3804
VP_60	0.10359	0.1548	0.13228	0.21181
VP_61	0.19719	0.29601	0.25911	0.32828
VP_62	0.027516	0.041189	0.035477	0.043956
VP_63	0.023386	0.035086	0.027588	0.043031
VP_64	0.57208	0.8626	0.78682	0.87102
VP_65	0.50126	0.75079	0.69286	0.7734
VP_66	0.072894	0.10904	0.090291	0.10745
VP_67	0.18098	0.26967	0.20482	0.33905
VP_68	0.28665	0.43488	0.35234	0.41786
VP_69	0.017575	0.02634	0.023553	0.025906
VP_70	0.22959	0.34383	0.33368	0.34364
VP_71	0.52797	0.7939	0.61923	0.98095
VP_72	0.017261	0.025861	0.021843	0.026881
VP_73	0.055766	0.082971	0.068705	0.23278
VP_74	0.54761	0.8338	0.66503	0.87784
VP_75	0.096946	0.14448	0.10694	0.23383
VP_76	0.10686	0.1598	0.14401	0.16717
VP_77	0.055015	0.082472	0.074505	0.083853
VP_78	0.5843	0.88249	0.67582	0.93284
VP_79	0.41895	0.62804	0.59825	0.62735
VP_80	0.12522	0.1877	0.142	0.20186
VP_81	0.091593	0.13731	0.10626	0.16252
VP_82	0.42766	0.64328	0.60487	0.61587
VP_83	0.24935	0.37529	0.32135	0.35331
VP_84	0.60271	0.9004	0.80604	0.88056
VP_85	0.39721	0.59504	0.50096	0.58041
VP_86	0.45732	0.69277	0.5076	0.6634
VP_87	0.20897	0.31249	0.28088	0.34827
VP_88	0.013694	0.020517	0.01837	0.020059
VP_89	0.87788	1.3161	1.2394	1.3751
VP_90	0.59899	0.89591	0.87305	0.89677
VP_91	0.43305	0.65264	0.56836	0.64071
VP_92	0.18487	0.27671	0.25263	0.2738
VP_93	0.10328	0.15419	0.13566	0.22606
VP_94	0.1914	0.28567	0.21876	0.34916
VP_95	0.12031	0.17929	0.15746	0.21187
VP_96	0.14898	0.22207	0.2023	0.26425
VP_97	0.10455	0.15635	0.14135	0.15781
VP_98	0.075203	0.1126	0.10166	0.12797
VP_99	0.14421	0.21281	0.15691	0.28819
VP_100	0.38721	0.58389	0.47528	0.51714

## Sheet: Consensus_NB
	Healthy	7. Elevated MPB	Combined	Combined (comp.sig.)
VP_1	1.2589	1.2527	0.69648	0.89389
VP_2	0.2458	0.17186	-0.11275	0.10053
VP_3	-0.38879	-0.79839	-1.0317	-0.70559
VP_4	-0.34566	-0.60115	-0.6995	-0.63347
VP_5	0.65674	0.64356	0.26299	0.69862
VP_6	0.062533	0.037146	-0.038953	0.047617
VP_7	0.3277	0.30788	0.08859	0.1838
VP_8	0.643	0.60502	0.18433	0.41804
VP_9	0.049837	0.011802	-0.071233	-0.016472
VP_10	-0.084935	-0.27882	-0.48397	-0.33406
VP_11	0.069504	-0.031999	-0.19045	-0.072392
VP_12	-0.44177	-0.71931	-0.76431	-0.73623
VP_13	0.71488	0.59494	0.12524	0.34446
VP_14	0.15529	0.078513	-0.097056	0.24807
VP_15	0.049271	0.0045002	-0.09966	-0.066216
VP_16	0.15138	0.064592	-0.10815	0.057643
VP_17	0.73459	0.69416	0.21237	0.40807
VP_18	0.23674	0.1694	-0.047665	0.082112
VP_19	0.29797	0.28737	0.092846	0.22928
VP_20	0.77672	0.7532	0.30763	0.79868
VP_21	0.30439	0.21759	-0.12634	0.085008
VP_22	0.94263	0.92423	0.43618	0.68523
VP_23	0.52861	0.42719	0.0043927	0.2704
VP_24	0.4573	0.43282	0.14068	0.36792
VP_25	0.44844	0.43035	0.10646	0.23454
VP_26	-0.13858	-0.31358	-0.39612	-0.33769
VP_27	0.36184	0.33298	0.044735	0.25609
VP_28	0.26661	0.23347	0.032877	0.21869
VP_29	0.54393	0.51165	0.15636	0.61708
VP_30	0.006934	-0.055427	-0.13174	-0.10181
VP_31	0.30008	0.29488	0.10557	0.2381
VP_32	0.17493	0.12122	-0.05721	0.0035031
VP_33	0.33371	0.24762	-0.029829	0.24564
VP_34	0.094518	0.012018	-0.12735	-0.051959
VP_35	0.20172	0.11332	-0.15685	0.35069
VP_36	-0.076054	-0.19793	-0.29947	-0.1929
VP_37	0.19231	0.1445	-0.028234	0.070929
VP_38	-1.0303	-1.8132	-1.7705	-1.7784
VP_39	0.79339	0.7549	0.25567	0.97388
VP_40	0.55522	0.51929	0.1469	0.30477
VP_41	0.46071	0.44311	0.13657	0.23437
VP_42	0.47413	0.43661	0.10086	0.15836
VP_43	0.64684	0.57739	0.14081	0.38807
VP_44	0.42784	0.37007	0.036208	0.2409
VP_45	0.25325	0.2387	0.069721	0.262
VP_46	0.63255	0.61332	0.2203	0.43496
VP_47	0.11559	0.06267	-0.072893	0.015136
VP_48	0.16507	0.026419	-0.26328	0.054771
VP_49	0.5446	0.52116	0.18973	0.51903
VP_50	0.89892	0.86699	0.34819	0.69099
VP_51	0.031571	-0.024831	-0.12737	-0.088209
VP_52	-0.36088	-0.62074	-0.67097	-0.58515
VP_53	0.98846	0.96167	0.42239	0.91742
VP_54	0.061737	-0.022015	-0.1387	-0.091539
VP_55	0.14133	0.070206	-0.13034	-0.058561
VP_56	0.18859	0.072822	-0.18874	-0.00049958
VP_57	0.40894	0.35708	0.043302	0.52677
VP_58	0.062072	-0.016703	-0.17783	-0.063694
VP_59	-0.08116	-0.19846	-0.28652	-0.22147
VP_60	0.42171	0.38712	0.10274	0.44015
VP_61	0.07315	-0.010147	-0.15431	-0.021949
VP_62	0.40744	0.39798	0.13454	0.27142
VP_63	0.88598	0.88119	0.39702	0.77606
VP_64	0.25762	0.090479	-0.35531	-0.078941
VP_65	-0.096649	-0.29141	-0.51195	-0.25147
VP_66	0.47092	0.44838	0.14732	0.28451
VP_67	0.32118	0.26151	-0.0054258	0.19773
VP_68	0.56307	0.48565	0.074195	0.28068
VP_69	0.23474	0.22759	0.071217	0.1209
VP_70	0.49424	0.43083	0.0049674	0.1835
VP_71	-0.068893	-0.27844	-0.40667	-0.33432
VP_72	0.7216	0.71687	0.33643	0.52294
VP_73	0.20519	0.18395	0.023035	0.33164
VP_74	-0.22679	-0.46183	-0.53312	-0.44967
VP_75	0.45473	0.42318	0.13079	0.42301
VP_76	0.88997	0.87228	0.38407	0.62829
VP_77	0.096059	0.071661	-0.027031	0.043276
VP_78	0.066481	-0.14013	-0.39396	-0.040595
VP_79	0.15206	0.005097	-0.35308	-0.080652
VP_80	0.23588	0.18656	0.0057343	0.14667
VP_81	0.10757	0.067498	-0.034647	0.047659
VP_82	-0.068796	-0.23657	-0.44442	-0.40582
VP_83	0.5451	0.47086	0.079646	0.22384
VP_84	-0.13267	-0.36299	-0.58588	-0.33857
VP_85	0.013713	-0.13549	-0.32068	-0.10157
VP_86	0.30262	0.15812	-0.12777	0.16366
VP_87	0.88645	0.84489	0.31209	0.79143
VP_88	0.69059	0.68667	0.30284	0.40682
VP_89	-0.58895	-0.97048	-1.1089	-0.96134
VP_90	-0.31991	-0.57554	-0.74576	-0.6358
VP_91	0.20718	0.054083	-0.26641	-0.06541
VP_92	0.18714	0.11548	-0.093807	-0.002469
VP_93	0.16837	0.12728	-0.029255	0.1683
VP_94	0.80246	0.76029	0.28408	0.64595
VP_95	0.5112	0.47401	0.14202	0.42211
VP_96	0.2335	0.18016	-0.049941	0.13761
VP_97	0.026287	-0.020599	-0.092999	-0.053856
VP_98	0.28697	0.25949	0.038385	0.24636
VP_99	0.27599	0.22548	0.019641	0.1448
VP_100	-0.059344	-0.21965	-0.33017	-0.29332

## Sheet: WorstCase_MPS
	Healthy	7. Elevated MPB	Combined	Combined (comp.sig.)
VP_1	1.3059	1.3229	0.40721	0.61633
VP_2	0.45546	0.48596	0.059768	0.24357
VP_3	0.72378	0.87973	0.16353	0.54099
VP_4	0.25122	0.29164	0.039735	0.15721
VP_5	0.70811	0.72045	0.15876	0.50662
VP_6	0.11858	0.1211	0.015763	0.080315
VP_7	0.3802	0.38657	0.058962	0.14047
VP_8	0.77835	0.80696	0.13584	0.36677
VP_9	0.13693	0.14179	0.015787	0.077831
VP_10	0.4661	0.53296	0.092591	0.59146
VP_11	0.32669	0.35202	0.04957	0.254
VP_12	0.15766	0.18313	0.024006	0.096582
VP_13	1.2024	1.3402	0.32056	0.64489
VP_14	0.35006	0.37006	0.068014	0.40422
VP_15	0.15342	0.16052	0.015977	0.042875
VP_16	0.38048	0.40643	0.062998	0.34907
VP_17	0.90872	0.95477	0.21256	0.38346
VP_18	0.41484	0.43632	0.077437	0.19872
VP_19	0.32892	0.33368	0.056944	0.16417
VP_20	0.87091	0.8943	0.20752	0.62355
VP_21	0.60273	0.66223	0.10238	0.32662
VP_22	1.0261	1.0495	0.25834	0.48624
VP_23	0.9285	1.0232	0.2112	0.65457
VP_24	0.53097	0.54289	0.10535	0.2898
VP_25	0.50835	0.51997	0.059537	0.16919
VP_26	0.27144	0.3009	0.041146	0.17735
VP_27	0.45131	0.46656	0.058832	0.23781
VP_28	0.36112	0.37428	0.062368	0.26007
VP_29	0.64767	0.66687	0.11688	0.52639
VP_30	0.14825	0.15543	0.021722	0.070451
VP_31	0.314	0.31572	0.050529	0.14851
VP_32	0.31022	0.32378	0.051499	0.10628
VP_33	0.57951	0.61792	0.11102	0.38198
VP_34	0.29244	0.30873	0.051327	0.1244
VP_35	0.44632	0.47964	0.078149	0.50879
VP_36	0.20407	0.22023	0.032977	0.16213
VP_37	0.3182	0.33166	0.051768	0.1565
VP_38	0.97228	1.2862	0.23035	0.61542
VP_39	0.98496	1.0417	0.22158	0.96058
VP_40	0.67357	0.697	0.12823	0.26054
VP_41	0.52051	0.53254	0.089579	0.17297
VP_42	0.59442	0.617	0.10634	0.1597
VP_43	0.91049	0.97289	0.23828	0.48629
VP_44	0.6236	0.6612	0.12617	0.34537
VP_45	0.29016	0.29388	0.048931	0.20318
VP_46	0.71484	0.73622	0.13633	0.3486
VP_47	0.2567	0.27006	0.033022	0.26747
VP_48	0.58081	0.65413	0.11451	0.41804
VP_49	0.62574	0.64185	0.12876	0.43226
VP_50	1.0349	1.0712	0.23068	0.54883
VP_51	0.16307	0.17197	0.018685	0.050987
VP_52	0.22418	0.25717	0.036107	0.15512
VP_53	1.128	1.171	0.30985	0.7487
VP_54	0.26403	0.28011	0.049557	0.11765
VP_55	0.31594	0.33221	0.043956	0.10474
VP_56	0.5005	0.54074	0.11235	0.2819
VP_57	0.58722	0.62207	0.12219	0.67629
VP_58	0.25305	0.27013	0.026272	0.11644
VP_59	0.17999	0.19379	0.024011	0.084488
VP_60	0.5253	0.54192	0.10572	0.39933
VP_61	0.27034	0.28587	0.0396	0.17256
VP_62	0.43496	0.43917	0.063682	0.17202
VP_63	0.90937	0.91628	0.19005	0.53704
VP_64	0.8297	0.95308	0.19655	0.47533
VP_65	0.40461	0.45939	0.073594	0.30182
VP_66	0.54382	0.55742	0.10413	0.21475
VP_67	0.50216	0.53118	0.077114	0.31769
VP_68	0.84972	0.92052	0.19597	0.41978
VP_69	0.25231	0.25393	0.036965	0.074075
VP_70	0.72383	0.77466	0.14559	0.29438
VP_71	0.45907	0.51546	0.094204	0.37872
VP_72	0.73886	0.74274	0.16866	0.32572
VP_73	0.26095	0.26692	0.035699	0.3445
VP_74	0.32082	0.37198	0.049464	0.23565
VP_75	0.55167	0.56766	0.10704	0.39385
VP_76	0.99683	1.0321	0.27106	0.50838
VP_77	0.15107	0.15413	0.014915	0.067949
VP_78	0.65078	0.74236	0.10787	0.53524
VP_79	0.57101	0.63313	0.089701	0.31048
VP_80	0.36111	0.37426	0.061052	0.1987
VP_81	0.19916	0.20481	0.026059	0.11484
VP_82	0.35886	0.40671	0.064357	0.10172
VP_83	0.79445	0.84616	0.19143	0.33025
VP_84	0.47003	0.5374	0.094717	0.31585
VP_85	0.41092	0.45955	0.076085	0.27639
VP_86	0.75994	0.8509	0.18405	0.50652
VP_87	1.0954	1.1574	0.30027	0.76186
VP_88	0.70429	0.70718	0.13112	0.22512
VP_89	0.28893	0.34559	0.054297	0.24479
VP_90	0.27908	0.32037	0.052602	0.14395
VP_91	0.64024	0.70672	0.1324	0.32607
VP_92	0.37201	0.39219	0.067395	0.14429
VP_93	0.27165	0.28147	0.044987	0.23036
VP_94	0.99386	1.046	0.24233	0.6271
VP_95	0.63151	0.6533	0.13686	0.39011
VP_96	0.38248	0.40223	0.061521	0.23419
VP_97	0.13084	0.13575	0.018544	0.054539
VP_98	0.36217	0.37209	0.058803	0.21423
VP_99	0.42021	0.43829	0.074943	0.25397
VP_100	0.32786	0.36423	0.062069	0.11713

## Sheet: WorstCase_MPB
	Healthy	7. Elevated MPB	Combined	Combined (comp.sig.)
VP_1	0.047044	0.0702	0.041796	0.059627
VP_2	0.20967	0.31411	0.28502	0.31575
VP_3	1.1126	1.6781	1.3819	1.5237
VP_4	0.59687	0.89279	0.80826	0.90245
VP_5	0.051372	0.076882	0.066219	0.094285
VP_6	0.056051	0.083957	0.086648	0.10163
VP_7	0.052493	0.078691	0.058242	0.073707
VP_8	0.13536	0.20194	0.14819	0.20572
VP_9	0.087089	0.12999	0.11744	0.1584
VP_10	0.55103	0.81178	0.68662	1.1976
VP_11	0.25718	0.38402	0.31062	0.47698
VP_12	0.59943	0.90244	0.81277	0.87206
VP_13	0.48751	0.74521	0.45346	0.58714
VP_14	0.19477	0.29154	0.23859	0.37361
VP_15	0.10415	0.15602	0.15358	0.15846
VP_16	0.2291	0.34183	0.24356	0.46927
VP_17	0.17412	0.26061	0.24003	0.2493
VP_18	0.1781	0.26692	0.21724	0.25687
VP_19	0.030953	0.046311	0.035811	0.055693
VP_20	0.094189	0.1411	0.12322	0.14481
VP_21	0.29834	0.44463	0.37756	0.45101
VP_22	0.083421	0.12523	0.082056	0.10438
VP_23	0.3999	0.59604	0.41062	0.66352
VP_24	0.073669	0.11006	0.088283	0.12128
VP_25	0.059914	0.089614	0.075819	0.091286
VP_26	0.41001	0.61448	0.48995	0.61689
VP_27	0.08947	0.13358	0.12586	0.16073
VP_28	0.094515	0.14081	0.10119	0.20389
VP_29	0.10375	0.15522	0.12206	0.19109
VP_30	0.14131	0.21085	0.1784	0.22572
VP_31	0.013925	0.020846	0.014664	0.027148
VP_32	0.13528	0.20256	0.17653	0.19533
VP_33	0.24579	0.3703	0.2738	0.35089
VP_34	0.19793	0.29671	0.24294	0.2691
VP_35	0.24461	0.36632	0.34363	0.43288
VP_36	0.28012	0.41816	0.37587	0.46482
VP_37	0.12589	0.18716	0.15736	0.20563
VP_38	2.0026	3.0993	2.0598	2.4455
VP_39	0.19157	0.28681	0.21758	0.36094
VP_40	0.11835	0.17771	0.14696	0.16171
VP_41	0.059797	0.089423	0.075161	0.084784
VP_42	0.12029	0.1804	0.15729	0.16351
VP_43	0.26366	0.39549	0.33117	0.37537
VP_44	0.19576	0.29113	0.23161	0.31894
VP_45	0.036919	0.055188	0.042666	0.082223
VP_46	0.082286	0.12289	0.092746	0.13225
VP_47	0.14112	0.20739	0.16698	0.42127
VP_48	0.41574	0.62771	0.52244	0.60207
VP_49	0.081142	0.12068	0.09037	0.16659
VP_50	0.13601	0.20425	0.16478	0.18774
VP_51	0.1315	0.1968	0.18149	0.18932
VP_52	0.58506	0.87791	0.75952	0.83831
VP_53	0.1395	0.20934	0.18189	0.20411
VP_54	0.20229	0.30212	0.23955	0.28968
VP_55	0.17461	0.26201	0.26125	0.27011
VP_56	0.31191	0.46792	0.41902	0.45968
VP_57	0.17828	0.26499	0.20964	0.45642
VP_58	0.19098	0.28683	0.25363	0.26787
VP_59	0.26115	0.39225	0.34477	0.36515
VP_60	0.10359	0.1548	0.12991	0.19921
VP_61	0.19719	0.29601	0.25192	0.30745
VP_62	0.027516	0.041189	0.035893	0.044139
VP_63	0.023386	0.035086	0.025493	0.03721
VP_64	0.57208	0.8626	0.76884	0.83125
VP_65	0.50126	0.75079	0.67789	0.74267
VP_66	0.072894	0.10904	0.08483	0.10073
VP_67	0.18098	0.26967	0.19792	0.31671
VP_68	0.28665	0.43488	0.32421	0.37287
VP_69	0.017575	0.02634	0.023386	0.025885
VP_70	0.22959	0.34383	0.33036	0.33943
VP_71	0.52797	0.7939	0.56019	0.84375
VP_72	0.017261	0.025861	0.020705	0.025683
VP_73	0.055766	0.082971	0.071055	0.21529
VP_74	0.54761	0.8338	0.62848	0.76395
VP_75	0.096946	0.14448	0.096429	0.20426
VP_76	0.10686	0.1598	0.13987	0.1602
VP_77	0.055015	0.082472	0.073446	0.081483
VP_78	0.5843	0.88249	0.64054	0.82103
VP_79	0.41895	0.62804	0.59509	0.61859
VP_80	0.12522	0.1877	0.13414	0.18612
VP_81	0.091593	0.13731	0.10291	0.15109
VP_82	0.42766	0.64328	0.58969	0.59849
VP_83	0.24935	0.37529	0.30621	0.33178
VP_84	0.60271	0.9004	0.80062	0.86303
VP_85	0.39721	0.59504	0.49726	0.55788
VP_86	0.45732	0.69277	0.50003	0.61386
VP_87	0.20897	0.31249	0.26609	0.32011
VP_88	0.013694	0.020517	0.018756	0.020568
VP_89	0.87788	1.3161	1.3046	1.4043
VP_90	0.59899	0.89591	0.88311	0.90479
VP_91	0.43305	0.65264	0.54639	0.59751
VP_92	0.18487	0.27671	0.24921	0.26872
VP_93	0.10328	0.15419	0.12956	0.21279
VP_94	0.1914	0.28567	0.20124	0.30529
VP_95	0.12031	0.17929	0.15603	0.20713
VP_96	0.14898	0.22207	0.20387	0.26308
VP_97	0.10455	0.15635	0.14056	0.15686
VP_98	0.075203	0.1126	0.096117	0.11988
VP_99	0.14421	0.21281	0.1488	0.27797
VP_100	0.38721	0.58389	0.44936	0.48205

## Sheet: WorstCase_NB
	Healthy	7. Elevated MPB	Combined	Combined (comp.sig.)
VP_1	1.2589	1.2527	0.36542	0.5567
VP_2	0.2458	0.17186	-0.22526	-0.072184
VP_3	-0.38879	-0.79839	-1.2184	-0.98275
VP_4	-0.34566	-0.60115	-0.76852	-0.74524
VP_5	0.65674	0.64356	0.092546	0.41234
VP_6	0.062533	0.037146	-0.070885	-0.021317
VP_7	0.3277	0.30788	0.00071959	0.066764
VP_8	0.643	0.60502	-0.012358	0.16104
VP_9	0.049837	0.011802	-0.10166	-0.080572
VP_10	-0.084935	-0.27882	-0.59403	-0.60616
VP_11	0.069504	-0.031999	-0.26105	-0.22298
VP_12	-0.44177	-0.71931	-0.78876	-0.77547
VP_13	0.71488	0.59494	-0.1329	0.057747
VP_14	0.15529	0.078513	-0.17057	0.030611
VP_15	0.049271	0.0045002	-0.1376	-0.11558
VP_16	0.15138	0.064592	-0.18056	-0.12019
VP_17	0.73459	0.69416	-0.027467	0.13416
VP_18	0.23674	0.1694	-0.13981	-0.058146
VP_19	0.29797	0.28737	0.021133	0.10848
VP_20	0.77672	0.7532	0.084294	0.47874
VP_21	0.30439	0.21759	-0.27518	-0.12439
VP_22	0.94263	0.92423	0.17628	0.38187
VP_23	0.52861	0.42719	-0.19942	-0.0089446
VP_24	0.4573	0.43282	0.017063	0.16852
VP_25	0.44844	0.43035	-0.016283	0.077901
VP_26	-0.13858	-0.31358	-0.44881	-0.43953
VP_27	0.36184	0.33298	-0.067026	0.077084
VP_28	0.26661	0.23347	-0.038821	0.056179
VP_29	0.54393	0.51165	-0.0051784	0.33531
VP_30	0.006934	-0.055427	-0.15668	-0.15527
VP_31	0.30008	0.29488	0.035866	0.12136
VP_32	0.17493	0.12122	-0.12503	-0.089054
VP_33	0.33371	0.24762	-0.16277	0.031097
VP_34	0.094518	0.012018	-0.19162	-0.14469
VP_35	0.20172	0.11332	-0.26548	0.075917
VP_36	-0.076054	-0.19793	-0.3429	-0.30269
VP_37	0.19231	0.1445	-0.10559	-0.049134
VP_38	-1.0303	-1.8132	-1.8294	-1.8301
VP_39	0.79339	0.7549	0.0040043	0.59964
VP_40	0.55522	0.51929	-0.018729	0.098833
VP_41	0.46071	0.44311	0.014418	0.08819
VP_42	0.47413	0.43661	-0.050953	-0.0038094
VP_43	0.64684	0.57739	-0.092892	0.11091
VP_44	0.42784	0.37007	-0.10543	0.026437
VP_45	0.25325	0.2387	0.0062652	0.12096
VP_46	0.63255	0.61332	0.043585	0.21636
VP_47	0.11559	0.06267	-0.13396	-0.1538
VP_48	0.16507	0.026419	-0.40793	-0.18402
VP_49	0.5446	0.52116	0.038395	0.26567
VP_50	0.89892	0.86699	0.065903	0.36108
VP_51	0.031571	-0.024831	-0.1628	-0.13833
VP_52	-0.36088	-0.62074	-0.72341	-0.68318
VP_53	0.98846	0.96167	0.12796	0.54459
VP_54	0.061737	-0.022015	-0.18999	-0.17204
VP_55	0.14133	0.070206	-0.2173	-0.16537
VP_56	0.18859	0.072822	-0.30667	-0.17779
VP_57	0.40894	0.35708	-0.087449	0.21987
VP_58	0.062072	-0.016703	-0.22736	-0.15143
VP_59	-0.08116	-0.19846	-0.32076	-0.28067
VP_60	0.42171	0.38712	-0.02419	0.20012
VP_61	0.07315	-0.010147	-0.21232	-0.13489
VP_62	0.40744	0.39798	0.027789	0.12788
VP_63	0.88598	0.88119	0.16455	0.49983
VP_64	0.25762	0.090479	-0.57229	-0.35592
VP_65	-0.096649	-0.29141	-0.6043	-0.44085
VP_66	0.47092	0.44838	0.019298	0.11402
VP_67	0.32118	0.26151	-0.12081	0.00098152
VP_68	0.56307	0.48565	-0.12824	0.04691
VP_69	0.23474	0.22759	0.013579	0.04819
VP_70	0.49424	0.43083	-0.18478	-0.045049
VP_71	-0.068893	-0.27844	-0.46599	-0.46503
VP_72	0.7216	0.71687	0.14795	0.30004
VP_73	0.20519	0.18395	-0.035357	0.12921
VP_74	-0.22679	-0.46183	-0.57901	-0.5283
VP_75	0.45473	0.42318	0.010613	0.18959
VP_76	0.88997	0.87228	0.13119	0.34819
VP_77	0.096059	0.071661	-0.058531	-0.013534
VP_78	0.066481	-0.14013	-0.53267	-0.28579
VP_79	0.15206	0.005097	-0.50538	-0.30811
VP_80	0.23588	0.18656	-0.073092	0.012584
VP_81	0.10757	0.067498	-0.076852	-0.036249
VP_82	-0.068796	-0.23657	-0.52533	-0.49677
VP_83	0.5451	0.47086	-0.11478	-0.00153
VP_84	-0.13267	-0.36299	-0.7059	-0.54718
VP_85	0.013713	-0.13549	-0.42117	-0.28149
VP_86	0.30262	0.15812	-0.31598	-0.10734
VP_87	0.88645	0.84489	0.034175	0.44175
VP_88	0.69059	0.68667	0.11236	0.20455
VP_89	-0.58895	-0.97048	-1.2503	-1.1595
VP_90	-0.31991	-0.57554	-0.8305	-0.76084
VP_91	0.20718	0.054083	-0.41399	-0.27143
VP_92	0.18714	0.11548	-0.18181	-0.12442
VP_93	0.16837	0.12728	-0.08457	0.01757
VP_94	0.80246	0.76029	0.04109	0.32181
VP_95	0.5112	0.47401	-0.019171	0.18297
VP_96	0.2335	0.18016	-0.14235	-0.028893
VP_97	0.026287	-0.020599	-0.12201	-0.10232
VP_98	0.28697	0.25949	-0.037314	0.094354
VP_99	0.27599	0.22548	-0.073855	-0.024
VP_100	-0.059344	-0.21965	-0.3873	-0.36492
