# Supplementary material for: Multifactorial nature of anabolic resistance in ageing skeletal muscle: A systems modelling study
Source: J Physiol. 2026 Jul 17;604(15):6405–39. doi: 10.1113/JP290799 (PMC13423136; doi:10.1113/JP290799)
Supplement: Supplementary file 2 — Supporting Information [file TJP-604-6405-s002.zip › tjp70679-sup-0004-SuppMat.xlsx]

## Sheet: pathologicalBaseline
	VP_1	VP_2	VP_3	VP_4	VP_5	VP_6	VP_7	VP_8	VP_9	VP_10	VP_11	VP_12	VP_13	VP_14	VP_15	VP_16	VP_17	VP_18	VP_19	VP_20	VP_21	VP_22	VP_23	VP_24	VP_25	VP_26	VP_27	VP_28	VP_29	VP_30	VP_31	VP_32	VP_33	VP_34	VP_35	VP_36	VP_37	VP_38	VP_39	VP_40	VP_41	VP_42	VP_43	VP_44	VP_45	VP_46	VP_47	VP_48	VP_49
Splanchnic Extraction	0.049645	0.22137	1.2303	0.65062	0.052382	0.057826	0.05372	0.13781	0.090013	0.57128	0.26461	0.61131	0.49236	0.20009	0.10942	0.236	0.17563	0.18149	0.03244	0.098474	0.31461	0.085951	0.42302	0.07591	0.062857	0.43262	0.091034	0.10044	0.10712	0.1447	0.014445	0.13578	0.26906	0.20882	0.25113	0.28542	0.12826	2.0651	0.20654	0.12042	0.061182	0.12182	0.26802	0.21064	0.038421	0.086711	0.14886	0.4344	0.083399
Blood Flow	0.046246	0.19756	0.9127	0.52855	0.05065	0.054182	0.050621	0.13328	0.085854	0.53439	0.24832	0.5707	0.46959	0.1836	0.099446	0.21785	0.1728	0.17219	0.030433	0.086473	0.28058	0.077961	0.37681	0.072209	0.055766	0.37254	0.089311	0.092156	0.097071	0.13977	0.014041	0.13276	0.20914	0.17721	0.23158	0.26913	0.12368	1.781	0.17132	0.11471	0.059698	0.11806	0.25527	0.18592	0.036626	0.079351	0.14235	0.37155	0.081119
Insulin resistance	0.048223	0.22193	1.3244	0.67085	0.052354	0.058113	0.057189	0.14609	0.089811	0.58043	0.27877	0.73632	0.59137	0.20966	0.1099	0.24772	0.17631	0.18965	0.03188	0.103	0.33241	0.093148	0.45401	0.075624	0.065375	0.44727	0.094433	0.097066	0.11387	0.1453	0.014128	0.1531	0.28338	0.22575	0.27259	0.30011	0.1301	2.3751	0.21224	0.12246	0.060327	0.12654	0.28983	0.20579	0.03735	0.08664	0.14154	0.46938	0.081749
mTOR concentration	0.050643	0.21035	1.1091	0.60263	0.052978	0.058777	0.053407	0.14061	0.089793	0.5786	0.26612	0.59464	0.47484	0.19647	0.10581	0.23438	0.17394	0.17942	0.032396	0.094854	0.30161	0.083296	0.40902	0.076084	0.062115	0.41399	0.094084	0.098614	0.1058	0.14399	0.01517	0.13694	0.24537	0.19807	0.24688	0.28463	0.13215	1.9404	0.19269	0.11776	0.060693	0.1217	0.26593	0.20251	0.039054	0.085905	0.15529	0.41809	0.086755
mTORC1 insensitivity	0.031901	0.19687	1.0389	0.55746	0.045774	0.053078	0.042584	0.10452	0.076884	0.46618	0.21578	0.56943	0.38105	0.17568	0.10032	0.17941	0.16737	0.15752	0.024981	0.0885	0.2653	0.066611	0.31049	0.06308	0.04893	0.36218	0.078539	0.07435	0.088936	0.12563	0.010027	0.12145	0.2133	0.18069	0.23242	0.26046	0.10716	1.6976	0.16629	0.10706	0.053071	0.10946	0.23807	0.164	0.029818	0.065292	0.10168	0.38042	0.062955
p70S6K concentration	0.041664	0.20569	1.0897	0.58482	0.049524	0.055169	0.049297	0.12601	0.08391	0.5239	0.24484	0.59059	0.45201	0.18898	0.10295	0.21377	0.17179	0.17148	0.028829	0.092365	0.28772	0.077995	0.37228	0.070299	0.056494	0.39594	0.086058	0.088138	0.099166	0.13646	0.012678	0.13095	0.23568	0.19228	0.24116	0.27441	0.11963	1.897	0.18402	0.11492	0.057434	0.11643	0.25429	0.18542	0.034627	0.076321	0.12898	0.40526	0.074935
Combined (no comp. sig.)	0.032801	0.2014	1.0955	0.60111	0.046308	0.055937	0.044622	0.11222	0.080269	0.49639	0.23153	0.67805	0.41944	0.17864	0.10532	0.18794	0.16667	0.16113	0.025846	0.091039	0.28887	0.067761	0.34446	0.063866	0.052627	0.36487	0.086066	0.075924	0.092819	0.12826	0.010586	0.1388	0.21568	0.18934	0.25551	0.27265	0.1102	1.7694	0.16784	0.10582	0.052994	0.11255	0.25328	0.17063	0.030578	0.068714	0.11039	0.394	0.064292
[truncated: 51 more columns]

## Sheet: splanchnicExtr
	VP_1	VP_2	VP_3	VP_4	VP_5	VP_6	VP_7	VP_8	VP_9	VP_10	VP_11	VP_12	VP_13	VP_14	VP_15	VP_16	VP_17	VP_18	VP_19	VP_20	VP_21	VP_22	VP_23	VP_24	VP_25	VP_26	VP_27	VP_28	VP_29	VP_30	VP_31	VP_32	VP_33	VP_34	VP_35	VP_36	VP_37	VP_38	VP_39	VP_40	VP_41	VP_42	VP_43	VP_44	VP_45	VP_46	VP_47	VP_48	VP_49
Splanchnic Extraction	0.047044	0.209667	1.11257	0.596871	0.0513718	0.0560509	0.0524934	0.135357	0.0870886	0.551032	0.257181	0.599428	0.487511	0.19477	0.104151	0.229098	0.174122	0.178102	0.0309532	0.0941895	0.298336	0.0834206	0.399897	0.0736687	0.0599139	0.410012	0.0894698	0.0945153	0.103748	0.141311	0.0139248	0.135284	0.245794	0.197927	0.244608	0.280119	0.125892	2.00256	0.191567	0.118347	0.059797	0.120285	0.263656	0.195762	0.0369189	0.0822863	0.14112	0.415744	0.0811421
Blood Flow	0.0447174	0.193397	0.863159	0.501002	0.050188	0.0535598	0.049583	0.130738	0.0840127	0.520812	0.24367	0.55603	0.46211	0.180937	0.0974154	0.209919	0.172085	0.17004	0.0295077	0.084479	0.268848	0.0763888	0.357953	0.0711281	0.0536415	0.364522	0.0878006	0.0892373	0.0948889	0.137416	0.0136822	0.127408	0.201336	0.171739	0.224149	0.265066	0.122463	1.72286	0.166391	0.113798	0.0588901	0.116905	0.251542	0.179105	0.0358385	0.0760737	0.138127	0.363066	0.079945
Insulin resistance	0.0465144	0.21439	1.22579	0.625187	0.0517076	0.0569867	0.0562473	0.144425	0.087638	0.564537	0.273551	0.723942	0.586327	0.205915	0.106396	0.240362	0.175231	0.187156	0.0308089	0.0998608	0.317322	0.0912061	0.433024	0.0741049	0.0623177	0.4325	0.0933277	0.0932467	0.111232	0.142727	0.0137991	0.152154	0.266893	0.217327	0.265535	0.295737	0.128562	2.31459	0.202169	0.121043	0.0593553	0.1253	0.286433	0.195044	0.0364156	0.0831346	0.136731	0.455304	0.0803902
mTOR concentration	0.0489224	0.204141	1.03412	0.566158	0.0523664	0.057752	0.0525411	0.138899	0.0876977	0.564029	0.261207	0.585142	0.470676	0.193261	0.102803	0.228053	0.172967	0.177224	0.0313265	0.0922747	0.289352	0.0817084	0.390946	0.074674	0.0596192	0.401984	0.092948	0.0948272	0.103561	0.141497	0.0148117	0.135989	0.232934	0.191584	0.241166	0.280909	0.130686	1.89576	0.184871	0.116533	0.0597012	0.120611	0.262898	0.193052	0.0380845	0.0825257	0.150106	0.407228	0.0853157
mTORC1 insensitivity	0.0310184	0.191309	0.968551	0.523607	0.0453535	0.0522421	0.041994	0.103569	0.0754834	0.455371	0.212279	0.56023	0.377688	0.172998	0.097652	0.175045	0.166716	0.155848	0.0243155	0.0861417	0.254943	0.0654314	0.297182	0.0621291	0.0469967	0.351808	0.0778762	0.0720174	0.0871296	0.124101	0.00985657	0.120864	0.202867	0.174842	0.227089	0.257301	0.106168	1.65862	0.159644	0.106094	0.0525333	0.108677	0.235754	0.156844	0.0292779	0.0630525	0.0989399	0.370618	0.0621833
p70S6K concentration	0.04028	0.199698	1.01551	0.549056	0.0489983	0.0542664	0.0485374	0.124609	0.0821375	0.510907	0.240477	0.58115	0.448034	0.185979	0.100139	0.208091	0.170985	0.169485	0.0279486	0.0898553	0.276136	0.0765242	0.355765	0.0690936	0.0541724	0.384419	0.0851359	0.0849787	0.0970833	0.134385	0.0124011	0.130165	0.223666	0.185963	0.235573	0.270906	0.118373	1.8531	0.176519	0.113788	0.0566604	0.115466	0.251557	0.176834	0.0338479	0.0734049	0.124886	0.394617	0.0738045
Combined (no comp. sig.)	0.0313836	0.192981	0.984309	0.545574	0.0456428	0.05457	0.0433191	0.10954	0.077821	0.477401	0.22528	0.655321	0.411078	0.173896	0.100951	0.177696	0.165418	0.157895	0.0247836	0.0870973	0.271193	0.0655261	0.321816	0.0622008	0.0491775	0.349308	0.0846281	0.072356	0.0891729	0.125463	0.0102785	0.132953	0.200471	0.178416	0.243372	0.265659	0.108494	1.67467	0.157984	0.104255	0.052103	0.11104	0.248103	0.160022	0.0297045	0.0650732	0.105979	0.377267	0.0630534
[truncated: 51 more columns]

## Sheet: bloodFlow
	VP_1	VP_2	VP_3	VP_4	VP_5	VP_6	VP_7	VP_8	VP_9	VP_10	VP_11	VP_12	VP_13	VP_14	VP_15	VP_16	VP_17	VP_18	VP_19	VP_20	VP_21	VP_22	VP_23	VP_24	VP_25	VP_26	VP_27	VP_28	VP_29	VP_30	VP_31	VP_32	VP_33	VP_34	VP_35	VP_36	VP_37	VP_38	VP_39	VP_40	VP_41	VP_42	VP_43	VP_44	VP_45	VP_46	VP_47	VP_48	VP_49
Splanchnic Extraction	0.0501716	0.24299	1.29371	0.695829	0.0534552	0.0608537	0.0547719	0.138412	0.0911636	0.583465	0.272613	0.625248	0.50258	0.211493	0.118037	0.234229	0.177435	0.186349	0.0329027	0.104636	0.329427	0.0906774	0.4382	0.0769961	0.0628191	0.489575	0.0911582	0.104418	0.110958	0.14576	0.01435	0.134594	0.290572	0.228069	0.253072	0.291202	0.131262	2.17222	0.239406	0.124336	0.0614239	0.123454	0.273748	0.218432	0.0387993	0.0882966	0.149169	0.484544	0.0838136
Blood Flow	0.047044	0.209667	1.11257	0.596871	0.0513718	0.056051	0.0524934	0.135357	0.0870886	0.551032	0.257181	0.599428	0.487511	0.194769	0.104151	0.229098	0.174123	0.178102	0.0309532	0.0941895	0.298336	0.0834206	0.399897	0.0736687	0.0599139	0.410012	0.0894698	0.0945153	0.103748	0.141311	0.0139248	0.135284	0.245794	0.197927	0.244608	0.280119	0.125892	2.00256	0.191567	0.118347	0.059797	0.120285	0.263656	0.195762	0.0369189	0.0822863	0.14112	0.415744	0.0811421
Insulin resistance	0.0489002	0.242934	1.52653	0.751515	0.0536441	0.0616004	0.0587686	0.146851	0.091461	0.598653	0.288871	0.759115	0.607095	0.224206	0.118228	0.249508	0.178643	0.196172	0.0325578	0.112541	0.353625	0.0995563	0.476664	0.0774904	0.0678056	0.510464	0.0944924	0.101048	0.120088	0.146962	0.013998	0.150147	0.333215	0.25177	0.2794	0.309517	0.133828	2.55293	0.248902	0.127565	0.0606939	0.128857	0.297766	0.220912	0.0378159	0.0891975	0.14157	0.532025	0.0822506
mTOR concentration	0.0511359	0.226795	1.25955	0.664528	0.0539559	0.0617359	0.0545336	0.140975	0.0909412	0.592254	0.274138	0.61197	0.486434	0.207827	0.112654	0.235161	0.175728	0.184382	0.03287	0.102279	0.317444	0.0879796	0.426109	0.0774414	0.0637296	0.462414	0.0939996	0.101749	0.110433	0.145158	0.0150251	0.134642	0.281859	0.217565	0.251905	0.291703	0.134841	2.07032	0.219994	0.12173	0.0609036	0.123468	0.272222	0.214012	0.0393948	0.0878681	0.154873	0.466091	0.0870125
mTORC1 insensitivity	0.0322246	0.21225	1.17894	0.615672	0.0467237	0.0557147	0.04352	0.104704	0.0779187	0.478755	0.222893	0.585965	0.390101	0.186212	0.106666	0.179642	0.168909	0.161755	0.0253925	0.0957047	0.280091	0.070451	0.324916	0.0643246	0.0503517	0.405782	0.0785395	0.0770487	0.0931835	0.126618	0.00992239	0.119318	0.244001	0.198726	0.237256	0.267386	0.109883	1.80745	0.190558	0.110445	0.0532359	0.11092	0.243769	0.174525	0.0301165	0.0669627	0.101135	0.423018	0.063201
p70S6K concentration	0.0421115	0.222016	1.23868	0.64621	0.0504947	0.0578661	0.0504175	0.126401	0.0850536	0.537535	0.252782	0.607863	0.463075	0.200197	0.109521	0.214582	0.173389	0.176333	0.0293111	0.0997595	0.303444	0.0825851	0.388943	0.0715943	0.0581356	0.443749	0.0860291	0.0911626	0.103766	0.13756	0.0125544	0.128703	0.271222	0.211551	0.246186	0.281529	0.122385	2.02344	0.210835	0.118778	0.0576123	0.118114	0.260412	0.196781	0.0349486	0.0782343	0.128587	0.452285	0.0752068
Combined (no comp. sig.)	0.0334277	0.219276	1.35575	0.686397	0.0474721	0.0592648	0.0460282	0.11299	0.0817403	0.514478	0.240288	0.704973	0.432096	0.192075	0.112848	0.192612	0.168936	0.166864	0.0263864	0.100931	0.309075	0.0726893	0.365139	0.0661809	0.0560671	0.413601	0.0860968	0.0793773	0.0998907	0.129893	0.0104607	0.136376	0.261218	0.214649	0.266718	0.284654	0.113325	1.95862	0.196378	0.109913	0.0533165	0.114495	0.261302	0.184794	0.0310499	0.0709647	0.109706	0.4452	0.0646527
[truncated: 51 more columns]

## Sheet: insulinRes
	VP_1	VP_2	VP_3	VP_4	VP_5	VP_6	VP_7	VP_8	VP_9	VP_10	VP_11	VP_12	VP_13	VP_14	VP_15	VP_16	VP_17	VP_18	VP_19	VP_20	VP_21	VP_22	VP_23	VP_24	VP_25	VP_26	VP_27	VP_28	VP_29	VP_30	VP_31	VP_32	VP_33	VP_34	VP_35	VP_36	VP_37	VP_38	VP_39	VP_40	VP_41	VP_42	VP_43	VP_44	VP_45	VP_46	VP_47	VP_48	VP_49
Splanchnic Extraction	0.0486334	0.209477	1.03873	0.580712	0.0514999	0.0558993	0.0498194	0.129266	0.0876504	0.546116	0.245956	0.502532	0.412915	0.187304	0.103898	0.220633	0.173835	0.171768	0.0316026	0.0906037	0.285381	0.0779387	0.378585	0.0742126	0.0581464	0.398881	0.0871574	0.0980234	0.0985557	0.141409	0.0142949	0.122109	0.234896	0.18497	0.227379	0.268497	0.124697	1.75855	0.187354	0.11683	0.0607176	0.116649	0.246347	0.200702	0.0380302	0.0827329	0.148523	0.387807	0.0828855
Blood Flow	0.0454918	0.190153	0.794483	0.48373	0.0500692	0.0529912	0.0472835	0.125486	0.0841612	0.515134	0.232056	0.471358	0.395147	0.173962	0.0958654	0.206007	0.171757	0.164173	0.0298453	0.0809295	0.258592	0.0716023	0.34033	0.0712747	0.0526028	0.350833	0.0856573	0.0907568	0.0905317	0.137255	0.0139097	0.119757	0.189046	0.160629	0.211944	0.255515	0.121003	1.54068	0.160149	0.112235	0.0594409	0.113599	0.235965	0.180207	0.0364133	0.0762036	0.142472	0.338286	0.0808348
Insulin resistance	0.047044	0.209667	1.11257	0.596871	0.0513718	0.056051	0.0524934	0.135357	0.0870886	0.551032	0.257181	0.599428	0.487511	0.194769	0.104151	0.229098	0.174122	0.178102	0.0309532	0.0941895	0.298336	0.0834206	0.399897	0.0736687	0.0599139	0.410012	0.0894698	0.0945153	0.103748	0.141311	0.0139248	0.135284	0.245794	0.197927	0.244608	0.280119	0.125892	2.00256	0.191567	0.118347	0.059797	0.120285	0.263656	0.195762	0.0369189	0.0822863	0.14112	0.415744	0.0811421
mTOR concentration	0.0497318	0.200659	0.947349	0.544356	0.052183	0.0569732	0.0497754	0.132379	0.0876521	0.555648	0.248452	0.489827	0.399543	0.184575	0.101027	0.220484	0.172192	0.170347	0.0316586	0.0878149	0.275726	0.0760636	0.368647	0.0745661	0.05803	0.384901	0.0900941	0.0965883	0.097901	0.140853	0.0150186	0.123216	0.217322	0.176976	0.224588	0.268629	0.128797	1.66063	0.176942	0.114517	0.0602588	0.116772	0.244983	0.194759	0.0387106	0.0823285	0.155029	0.37623	0.0862652
mTORC1 insensitivity	0.0310747	0.187756	0.887873	0.502393	0.0450399	0.0515068	0.0394952	0.0974693	0.0749845	0.444643	0.199709	0.468789	0.321399	0.164624	0.0959486	0.168254	0.165966	0.149611	0.0243681	0.0817303	0.241237	0.0606097	0.274901	0.0617427	0.0454433	0.335911	0.0749101	0.0726351	0.0816443	0.122858	0.0099019	0.108456	0.189507	0.161132	0.210736	0.244874	0.104063	1.45728	0.152227	0.10433	0.0527643	0.105357	0.218769	0.156817	0.0295135	0.0621021	0.101599	0.343004	0.0625513
p70S6K concentration	0.0407564	0.196091	0.929639	0.527013	0.0487587	0.0535592	0.0457348	0.117931	0.0818682	0.501131	0.227404	0.486117	0.379695	0.177284	0.0984236	0.200164	0.170307	0.162631	0.0281249	0.0853678	0.26213	0.0709069	0.332416	0.0689002	0.0524878	0.367351	0.0822809	0.0862308	0.0913464	0.133505	0.0125333	0.117375	0.208401	0.171449	0.218887	0.258452	0.116363	1.62345	0.168629	0.11182	0.0570816	0.11177	0.233795	0.177742	0.0343103	0.0727949	0.128833	0.364293	0.0744985
Combined (no comp. sig.)	0.0318659	0.191434	0.933749	0.538678	0.0455087	0.054058	0.0412504	0.104033	0.077907	0.471289	0.213716	0.553039	0.349772	0.166792	0.100067	0.175635	0.164736	0.152401	0.0251353	0.0838243	0.25966	0.0614173	0.301911	0.0622259	0.0487695	0.338213	0.0812673	0.0738835	0.0848922	0.124719	0.010418	0.122022	0.191562	0.167739	0.229845	0.25511	0.106844	1.51283	0.153084	0.102919	0.0525325	0.107834	0.231025	0.162451	0.0301974	0.065271	0.110039	0.354445	0.0637864
[truncated: 51 more columns]

## Sheet: mTOR_conc
	VP_1	VP_2	VP_3	VP_4	VP_5	VP_6	VP_7	VP_8	VP_9	VP_10	VP_11	VP_12	VP_13	VP_14	VP_15	VP_16	VP_17	VP_18	VP_19	VP_20	VP_21	VP_22	VP_23	VP_24	VP_25	VP_26	VP_27	VP_28	VP_29	VP_30	VP_31	VP_32	VP_33	VP_34	VP_35	VP_36	VP_37	VP_38	VP_39	VP_40	VP_41	VP_42	VP_43	VP_44	VP_45	VP_46	VP_47	VP_48	VP_49
Splanchnic Extraction	0.0463114	0.221259	1.23446	0.644804	0.0509133	0.0553434	0.0531035	0.133516	0.0878096	0.544647	0.256102	0.616968	0.506439	0.199085	0.10771	0.232156	0.17629	0.180725	0.0311975	0.0979445	0.312648	0.0865243	0.41492	0.0738618	0.061181	0.430507	0.0868086	0.0968949	0.105518	0.142795	0.0133325	0.134548	0.270164	0.209339	0.24878	0.281584	0.122892	2.13375	0.206518	0.121502	0.0607514	0.120453	0.265965	0.204537	0.0364634	0.0833932	0.135917	0.431203	0.0784577
Blood Flow	0.0429864	0.1972	0.912329	0.521827	0.0492393	0.0520995	0.0499221	0.128948	0.0838525	0.508305	0.239779	0.575909	0.48304	0.182593	0.098183	0.213454	0.173817	0.171334	0.0292693	0.0858671	0.278458	0.0782021	0.368412	0.0703897	0.0538694	0.369615	0.0851781	0.0890293	0.0953538	0.138187	0.0129595	0.131638	0.2086	0.17726	0.229148	0.265262	0.118336	1.83737	0.170838	0.115766	0.0594466	0.116721	0.253266	0.179917	0.0348089	0.0760889	0.130049	0.367547	0.0763544
Insulin resistance	0.0450567	0.222003	1.33065	0.665875	0.050921	0.0555801	0.0568491	0.142397	0.0878146	0.554945	0.271008	0.743826	0.610599	0.208874	0.108195	0.245248	0.17687	0.189257	0.0307613	0.10256	0.331285	0.0942296	0.448333	0.0736213	0.0639793	0.445829	0.0901496	0.0938807	0.112542	0.143585	0.0130684	0.152182	0.285139	0.226704	0.270579	0.296552	0.124864	2.45793	0.212373	0.123644	0.0599742	0.125273	0.288218	0.20024	0.0355006	0.0836852	0.129233	0.46684	0.076955
mTOR concentration	0.047044	0.209667	1.11257	0.596871	0.0513718	0.056051	0.0524934	0.135357	0.0870886	0.551032	0.257181	0.599428	0.487511	0.194769	0.104151	0.229098	0.174122	0.178102	0.0309532	0.0941895	0.298336	0.0834206	0.399897	0.0736687	0.0599139	0.410012	0.0894698	0.0945153	0.103748	0.141311	0.0139248	0.135284	0.245794	0.197927	0.244608	0.280119	0.125892	2.00256	0.191567	0.118347	0.059797	0.120285	0.263656	0.195762	0.0369189	0.0822863	0.14112	0.415744	0.0811421
mTORC1 insensitivity	0.030127	0.196799	1.03777	0.551457	0.0449181	0.0510583	0.0422239	0.10186	0.0757078	0.446884	0.2096	0.572833	0.390314	0.17555	0.0990523	0.176872	0.168829	0.157331	0.0242956	0.0882313	0.264698	0.0671725	0.305903	0.0622614	0.0475824	0.360505	0.0754159	0.0729135	0.0880378	0.125479	0.0093876	0.120971	0.213184	0.181139	0.230362	0.258161	0.103881	1.7394	0.166612	0.108168	0.0534441	0.108643	0.237129	0.160701	0.0287921	0.0634209	0.0933041	0.375623	0.0601045
p70S6K concentration	0.0388642	0.205526	1.09074	0.578676	0.0482768	0.052948	0.0487366	0.122254	0.0821629	0.500158	0.237102	0.595431	0.463769	0.188292	0.101517	0.21044	0.17278	0.170894	0.0278422	0.0918979	0.28618	0.0784622	0.365302	0.0687029	0.0549037	0.393777	0.0822206	0.0854693	0.0977677	0.135217	0.0117342	0.129984	0.23592	0.192607	0.238932	0.271081	0.114906	1.95101	0.183974	0.116006	0.0573318	0.115181	0.252474	0.180328	0.0330228	0.0734959	0.117884	0.401316	0.0707802
Combined (no comp. sig.)	0.0308863	0.200652	1.09458	0.595237	0.0453609	0.0534521	0.0439698	0.108697	0.0783019	0.476223	0.224889	0.681023	0.427594	0.177911	0.103679	0.184254	0.167474	0.160386	0.0249109	0.0906807	0.286876	0.0680041	0.339218	0.0626988	0.0506481	0.361466	0.0822525	0.0737682	0.0915343	0.12719	0.00984715	0.137932	0.215148	0.18928	0.253586	0.269831	0.106189	1.8056	0.167225	0.10636	0.0527831	0.11153	0.252022	0.166695	0.029392	0.066441	0.100155	0.389703	0.0609456
[truncated: 51 more columns]

## Sheet: mTORC1_insensitivity
	VP_1	VP_2	VP_3	VP_4	VP_5	VP_6	VP_7	VP_8	VP_9	VP_10	VP_11	VP_12	VP_13	VP_14	VP_15	VP_16	VP_17	VP_18	VP_19	VP_20	VP_21	VP_22	VP_23	VP_24	VP_25	VP_26	VP_27	VP_28	VP_29	VP_30	VP_31	VP_32	VP_33	VP_34	VP_35	VP_36	VP_37	VP_38	VP_39	VP_40	VP_41	VP_42	VP_43	VP_44	VP_45	VP_46	VP_47	VP_48	VP_49
Splanchnic Extraction	0.0794915	0.243431	1.35269	0.719868	0.062649	0.0631665	0.0697991	0.19444	0.108251	0.723972	0.337602	0.660149	0.654423	0.234169	0.115865	0.323957	0.187412	0.215382	0.0429683	0.108491	0.371979	0.113985	0.586067	0.0954291	0.0826538	0.517463	0.110803	0.137905	0.133213	0.171568	0.0214299	0.158886	0.328113	0.236938	0.27328	0.320406	0.157424	2.52302	0.254371	0.13952	0.0727817	0.137301	0.30623	0.270032	0.0512508	0.115688	0.222134	0.492918	0.116369
Blood Flow	0.0727426	0.216298	0.999202	0.584249	0.0603932	0.0591603	0.0654428	0.186638	0.102347	0.676809	0.315717	0.616257	0.623133	0.214797	0.104971	0.296666	0.183736	0.203236	0.0398922	0.0953325	0.331445	0.102971	0.523528	0.0903665	0.0730548	0.445291	0.107915	0.125497	0.12089	0.164181	0.0205697	0.154881	0.251056	0.200714	0.251925	0.302174	0.151776	2.16627	0.21136	0.132159	0.0702252	0.132293	0.290518	0.23808	0.0482815	0.104795	0.209727	0.418309	0.112201
Insulin resistance	0.0755215	0.243428	1.46003	0.741752	0.0621771	0.063266	0.0739232	0.203489	0.106901	0.728954	0.35202	0.795884	0.789333	0.244187	0.116158	0.338939	0.187553	0.224742	0.0417149	0.112972	0.389678	0.123025	0.619827	0.0940843	0.0854648	0.534199	0.11338	0.131566	0.140191	0.170433	0.020666	0.177048	0.346538	0.255756	0.295417	0.334701	0.158522	2.91432	0.260117	0.141835	0.0709631	0.142688	0.329195	0.260922	0.049107	0.113576	0.209272	0.535017	0.112979
mTOR concentration	0.0808603	0.231289	1.21577	0.6669	0.0638724	0.0643964	0.0695882	0.198707	0.108267	0.736235	0.340141	0.640273	0.632001	0.231077	0.11217	0.321721	0.186349	0.213563	0.0429912	0.104938	0.358091	0.11093	0.57017	0.0965927	0.0816984	0.49637	0.11467	0.136145	0.132387	0.171634	0.0225234	0.160744	0.297807	0.225155	0.268859	0.32118	0.164041	2.36054	0.23842	0.136619	0.0726065	0.137656	0.30501	0.261599	0.0523853	0.114844	0.230502	0.471926	0.121771
mTORC1 insensitivity	0.047044	0.209667	1.11257	0.596871	0.0513718	0.056051	0.0524934	0.135357	0.0870886	0.551032	0.257181	0.599428	0.487511	0.194769	0.104151	0.229098	0.174123	0.178102	0.0309532	0.0941895	0.298336	0.0834206	0.399897	0.0736687	0.0599139	0.410012	0.0894698	0.0945153	0.103748	0.141311	0.0139248	0.135284	0.245794	0.197927	0.244608	0.280119	0.125892	2.00256	0.191567	0.118347	0.059797	0.120285	0.263656	0.195762	0.0369189	0.0822863	0.141119	0.415744	0.0811421
p70S6K concentration	0.0630947	0.22264	1.18403	0.638407	0.0575699	0.0595023	0.0620704	0.171786	0.0980647	0.647411	0.303911	0.631719	0.584977	0.216944	0.107853	0.285366	0.180676	0.198987	0.0367701	0.100189	0.331835	0.100294	0.501135	0.0855297	0.0718785	0.464314	0.101478	0.116664	0.120036	0.157233	0.0180935	0.14962	0.280129	0.214193	0.259541	0.303339	0.142719	2.25753	0.22143	0.130502	0.0658996	0.128425	0.283497	0.230041	0.0443809	0.0972055	0.186497	0.45304	0.100638
Combined (no comp. sig.)	0.047524	0.212969	1.1601	0.637925	0.0518781	0.058941	0.0540313	0.142082	0.0906331	0.580499	0.271755	0.706919	0.522659	0.196766	0.109045	0.235935	0.173284	0.180557	0.0318791	0.0964371	0.321311	0.0832734	0.432073	0.0745279	0.0629628	0.408062	0.097072	0.0965418	0.106883	0.144524	0.0146342	0.152762	0.2441	0.205275	0.267299	0.292161	0.128887	2.03257	0.191045	0.1159	0.0598306	0.122979	0.277623	0.20245	0.0379526	0.0854987	0.150685	0.424576	0.0824123
[truncated: 51 more columns]

## Sheet: p70S6K_conc
	VP_1	VP_2	VP_3	VP_4	VP_5	VP_6	VP_7	VP_8	VP_9	VP_10	VP_11	VP_12	VP_13	VP_14	VP_15	VP_16	VP_17	VP_18	VP_19	VP_20	VP_21	VP_22	VP_23	VP_24	VP_25	VP_26	VP_27	VP_28	VP_29	VP_30	VP_31	VP_32	VP_33	VP_34	VP_35	VP_36	VP_37	VP_38	VP_39	VP_40	VP_41	VP_42	VP_43	VP_44	VP_45	VP_46	VP_47	VP_48	VP_49
Splanchnic Extraction	0.0565235	0.226321	1.25887	0.665601	0.0546398	0.0588938	0.0575242	0.149005	0.0939773	0.604155	0.279409	0.6215	0.532848	0.206985	0.110929	0.254308	0.178498	0.189314	0.0351054	0.100691	0.327664	0.0923706	0.456542	0.0800401	0.0670967	0.449629	0.0952285	0.108451	0.112615	0.150667	0.0159819	0.140878	0.282049	0.215686	0.25522	0.292215	0.135759	2.19046	0.215947	0.124458	0.0641717	0.126387	0.279143	0.223669	0.0412804	0.0942337	0.163981	0.446858	0.0910622
Blood Flow	0.0525092	0.201774	0.932666	0.540631	0.0528052	0.0551806	0.0541445	0.143886	0.0894749	0.565235	0.262036	0.58023	0.508196	0.189936	0.100749	0.234362	0.175489	0.179399	0.0328717	0.0884355	0.292261	0.0837103	0.407126	0.0760914	0.0594829	0.387108	0.0932862	0.0994006	0.102103	0.145255	0.0154923	0.137683	0.218291	0.182972	0.235351	0.275574	0.130907	1.88601	0.179164	0.118406	0.0624554	0.122291	0.265645	0.197529	0.0392557	0.0860934	0.156349	0.381461	0.0884062
Insulin resistance	0.0546464	0.226821	1.35638	0.686348	0.0545301	0.0591479	0.0611931	0.157524	0.0935688	0.612373	0.293695	0.748853	0.641637	0.216657	0.111389	0.266792	0.179093	0.197813	0.0344	0.105236	0.345663	0.10009	0.488474	0.0795676	0.0697309	0.464772	0.0985036	0.104529	0.119467	0.150973	0.015582	0.158443	0.297363	0.233146	0.276838	0.306852	0.137462	2.52424	0.221694	0.126595	0.0631318	0.131395	0.301504	0.218072	0.0400058	0.0938229	0.155584	0.483412	0.0890531
mTOR concentration	0.0575399	0.214917	1.13321	0.616267	0.0553456	0.0598908	0.0571251	0.151932	0.093761	0.612409	0.280902	0.603947	0.512795	0.203414	0.107253	0.252394	0.176885	0.187153	0.0350613	0.0970382	0.314196	0.0894561	0.441674	0.0803777	0.0662046	0.430213	0.0983721	0.106598	0.111291	0.150026	0.0167673	0.142093	0.256595	0.204486	0.250915	0.291674	0.140057	2.04932	0.201542	0.121668	0.0636959	0.12619	0.276863	0.215359	0.0419877	0.0932406	0.170707	0.429287	0.0948144
mTORC1 insensitivity	0.0350267	0.199339	1.05399	0.565132	0.0469396	0.0536475	0.0445742	0.110168	0.0789317	0.484343	0.223461	0.575009	0.403245	0.179425	0.101069	0.189326	0.168796	0.161901	0.0264278	0.0896483	0.271916	0.069985	0.327281	0.0651735	0.0509521	0.370941	0.0806165	0.0784133	0.0917756	0.128702	0.0108212	0.124165	0.219713	0.184313	0.234619	0.264131	0.11118	1.76365	0.170995	0.109215	0.054554	0.111945	0.244069	0.170446	0.0312651	0.068937	0.109477	0.387204	0.0670072
p70S6K concentration	0.047044	0.209667	1.11257	0.596871	0.0513718	0.056051	0.0524934	0.135357	0.0870886	0.551032	0.257181	0.599428	0.487511	0.194769	0.104151	0.229098	0.174122	0.178102	0.0309532	0.0941895	0.298336	0.0834206	0.399897	0.0736687	0.0599139	0.410012	0.0894698	0.0945153	0.103748	0.141311	0.0139248	0.135284	0.245794	0.197927	0.244608	0.280119	0.125892	2.00256	0.191567	0.118347	0.059797	0.120285	0.263656	0.195762	0.0369189	0.0822863	0.14112	0.415744	0.0811421
Combined (no comp. sig.)	0.0358399	0.203558	1.10853	0.60817	0.0474695	0.0565063	0.0464753	0.117651	0.0823019	0.514435	0.238911	0.683311	0.440746	0.182196	0.106021	0.197509	0.168051	0.165238	0.027309	0.0921191	0.295246	0.0708528	0.360865	0.0659719	0.0544561	0.372687	0.0881055	0.0800687	0.0954854	0.131391	0.0114043	0.141512	0.221248	0.192647	0.25762	0.276259	0.11413	1.82585	0.172135	0.107722	0.0544743	0.114882	0.258927	0.177059	0.0320733	0.0722428	0.118318	0.399813	0.0683335
[truncated: 51 more columns]

## Sheet: comb_4_5
	VP_1	VP_2	VP_3	VP_4	VP_5	VP_6	VP_7	VP_8	VP_9	VP_10	VP_11	VP_12	VP_13	VP_14	VP_15	VP_16	VP_17	VP_18	VP_19	VP_20	VP_21	VP_22	VP_23	VP_24	VP_25	VP_26	VP_27	VP_28	VP_29	VP_30	VP_31	VP_32	VP_33	VP_34	VP_35	VP_36	VP_37	VP_38	VP_39	VP_40	VP_41	VP_42	VP_43	VP_44	VP_45	VP_46	VP_47	VP_48	VP_49
Splanchnic Extraction	0.0731544	0.242669	1.36062	0.713169	0.0601005	0.0601371	0.0684706	0.186781	0.104338	0.685224	0.324696	0.668622	0.671353	0.231495	0.113648	0.316982	0.186789	0.213104	0.040764	0.107341	0.366868	0.113865	0.570602	0.0913016	0.0799898	0.513609	0.104583	0.130981	0.13006	0.166803	0.0194963	0.156223	0.329452	0.236858	0.270242	0.313842	0.148463	2.61276	0.253014	0.140246	0.0710118	0.134662	0.301546	0.258904	0.0477516	0.109619	0.20177	0.491158	0.107783
Blood Flow	0.0666295	0.215228	1.00073	0.57596	0.0579237	0.056551	0.0640274	0.179021	0.0987388	0.638782	0.302854	0.624048	0.639146	0.212041	0.103215	0.288931	0.183507	0.200855	0.0378193	0.0940893	0.32617	0.102435	0.507734	0.0865386	0.0700965	0.439995	0.101865	0.119164	0.117608	0.159912	0.0187034	0.15241	0.24991	0.199963	0.248775	0.295586	0.142883	2.24001	0.209139	0.132795	0.0687083	0.129736	0.285995	0.227215	0.0450221	0.0989563	0.190381	0.415118	0.103912
Insulin resistance	0.0695135	0.242958	1.47081	0.736329	0.0597071	0.0602095	0.0730151	0.196833	0.103362	0.691939	0.340401	0.807171	0.813191	0.241966	0.113976	0.33419	0.186889	0.223072	0.0397257	0.111965	0.385864	0.123645	0.608161	0.0901008	0.0832456	0.531581	0.107209	0.125272	0.137477	0.166107	0.0188353	0.17494	0.348891	0.256339	0.292934	0.328629	0.149824	3.02205	0.259127	0.142754	0.0693722	0.140201	0.325185	0.250693	0.0458204	0.108114	0.189939	0.534372	0.104683
mTOR concentration	0.074158	0.229845	1.22256	0.659862	0.0611166	0.0610897	0.0678793	0.189824	0.103777	0.695981	0.326627	0.647603	0.647705	0.227452	0.109997	0.312916	0.185181	0.21062	0.0405487	0.103591	0.351416	0.110231	0.553235	0.0919756	0.0784109	0.489933	0.107999	0.128514	0.128635	0.165948	0.0204121	0.157535	0.298278	0.22422	0.265815	0.313673	0.153895	2.44519	0.235575	0.136715	0.070316	0.135017	0.300066	0.249601	0.0486446	0.108425	0.208716	0.471126	0.112307
mTORC1 insensitivity	0.0438496	0.209554	1.11531	0.590923	0.0499656	0.0537527	0.0519395	0.131278	0.0851281	0.525336	0.248977	0.605091	0.501818	0.193882	0.102679	0.225538	0.174946	0.177444	0.0298269	0.093668	0.296621	0.083988	0.392351	0.0717762	0.0582902	0.407865	0.085392	0.0913853	0.102215	0.139709	0.0128639	0.134196	0.246398	0.198378	0.242332	0.276425	0.120668	2.06878	0.191443	0.119483	0.0595234	0.11898	0.261768	0.190022	0.0350931	0.0791899	0.128933	0.412372	0.0764078
p70S6K concentration	0.0578682	0.221887	1.18732	0.631168	0.0554167	0.0568197	0.0608926	0.16521	0.0949207	0.613121	0.292412	0.638749	0.598407	0.214808	0.105991	0.279336	0.180606	0.197096	0.0350031	0.0991908	0.327614	0.100147	0.487854	0.0821893	0.0694402	0.460416	0.0959898	0.111206	0.117317	0.153641	0.0164713	0.147445	0.280095	0.213873	0.256773	0.297669	0.134949	2.32454	0.220132	0.131279	0.0647274	0.126109	0.279471	0.220761	0.041517	0.0921882	0.169167	0.45007	0.0934164
Combined (no comp. sig.)	0.0441889	0.2121	1.16267	0.63203	0.0503644	0.0561733	0.0531196	0.137103	0.0878479	0.554009	0.263082	0.712061	0.53599	0.195144	0.107214	0.231056	0.173452	0.179279	0.0304583	0.0958098	0.318133	0.0834386	0.423922	0.0722518	0.0607031	0.403773	0.0923289	0.0925248	0.104919	0.141875	0.0134521	0.151245	0.244098	0.205082	0.265125	0.287867	0.122903	2.09018	0.189834	0.116349	0.0589308	0.121546	0.275433	0.195938	0.035925	0.0819481	0.1367	0.421682	0.0771603
[truncated: 51 more columns]

## Sheet: comb_4_6
	VP_1	VP_2	VP_3	VP_4	VP_5	VP_6	VP_7	VP_8	VP_9	VP_10	VP_11	VP_12	VP_13	VP_14	VP_15	VP_16	VP_17	VP_18	VP_19	VP_20	VP_21	VP_22	VP_23	VP_24	VP_25	VP_26	VP_27	VP_28	VP_29	VP_30	VP_31	VP_32	VP_33	VP_34	VP_35	VP_36	VP_37	VP_38	VP_39	VP_40	VP_41	VP_42	VP_43	VP_44	VP_45	VP_46	VP_47	VP_48	VP_49
Splanchnic Extraction	0.0527041	0.226273	1.26487	0.660059	0.05298	0.0563177	0.056906	0.144275	0.0915021	0.575193	0.270333	0.628098	0.549745	0.205739	0.109174	0.250133	0.178962	0.188431	0.0336849	0.100092	0.325464	0.0930383	0.4477	0.0776387	0.0653731	0.44756	0.0907059	0.104341	0.110846	0.148321	0.0147264	0.139485	0.283599	0.216367	0.252791	0.287942	0.129804	2.27377	0.215845	0.125591	0.0635274	0.124941	0.276967	0.216774	0.0390527	0.090573	0.149705	0.444335	0.0854197
Blood Flow	0.0487773	0.20143	0.93344	0.533934	0.0512043	0.0530074	0.0534293	0.139125	0.0872151	0.536833	0.25292	0.586315	0.524321	0.18866	0.0994301	0.229561	0.17631	0.178406	0.0315356	0.0877507	0.289851	0.0839995	0.397919	0.0739267	0.0574989	0.384038	0.0888604	0.0957247	0.100198	0.143251	0.0142733	0.136424	0.217909	0.183076	0.232832	0.271258	0.124966	1.95442	0.178485	0.119483	0.0619974	0.120866	0.263509	0.190729	0.0371841	0.0824931	0.142778	0.377916	0.0829578
Insulin resistance	0.0510223	0.226986	1.36481	0.681786	0.0529149	0.0565257	0.0609004	0.15349	0.0913355	0.584736	0.285493	0.757608	0.664793	0.215687	0.109643	0.264219	0.179466	0.197385	0.0331268	0.104739	0.344441	0.101352	0.482427	0.0772307	0.0683353	0.463512	0.0939458	0.100831	0.118013	0.148866	0.0143893	0.157435	0.29968	0.23436	0.274794	0.3029	0.13167	2.62488	0.221798	0.127847	0.0625838	0.130094	0.299887	0.211804	0.0379046	0.0905733	0.142027	0.481705	0.0835886
mTOR concentration	0.0534341	0.214248	1.13841	0.610619	0.053532	0.0570638	0.0561777	0.146199	0.090764	0.582341	0.271347	0.609545	0.528	0.201407	0.105542	0.246653	0.176857	0.185671	0.0334238	0.0962891	0.310593	0.0896228	0.431675	0.0775827	0.0639224	0.42609	0.0934496	0.101889	0.109031	0.146871	0.0153697	0.140249	0.257414	0.204408	0.248543	0.286664	0.133152	2.1243	0.200238	0.122259	0.0625718	0.124705	0.274437	0.207751	0.039569	0.0892564	0.155159	0.427568	0.0884452
mTORC1 insensitivity	0.033015	0.19933	1.05402	0.559271	0.0459753	0.0515768	0.0442272	0.107322	0.0776181	0.463559	0.217001	0.57895	0.414289	0.179155	0.099786	0.186611	0.170151	0.161665	0.0256349	0.0893503	0.271244	0.0706364	0.322389	0.0641613	0.0496078	0.369306	0.0773483	0.0766598	0.0908047	0.128327	0.0101033	0.123617	0.219825	0.184848	0.232534	0.261583	0.107578	1.8134	0.171286	0.110369	0.0548196	0.111124	0.243125	0.166725	0.0300932	0.0669218	0.100356	0.3828	0.0637357
p70S6K concentration	0.0438496	0.209554	1.11531	0.590923	0.0499656	0.0537526	0.0519395	0.131278	0.0851281	0.525336	0.248977	0.605091	0.501818	0.193882	0.102679	0.225538	0.174946	0.177444	0.0298269	0.093668	0.296621	0.083988	0.392351	0.0717763	0.0582902	0.407865	0.085392	0.0913853	0.102215	0.139709	0.012864	0.134196	0.246398	0.198378	0.242332	0.276425	0.120668	2.06878	0.191443	0.119483	0.0595235	0.11898	0.261768	0.190022	0.0350931	0.0791899	0.128933	0.412372	0.0764078
Combined (no comp. sig.)	0.0336866	0.202849	1.10858	0.602416	0.0464098	0.0539701	0.0458188	0.113927	0.0801923	0.492786	0.231987	0.686794	0.45064	0.181297	0.104364	0.193592	0.168755	0.164425	0.026252	0.0917268	0.293161	0.0711601	0.35532	0.0646021	0.052477	0.369239	0.08416	0.077559	0.0941164	0.130074	0.0105825	0.140569	0.220897	0.192635	0.255662	0.273182	0.109795	1.8689	0.171455	0.108279	0.0541471	0.113868	0.25766	0.172671	0.0307332	0.0698136	0.107346	0.395886	0.0645565
[truncated: 51 more columns]

## Sheet: comb_5_6
	VP_1	VP_2	VP_3	VP_4	VP_5	VP_6	VP_7	VP_8	VP_9	VP_10	VP_11	VP_12	VP_13	VP_14	VP_15	VP_16	VP_17	VP_18	VP_19	VP_20	VP_21	VP_22	VP_23	VP_24	VP_25	VP_26	VP_27	VP_28	VP_29	VP_30	VP_31	VP_32	VP_33	VP_34	VP_35	VP_36	VP_37	VP_38	VP_39	VP_40	VP_41	VP_42	VP_43	VP_44	VP_45	VP_46	VP_47	VP_48	VP_49
Splanchnic Extraction	0.093804	0.252446	1.40058	0.746486	0.0670344	0.0650916	0.0767791	0.216128	0.1154	0.782359	0.364881	0.678523	0.725886	0.246716	0.118585	0.356814	0.193072	0.229179	0.0477609	0.112675	0.396202	0.125827	0.648622	0.10342	0.0907984	0.548381	0.11891	0.15288	0.143627	0.182365	0.0243253	0.168288	0.351251	0.249213	0.280746	0.33273	0.171	2.74794	0.271982	0.146894	0.0785041	0.145249	0.3263	0.29466	0.0566394	0.130179	0.249696	0.514322	0.130904
Blood Flow	0.0855909	0.224004	1.03311	0.605848	0.0645397	0.0609569	0.0718854	0.207092	0.10885	0.731776	0.341004	0.633448	0.691199	0.226313	0.107308	0.326346	0.188998	0.215936	0.0442391	0.0990535	0.35316	0.1136	0.580887	0.0978168	0.0801849	0.471914	0.115521	0.138969	0.130402	0.174063	0.0232766	0.163928	0.267553	0.211017	0.258781	0.313821	0.164773	2.35413	0.226236	0.138893	0.0754291	0.13962	0.309155	0.260126	0.0531951	0.117648	0.235224	0.435373	0.125888
Insulin resistance	0.088791	0.252294	1.51364	0.769328	0.0663858	0.0651292	0.0812439	0.225488	0.113668	0.786158	0.379561	0.818509	0.877919	0.256903	0.11882	0.373197	0.19299	0.239087	0.0462311	0.117138	0.414097	0.13568	0.684373	0.101685	0.0937815	0.566082	0.121184	0.145523	0.150696	0.180675	0.023392	0.186859	0.371463	0.268969	0.303094	0.346916	0.171808	3.18256	0.277757	0.149331	0.0762778	0.151061	0.350009	0.284188	0.0540938	0.12725	0.23501	0.559185	0.126807
mTOR concentration	0.095102	0.2397	1.25656	0.691288	0.0684291	0.0663967	0.0764388	0.220664	0.115404	0.79617	0.367443	0.657094	0.699693	0.243689	0.114782	0.354095	0.192136	0.227239	0.0477438	0.109075	0.381587	0.122404	0.631892	0.104827	0.0895966	0.526007	0.122928	0.150989	0.142807	0.182528	0.0255038	0.170243	0.3181	0.236664	0.276242	0.333903	0.178316	2.55739	0.255164	0.143797	0.0783111	0.145542	0.324871	0.285964	0.0578658	0.12896	0.258538	0.491297	0.136881
mTORC1 insensitivity	0.0534341	0.214248	1.13841	0.610619	0.053532	0.0570638	0.0561777	0.146199	0.090764	0.582341	0.271347	0.609545	0.528	0.201407	0.105542	0.246653	0.176857	0.185671	0.0334238	0.0962891	0.310593	0.0896228	0.431675	0.0775827	0.0639224	0.42609	0.0934496	0.101889	0.109031	0.146871	0.0153697	0.140249	0.257414	0.204408	0.248543	0.286664	0.133152	2.1243	0.200238	0.122259	0.0625718	0.124705	0.274437	0.207751	0.039569	0.0892564	0.155159	0.427568	0.0884452
p70S6K concentration	0.074158	0.229845	1.22256	0.659862	0.0611166	0.0610897	0.0678793	0.189824	0.103777	0.695981	0.326627	0.647603	0.647705	0.227452	0.109997	0.312916	0.185181	0.21062	0.0405487	0.103591	0.351416	0.110231	0.553235	0.0919756	0.0784109	0.489934	0.107999	0.128514	0.128635	0.165948	0.0204121	0.157535	0.298278	0.22422	0.265815	0.313673	0.153895	2.44519	0.235575	0.136715	0.0703159	0.135017	0.300066	0.249601	0.0486446	0.108425	0.208716	0.471126	0.112307
Combined (no comp. sig.)	0.0536549	0.217071	1.18263	0.65069	0.0539991	0.0599597	0.0574802	0.152463	0.0943345	0.611291	0.285378	0.716522	0.561912	0.203038	0.110379	0.252873	0.17592	0.187682	0.0343579	0.0984134	0.333181	0.0889931	0.462902	0.0784143	0.0666989	0.422526	0.101028	0.103965	0.111853	0.150179	0.0161102	0.157715	0.254134	0.211197	0.27109	0.298587	0.135985	2.13687	0.198987	0.119392	0.0625875	0.127189	0.287784	0.214277	0.0406636	0.0922429	0.16492	0.434812	0.0895755
[truncated: 51 more columns]

[truncated: 3 more sheets: comb_1_4_6, comb_4_5_6, comb_1_4_5_6]
