# Supplementary material for: Multifactorial nature of anabolic resistance in ageing skeletal muscle: A systems modelling study
Source: J Physiol. 2026 Jul 17;604(15):6405–39. doi: 10.1113/JP290799 (PMC13423136; doi:10.1113/JP290799)
Supplement: Supplementary file 2 — Supporting Information [file TJP-604-6405-s002.zip › tjp70679-sup-0005-SuppMat.xlsx]

## Sheet: pathologicalBaseline
	VP_1	VP_2	VP_3	VP_4	VP_5	VP_6	VP_7	VP_8	VP_9	VP_10	VP_11	VP_12	VP_13	VP_14	VP_15	VP_16	VP_17	VP_18	VP_19	VP_20	VP_21	VP_22	VP_23	VP_24	VP_25	VP_26	VP_27	VP_28	VP_29	VP_30	VP_31	VP_32	VP_33	VP_34	VP_35	VP_36	VP_37	VP_38	VP_39	VP_40	VP_41	VP_42	VP_43	VP_44	VP_45	VP_46	VP_47	VP_48	VP_49
Splanchnic Extraction	1.11	0.38196	0.66657	0.21316	0.63045	0.10289	0.33066	0.6905	0.10925	0.40352	0.28042	0.13841	1.0636	0.31516	0.12565	0.32681	0.8013	0.367	0.26523	0.77543	0.5009	0.91688	0.76786	0.46313	0.42999	0.24344	0.37852	0.29041	0.57896	0.12087	0.26389	0.26662	0.51591	0.26116	0.378	0.18151	0.29019	0.92286	0.88055	0.59937	0.42347	0.51184	0.80412	0.50801	0.24337	0.58041	0.21048	0.52665	0.556
Blood Flow	1.2796	0.43755	0.66999	0.23969	0.67576	0.11304	0.36298	0.75157	0.1316	0.44953	0.31543	0.15162	1.1683	0.33692	0.14719	0.37116	0.88057	0.4036	0.31818	0.8443	0.57914	0.99872	0.90321	0.51604	0.48583	0.26089	0.43071	0.34943	0.62659	0.1428	0.30295	0.30075	0.54996	0.2832	0.4299	0.1947	0.3054	0.91439	0.93877	0.64497	0.4999	0.57519	0.89024	0.60162	0.28309	0.69319	0.2473	0.54905	0.6083
Insulin resistance	1.3056	0.45716	0.75995	0.25656	0.70801	0.11854	0.38027	0.7794	0.13689	0.46895	0.32879	0.16428	1.2373	0.35112	0.15359	0.38172	0.90909	0.4158	0.32833	0.8725	0.60841	1.0288	0.94495	0.53086	0.50814	0.27435	0.45162	0.36104	0.64914	0.14842	0.31365	0.31159	0.58483	0.29441	0.44975	0.20521	0.31835	1.0399	0.98911	0.67431	0.52037	0.59539	0.91697	0.6251	0.29012	0.71569	0.25644	0.58891	0.62532
mTOR concentration	1.2571	0.41514	0.66737	0.22769	0.65834	0.1063	0.34822	0.72188	0.12308	0.43371	0.29784	0.14107	1.1329	0.31901	0.13739	0.34834	0.852	0.38012	0.30313	0.81455	0.55782	0.96601	0.87841	0.49005	0.46348	0.24518	0.41216	0.33245	0.59738	0.13424	0.28652	0.28287	0.53389	0.26658	0.40691	0.18412	0.29137	0.88738	0.92061	0.62183	0.48329	0.55266	0.85945	0.5831	0.26527	0.67224	0.23435	0.53279	0.58141
mTORC1 insensitivity	1.0209	0.2659	0.44837	0.14183	0.47185	0.065308	0.23132	0.4878	0.07528	0.27667	0.18575	0.085979	0.83558	0.21079	0.082534	0.22116	0.62386	0.25459	0.20843	0.59567	0.3734	0.72112	0.62416	0.33766	0.28965	0.14981	0.26215	0.22314	0.40519	0.085291	0.18988	0.18482	0.36193	0.17522	0.26718	0.11455	0.18735	0.58664	0.65763	0.43017	0.33826	0.38614	0.64053	0.41032	0.17677	0.48554	0.14072	0.35075	0.40396
p70S6K concentration	1.2233	0.39943	0.64212	0.21822	0.63746	0.10297	0.33309	0.69994	0.11801	0.4077	0.28579	0.1364	1.0884	0.30936	0.13107	0.3332	0.82046	0.36482	0.28774	0.79186	0.53445	0.93748	0.84458	0.47417	0.44502	0.23617	0.39607	0.3195	0.57879	0.12884	0.27611	0.27184	0.51577	0.25432	0.39906	0.1786	0.27448	0.83927	0.89892	0.60402	0.46053	0.52136	0.81656	0.56033	0.25502	0.64087	0.22203	0.51493	0.55642
Combined (no comp. sig.)	0.73426	0.16034	0.3121	0.088574	0.3244	0.040868	0.14749	0.32605	0.042997	0.18208	0.11838	0.056904	0.60235	0.14379	0.047231	0.1433	0.43149	0.17105	0.12776	0.42003	0.23346	0.51766	0.4155	0.22799	0.1736	0.098222	0.15888	0.13755	0.27451	0.051695	0.12021	0.11989	0.24186	0.11731	0.17213	0.074998	0.12482	0.42709	0.45507	0.28978	0.20903	0.25137	0.45443	0.26034	0.11335	0.30736	0.083884	0.23855	0.27695
[truncated: 51 more columns]

## Sheet: splanchnicExtr
	VP_1	VP_2	VP_3	VP_4	VP_5	VP_6	VP_7	VP_8	VP_9	VP_10	VP_11	VP_12	VP_13	VP_14	VP_15	VP_16	VP_17	VP_18	VP_19	VP_20	VP_21	VP_22	VP_23	VP_24	VP_25	VP_26	VP_27	VP_28	VP_29	VP_30	VP_31	VP_32	VP_33	VP_34	VP_35	VP_36	VP_37	VP_38	VP_39	VP_40	VP_41	VP_42	VP_43	VP_44	VP_45	VP_46	VP_47	VP_48	VP_49
Splanchnic Extraction	1.30593	0.455464	0.723783	0.251216	0.708109	0.118584	0.380196	0.778353	0.136925	0.466098	0.326685	0.157658	1.20239	0.350064	0.153422	0.380475	0.908715	0.414842	0.328924	0.87091	0.602726	1.02605	0.928502	0.530972	0.508354	0.271437	0.451314	0.361122	0.647674	0.148245	0.314005	0.310216	0.579507	0.292444	0.446324	0.204065	0.318198	0.972277	0.984958	0.673567	0.520511	0.594417	0.910493	0.623604	0.290165	0.714836	0.256705	0.580815	0.625744
Blood Flow	1.41781	0.489814	0.711618	0.268879	0.724491	0.123212	0.394995	0.807738	0.152941	0.493819	0.347025	0.164465	1.26084	0.358712	0.167844	0.408815	0.951455	0.434898	0.368138	0.90597	0.658634	1.06899	1.02976	0.560983	0.54005	0.279097	0.481736	0.40419	0.670216	0.163061	0.3383	0.330482	0.591114	0.303455	0.477903	0.208919	0.322472	0.945535	1.00597	0.691605	0.574049	0.632069	0.961385	0.690661	0.316164	0.797891	0.281515	0.58342	0.653184
Insulin resistance	1.45052	0.513235	0.799914	0.28699	0.760898	0.129575	0.414928	0.839281	0.159843	0.516548	0.362598	0.178171	1.3364	0.374392	0.175796	0.421028	0.984457	0.448716	0.381601	0.937641	0.693552	1.10277	1.07807	0.578325	0.566804	0.293435	0.507175	0.419421	0.695356	0.170201	0.351371	0.343064	0.628655	0.315595	0.50099	0.220609	0.336731	1.07079	1.06141	0.724707	0.600658	0.656168	0.991795	0.720414	0.324808	0.827231	0.293345	0.625924	0.672925
mTOR concentration	1.39646	0.466744	0.707	0.255665	0.707576	0.116204	0.38022	0.777605	0.143767	0.477598	0.328635	0.153549	1.22679	0.340279	0.157381	0.384375	0.922803	0.410388	0.352323	0.875693	0.636873	1.03584	1.0046	0.533976	0.517176	0.262533	0.462888	0.386229	0.640231	0.154002	0.320967	0.311676	0.574747	0.28606	0.453719	0.198023	0.308219	0.918487	0.988328	0.668572	0.557921	0.609333	0.930272	0.672365	0.297081	0.777225	0.267804	0.566879	0.625604
mTORC1 insensitivity	1.13561	0.300464	0.476424	0.160014	0.507541	0.071434	0.253384	0.527094	0.088244	0.306486	0.205862	0.0936762	0.907906	0.225158	0.0948047	0.244958	0.676268	0.275342	0.242551	0.640974	0.428009	0.774204	0.720446	0.368533	0.32402	0.16089	0.294931	0.260202	0.43517	0.0981241	0.212709	0.204068	0.390556	0.188342	0.298311	0.123362	0.198481	0.609543	0.706477	0.463231	0.390963	0.42642	0.694884	0.475754	0.198395	0.563457	0.161723	0.373459	0.435359
p70S6K concentration	1.35868	0.448748	0.680242	0.245037	0.684932	0.112528	0.363409	0.754187	0.137781	0.449953	0.315506	0.14837	1.17851	0.329999	0.149907	0.367892	0.888012	0.393768	0.334058	0.850948	0.610028	1.0049	0.967808	0.516549	0.496237	0.252945	0.444637	0.371211	0.620197	0.147708	0.309055	0.299366	0.555135	0.272739	0.444982	0.192111	0.290247	0.868709	0.965022	0.649185	0.530738	0.573916	0.883276	0.646467	0.285446	0.740151	0.254148	0.547806	0.598776
Combined (no comp. sig.)	0.861014	0.192197	0.339983	0.104621	0.363279	0.0468967	0.17002	0.368409	0.0537581	0.210449	0.138092	0.0642058	0.680344	0.159613	0.0575103	0.167128	0.487811	0.193376	0.15754	0.470973	0.279952	0.578763	0.505789	0.261159	0.204865	0.109848	0.188322	0.170784	0.307397	0.0631306	0.142045	0.139291	0.272049	0.131351	0.202283	0.0840565	0.136664	0.451199	0.506958	0.325337	0.254632	0.290767	0.514303	0.320016	0.135098	0.377521	0.102157	0.262052	0.311311
[truncated: 51 more columns]

## Sheet: bloodFlow
	VP_1	VP_2	VP_3	VP_4	VP_5	VP_6	VP_7	VP_8	VP_9	VP_10	VP_11	VP_12	VP_13	VP_14	VP_15	VP_16	VP_17	VP_18	VP_19	VP_20	VP_21	VP_22	VP_23	VP_24	VP_25	VP_26	VP_27	VP_28	VP_29	VP_30	VP_31	VP_32	VP_33	VP_34	VP_35	VP_36	VP_37	VP_38	VP_39	VP_40	VP_41	VP_42	VP_43	VP_44	VP_45	VP_46	VP_47	VP_48	VP_49
Splanchnic Extraction	1.11926	0.390914	0.70702	0.220693	0.647476	0.105708	0.339478	0.703088	0.111378	0.411621	0.285729	0.141352	1.07888	0.322402	0.128741	0.331253	0.815365	0.372775	0.269675	0.789745	0.51269	0.930711	0.778539	0.470061	0.441017	0.251028	0.388114	0.295046	0.589604	0.123013	0.268953	0.270998	0.535682	0.266692	0.385842	0.186427	0.29741	0.962743	0.909064	0.614054	0.431784	0.521017	0.813548	0.517451	0.24635	0.588611	0.214197	0.548407	0.564191
Blood Flow	1.30593	0.455464	0.723783	0.251216	0.708109	0.118584	0.380196	0.778353	0.136925	0.466097	0.326685	0.157658	1.20239	0.350064	0.153422	0.380475	0.908715	0.414842	0.328924	0.87091	0.602726	1.02605	0.928502	0.530972	0.508354	0.271437	0.451314	0.361122	0.647674	0.148245	0.314005	0.310216	0.579507	0.292444	0.446324	0.204065	0.318198	0.972277	0.984958	0.673567	0.520511	0.594417	0.910493	0.623604	0.290165	0.714836	0.256705	0.580815	0.625744
Insulin resistance	1.32024	0.469476	0.819943	0.267429	0.729271	0.122184	0.39175	0.795748	0.14029	0.480841	0.336186	0.168678	1.2602	0.360125	0.158002	0.388218	0.927893	0.423308	0.33536	0.890854	0.626321	1.04677	0.963197	0.540113	0.523383	0.283581	0.465406	0.36846	0.662951	0.151806	0.320868	0.317711	0.610372	0.301534	0.460953	0.211544	0.327046	1.09765	1.02434	0.692827	0.533562	0.608256	0.930164	0.640125	0.294483	0.729259	0.262297	0.615559	0.636048
mTOR concentration	1.27201	0.426201	0.712566	0.236267	0.67855	0.109581	0.358892	0.737316	0.126141	0.444118	0.304451	0.144634	1.15324	0.326979	0.141364	0.354038	0.87016	0.386924	0.309637	0.831734	0.573689	0.983025	0.894182	0.498735	0.477523	0.252695	0.424991	0.339256	0.610104	0.137312	0.293234	0.288463	0.555826	0.272574	0.417032	0.1897	0.299353	0.928961	0.952509	0.639231	0.495864	0.564851	0.871829	0.596836	0.269317	0.685326	0.23969	0.555653	0.591558
mTORC1 insensitivity	1.03596	0.27375	0.478696	0.147215	0.487564	0.0673266	0.238985	0.4998	0.0772259	0.283714	0.190154	0.0882401	0.852581	0.216076	0.0850611	0.22495	0.638973	0.259322	0.212888	0.609438	0.385138	0.735581	0.637152	0.344112	0.299299	0.154509	0.271214	0.227857	0.414652	0.0873302	0.194646	0.188778	0.377268	0.179123	0.274486	0.118127	0.192832	0.613088	0.682258	0.443497	0.348031	0.395614	0.650965	0.420928	0.179604	0.496646	0.144156	0.366155	0.411571
p70S6K concentration	1.23822	0.410057	0.685386	0.226426	0.657217	0.106156	0.343247	0.715105	0.120973	0.417933	0.29219	0.13982	1.10808	0.317201	0.134832	0.338781	0.838087	0.371399	0.294066	0.808746	0.549842	0.954144	0.860061	0.482659	0.458632	0.243406	0.40847	0.326178	0.591205	0.131762	0.282579	0.277221	0.536972	0.260043	0.409058	0.184057	0.282067	0.877722	0.930419	0.620957	0.472604	0.532882	0.828434	0.573789	0.258913	0.653534	0.227277	0.536941	0.566398
Combined (no comp. sig.)	0.751093	0.167358	0.342128	0.0933023	0.340471	0.0427221	0.154598	0.338668	0.0445127	0.18834	0.122445	0.0591162	0.620823	0.149237	0.0491455	0.146589	0.446596	0.175707	0.131338	0.434278	0.243306	0.533482	0.427926	0.234529	0.181766	0.10253	0.166475	0.141559	0.284335	0.0534109	0.124331	0.123555	0.255799	0.121118	0.178811	0.0784815	0.130143	0.455183	0.479605	0.303484	0.217237	0.259886	0.465422	0.269511	0.115932	0.317167	0.0866315	0.252899	0.28481
[truncated: 51 more columns]

## Sheet: insulinRes
	VP_1	VP_2	VP_3	VP_4	VP_5	VP_6	VP_7	VP_8	VP_9	VP_10	VP_11	VP_12	VP_13	VP_14	VP_15	VP_16	VP_17	VP_18	VP_19	VP_20	VP_21	VP_22	VP_23	VP_24	VP_25	VP_26	VP_27	VP_28	VP_29	VP_30	VP_31	VP_32	VP_33	VP_34	VP_35	VP_36	VP_37	VP_38	VP_39	VP_40	VP_41	VP_42	VP_43	VP_44	VP_45	VP_46	VP_47	VP_48	VP_49
Splanchnic Extraction	1.11037	0.380482	0.635454	0.208495	0.630533	0.102927	0.330645	0.68986	0.109283	0.401194	0.278697	0.13339	1.03742	0.314335	0.125495	0.325848	0.801025	0.366258	0.265738	0.774113	0.496308	0.91468	0.754929	0.463244	0.430198	0.240993	0.378298	0.290481	0.577812	0.120731	0.264181	0.265599	0.511471	0.259587	0.37525	0.180591	0.29008	0.868036	0.877035	0.598755	0.423585	0.511055	0.798834	0.506648	0.243411	0.579669	0.210691	0.519896	0.556367
Blood Flow	1.28008	0.436469	0.649025	0.236348	0.675839	0.113079	0.363037	0.751203	0.131655	0.447777	0.313861	0.147064	1.14426	0.336341	0.147095	0.370573	0.880427	0.403014	0.318729	0.843396	0.575661	0.996924	0.892339	0.516204	0.486225	0.259081	0.430564	0.349605	0.625764	0.142695	0.303247	0.299939	0.54708	0.282117	0.427549	0.19395	0.305327	0.872051	0.936597	0.644509	0.500003	0.5745	0.885515	0.600796	0.283136	0.692592	0.247478	0.543794	0.608636
Insulin resistance	1.30593	0.455464	0.723783	0.251216	0.708109	0.118584	0.380196	0.778353	0.136925	0.466097	0.326685	0.157658	1.20239	0.350064	0.153422	0.380475	0.908715	0.414842	0.328924	0.87091	0.602726	1.02605	0.928502	0.530972	0.508354	0.271437	0.451314	0.361122	0.647674	0.148245	0.314005	0.310216	0.579507	0.292444	0.446324	0.204065	0.318198	0.972277	0.984958	0.673567	0.520511	0.594417	0.910493	0.623604	0.290165	0.714836	0.256705	0.580815	0.625744
mTOR concentration	1.25769	0.413927	0.6423	0.223927	0.65846	0.10635	0.348321	0.721656	0.123141	0.431883	0.29632	0.136585	1.10903	0.31838	0.137282	0.34772	0.851736	0.379568	0.303775	0.813533	0.554056	0.964114	0.866983	0.490229	0.463927	0.24311	0.41203	0.332633	0.596489	0.134122	0.286872	0.282008	0.530387	0.265333	0.404521	0.183338	0.291312	0.840814	0.917948	0.621299	0.483432	0.551954	0.854573	0.582149	0.265321	0.671619	0.234591	0.526936	0.58183
mTORC1 insensitivity	1.02209	0.265229	0.432902	0.139678	0.472104	0.0653898	0.231667	0.488649	0.0754149	0.276144	0.185032	0.0833782	0.821415	0.210737	0.0825322	0.221338	0.623835	0.254623	0.209345	0.595383	0.371507	0.720049	0.617089	0.338002	0.290409	0.148663	0.262333	0.223537	0.404982	0.0852431	0.190314	0.184482	0.360314	0.174709	0.265913	0.11419	0.187458	0.558813	0.656675	0.429921	0.338502	0.385813	0.637429	0.410021	0.176854	0.485267	0.140999	0.347401	0.40457
p70S6K concentration	1.22369	0.398273	0.618168	0.214604	0.637515	0.103007	0.333178	0.69967	0.11805	0.405758	0.28433	0.132083	1.06642	0.308658	0.130969	0.332485	0.820255	0.364195	0.288189	0.790785	0.530788	0.935674	0.833588	0.474285	0.445408	0.234202	0.395927	0.319594	0.577871	0.128728	0.276374	0.270996	0.512405	0.253087	0.396653	0.177808	0.274395	0.796276	0.896251	0.603532	0.460627	0.520735	0.81199	0.559335	0.25505	0.640285	0.222202	0.509381	0.556723
Combined (no comp. sig.)	0.735381	0.159827	0.299203	0.0868431	0.324603	0.0409331	0.147809	0.326861	0.0431013	0.181595	0.11781	0.0546387	0.589501	0.143731	0.0472263	0.143447	0.43143	0.171076	0.128454	0.419814	0.231788	0.516806	0.408968	0.228269	0.174216	0.097365	0.159017	0.137829	0.274365	0.0516502	0.120555	0.119578	0.240614	0.116889	0.171032	0.0747019	0.124923	0.404849	0.454361	0.289578	0.209241	0.251102	0.451694	0.260065	0.113415	0.307163	0.0841215	0.235935	0.277462
[truncated: 51 more columns]

## Sheet: mTOR_conc
	VP_1	VP_2	VP_3	VP_4	VP_5	VP_6	VP_7	VP_8	VP_9	VP_10	VP_11	VP_12	VP_13	VP_14	VP_15	VP_16	VP_17	VP_18	VP_19	VP_20	VP_21	VP_22	VP_23	VP_24	VP_25	VP_26	VP_27	VP_28	VP_29	VP_30	VP_31	VP_32	VP_33	VP_34	VP_35	VP_36	VP_37	VP_38	VP_39	VP_40	VP_41	VP_42	VP_43	VP_44	VP_45	VP_46	VP_47	VP_48	VP_49
Splanchnic Extraction	1.14977	0.417606	0.72095	0.234523	0.676184	0.114558	0.36001	0.741963	0.12126	0.432412	0.306732	0.154338	1.12636	0.345292	0.13968	0.356425	0.851872	0.399544	0.28722	0.826422	0.539284	0.970739	0.809378	0.500572	0.469469	0.269017	0.412686	0.314854	0.625629	0.133215	0.288333	0.291716	0.558415	0.285722	0.413333	0.200834	0.315938	1.00943	0.938709	0.647134	0.454439	0.548058	0.849142	0.541901	0.26568	0.61488	0.229958	0.571687	0.59685
Blood Flow	1.32683	0.478193	0.723987	0.263605	0.725336	0.125883	0.39512	0.807933	0.146046	0.482422	0.345124	0.169015	1.23702	0.36915	0.163623	0.404791	0.93691	0.439374	0.344585	0.900303	0.62401	1.05791	0.952664	0.557925	0.530665	0.288244	0.47005	0.378989	0.677257	0.157388	0.331166	0.32905	0.595273	0.309714	0.470319	0.215471	0.33259	0.997622	1.00195	0.696717	0.53684	0.616116	0.940356	0.642163	0.308994	0.734979	0.270538	0.596389	0.653331
Insulin resistance	1.35278	0.499179	0.821924	0.282233	0.759295	0.131976	0.413715	0.837589	0.151887	0.503625	0.359746	0.183155	1.31101	0.384693	0.170612	0.416592	0.966195	0.452613	0.355614	0.92976	0.655352	1.08914	0.997081	0.573654	0.554772	0.303119	0.492482	0.391501	0.70127	0.163515	0.342755	0.34084	0.632896	0.322011	0.491835	0.227091	0.34659	1.13766	1.05489	0.727682	0.558361	0.637287	0.968156	0.666975	0.316556	0.758259	0.280598	0.639515	0.671379
mTOR concentration	1.30593	0.455464	0.723783	0.251216	0.708109	0.118584	0.380196	0.778353	0.136925	0.466097	0.326685	0.157658	1.20239	0.350064	0.153422	0.380475	0.908715	0.414842	0.328924	0.87091	0.602726	1.02605	0.928502	0.530972	0.508354	0.271437	0.451314	0.361122	0.647674	0.148245	0.314005	0.310216	0.579507	0.292444	0.446324	0.204065	0.318198	0.972277	0.984958	0.673567	0.520511	0.594417	0.910493	0.623604	0.290165	0.714836	0.256705	0.580815	0.625744
mTORC1 insensitivity	1.07679	0.299075	0.493587	0.158903	0.514058	0.0737729	0.257216	0.538076	0.0851602	0.301652	0.207446	0.0975919	0.901108	0.233661	0.094357	0.245336	0.677887	0.281664	0.22865	0.64691	0.412794	0.778878	0.672432	0.371047	0.326937	0.168779	0.29399	0.245599	0.447892	0.0955937	0.210952	0.205757	0.399083	0.195166	0.297233	0.128603	0.208731	0.651204	0.716916	0.474339	0.371388	0.424769	0.690338	0.446037	0.195797	0.527393	0.157142	0.388246	0.441321
p70S6K concentration	1.27114	0.437477	0.695142	0.240336	0.685268	0.114814	0.362725	0.755122	0.131169	0.439244	0.313388	0.15211	1.15366	0.339473	0.145818	0.364445	0.874357	0.397725	0.312015	0.846014	0.577436	0.994933	0.893657	0.513518	0.487711	0.261425	0.433438	0.347092	0.627148	0.142021	0.302175	0.297634	0.559235	0.278231	0.437668	0.197999	0.299153	0.915055	0.962271	0.653599	0.495149	0.558811	0.863248	0.599493	0.27854	0.680605	0.243785	0.560299	0.599149
Combined (no comp. sig.)	0.780936	0.182764	0.34616	0.0999485	0.355507	0.0464228	0.165455	0.363884	0.0489839	0.199194	0.133111	0.0650426	0.654897	0.160058	0.0545893	0.159718	0.472836	0.190387	0.140717	0.459734	0.260672	0.563758	0.451283	0.251986	0.1985	0.111397	0.180062	0.151956	0.306406	0.0581586	0.134224	0.13424	0.268754	0.131411	0.192907	0.0845992	0.139947	0.476924	0.50071	0.322436	0.231276	0.279188	0.493314	0.284809	0.126108	0.33704	0.094011	0.26596	0.304416
[truncated: 51 more columns]

## Sheet: mTORC1_insensitivity
	VP_1	VP_2	VP_3	VP_4	VP_5	VP_6	VP_7	VP_8	VP_9	VP_10	VP_11	VP_12	VP_13	VP_14	VP_15	VP_16	VP_17	VP_18	VP_19	VP_20	VP_21	VP_22	VP_23	VP_24	VP_25	VP_26	VP_27	VP_28	VP_29	VP_30	VP_31	VP_32	VP_33	VP_34	VP_35	VP_36	VP_37	VP_38	VP_39	VP_40	VP_41	VP_42	VP_43	VP_44	VP_45	VP_46	VP_47	VP_48	VP_49
Splanchnic Extraction	1.32494	0.576175	0.992942	0.350945	0.876307	0.174488	0.492102	0.99221	0.182818	0.655484	0.457266	0.233608	1.42684	0.496542	0.205005	0.529196	1.05614	0.555011	0.391386	1.0372	0.728671	1.19425	1.08401	0.675085	0.650451	0.408999	0.576499	0.443557	0.836781	0.195908	0.401877	0.413481	0.76022	0.39997	0.583624	0.304487	0.444336	1.42189	1.20152	0.851684	0.5865	0.697372	1.0459	0.72296	0.372768	0.771794	0.35791	0.797158	0.79778
Blood Flow	1.52907	0.657438	0.989488	0.390969	0.942195	0.19156	0.539095	1.07884	0.218906	0.724357	0.511224	0.255058	1.55812	0.530094	0.239181	0.596139	1.16363	0.608838	0.468217	1.13164	0.84001	1.30231	1.25601	0.751671	0.734732	0.435927	0.656494	0.530485	0.905404	0.23019	0.461576	0.465097	0.807752	0.432165	0.663843	0.326288	0.467442	1.38964	1.28509	0.917949	0.69284	0.783128	1.15586	0.850527	0.432099	0.919993	0.417084	0.830601	0.872329
Insulin resistance	1.55368	0.683516	1.12748	0.418484	0.981963	0.200548	0.562651	1.11486	0.227143	0.753781	0.531648	0.27646	1.66041	0.551695	0.248754	0.613979	1.19548	0.626464	0.482529	1.16508	0.879368	1.33727	1.31351	0.77075	0.765273	0.458256	0.684719	0.546544	0.934727	0.238523	0.476624	0.480912	0.858804	0.449175	0.69223	0.343068	0.485443	1.6009	1.34821	0.954774	0.717627	0.807688	1.18774	0.879837	0.441732	0.94516	0.430736	0.890649	0.89374
mTOR concentration	1.51851	0.637092	1.00348	0.377973	0.929155	0.182496	0.526208	1.05553	0.208398	0.710254	0.491387	0.24118	1.53288	0.508191	0.228642	0.569758	1.14334	0.582829	0.452784	1.10734	0.82525	1.27804	1.2424	0.72451	0.717766	0.417016	0.641009	0.512286	0.87858	0.219938	0.443317	0.444717	0.797007	0.414502	0.637076	0.312588	0.455287	1.37829	1.2791	0.898515	0.681587	0.768418	1.13487	0.836984	0.411005	0.90778	0.402628	0.819268	0.847323
mTORC1 insensitivity	1.30593	0.455464	0.723783	0.251216	0.708109	0.118584	0.380196	0.778353	0.136925	0.466097	0.326685	0.157658	1.20239	0.350064	0.153422	0.380475	0.908715	0.414842	0.328924	0.87091	0.602726	1.02605	0.928502	0.530972	0.508354	0.271437	0.451314	0.361122	0.647674	0.148245	0.314005	0.310216	0.579507	0.292444	0.446324	0.204065	0.318198	0.972277	0.984958	0.673567	0.520511	0.594417	0.910493	0.623604	0.290165	0.714836	0.256705	0.580815	0.625744
p70S6K concentration	1.46872	0.603413	0.95312	0.355841	0.892703	0.174881	0.493215	1.01425	0.196328	0.657258	0.463577	0.228913	1.4498	0.488103	0.212723	0.537692	1.08915	0.551288	0.423717	1.06879	0.778304	1.22947	1.17631	0.69356	0.679681	0.395272	0.607871	0.485238	0.842608	0.206292	0.421515	0.419701	0.760634	0.386705	0.621987	0.299831	0.417644	1.26334	1.24183	0.864241	0.638642	0.708241	1.05823	0.793511	0.388901	0.850946	0.375679	0.783372	0.802273
Combined (no comp. sig.)	0.979836	0.293708	0.523954	0.163217	0.503247	0.0765058	0.253451	0.554252	0.0816342	0.318861	0.217441	0.107972	0.905662	0.244853	0.092628	0.256064	0.657119	0.28818	0.207324	0.639241	0.399226	0.768073	0.653063	0.370757	0.327466	0.1852	0.290192	0.229493	0.461343	0.0922763	0.204696	0.207848	0.403578	0.20178	0.299135	0.137663	0.22027	0.726979	0.716383	0.474929	0.33579	0.405737	0.670738	0.413185	0.191066	0.47648	0.160339	0.409851	0.44567
[truncated: 51 more columns]

## Sheet: p70S6K_conc
	VP_1	VP_2	VP_3	VP_4	VP_5	VP_6	VP_7	VP_8	VP_9	VP_10	VP_11	VP_12	VP_13	VP_14	VP_15	VP_16	VP_17	VP_18	VP_19	VP_20	VP_21	VP_22	VP_23	VP_24	VP_25	VP_26	VP_27	VP_28	VP_29	VP_30	VP_31	VP_32	VP_33	VP_34	VP_35	VP_36	VP_37	VP_38	VP_39	VP_40	VP_41	VP_42	VP_43	VP_44	VP_45	VP_46	VP_47	VP_48	VP_49
Splanchnic Extraction	1.17725	0.432652	0.7483	0.244575	0.696215	0.118089	0.375067	0.7635	0.126267	0.460815	0.319535	0.159439	1.16882	0.355539	0.146074	0.372032	0.879803	0.415233	0.301184	0.847108	0.560941	0.99635	0.843001	0.516	0.487039	0.278893	0.428033	0.327108	0.643914	0.138577	0.298328	0.302747	0.576809	0.298706	0.421175	0.206886	0.334322	1.06674	0.959064	0.664106	0.473991	0.577198	0.888909	0.563084	0.275652	0.641411	0.242698	0.590764	0.621904
Blood Flow	1.35893	0.495816	0.750963	0.274758	0.747336	0.129822	0.412006	0.831211	0.15217	0.512886	0.359225	0.174702	1.28333	0.380218	0.171401	0.422228	0.968691	0.456807	0.362001	0.923567	0.649295	1.08644	0.98916	0.575365	0.551154	0.298665	0.487794	0.393703	0.697287	0.163794	0.343021	0.341714	0.614934	0.324046	0.479257	0.221982	0.352197	1.05246	1.02402	0.715365	0.561183	0.650239	0.9852	0.666736	0.320782	0.76764	0.284972	0.616162	0.680903
Insulin resistance	1.38463	0.517618	0.853232	0.294196	0.781959	0.136086	0.431468	0.861325	0.158193	0.534321	0.37434	0.189429	1.36189	0.39595	0.178794	0.434144	0.998827	0.470384	0.373147	0.953418	0.68157	1.11834	1.03476	0.591376	0.575957	0.31414	0.510945	0.406392	0.721809	0.170213	0.35489	0.353937	0.653889	0.336886	0.500983	0.233823	0.366888	1.20416	1.0776	0.747141	0.5835	0.672636	1.01428	0.691945	0.328605	0.791659	0.295175	0.661046	0.699173
mTOR concentration	1.3376	0.471715	0.74989	0.261496	0.729243	0.122271	0.395706	0.801139	0.142578	0.496272	0.33998	0.162722	1.24631	0.360536	0.160268	0.39734	0.939062	0.431	0.345325	0.892823	0.627157	1.05305	0.964842	0.547418	0.527637	0.28132	0.468183	0.375177	0.666562	0.154112	0.324915	0.321777	0.598193	0.30533	0.454736	0.210278	0.336438	1.02266	1.00698	0.6911	0.543434	0.625635	0.952427	0.647622	0.300938	0.745827	0.270869	0.599244	0.65247
mTORC1 insensitivity	1.09963	0.307292	0.508798	0.164116	0.528331	0.075844	0.265021	0.550831	0.0881702	0.318997	0.21383	0.0998715	0.926177	0.239892	0.0974642	0.254626	0.696793	0.291211	0.239742	0.661207	0.42574	0.795511	0.691461	0.38076	0.336842	0.173327	0.302927	0.253471	0.458616	0.0982087	0.217306	0.211498	0.409768	0.20179	0.302428	0.131879	0.217769	0.675379	0.730795	0.484239	0.384954	0.441743	0.715176	0.459853	0.201711	0.545004	0.164624	0.398811	0.459034
p70S6K concentration	1.30593	0.455464	0.723783	0.251216	0.708109	0.118584	0.380196	0.778353	0.136925	0.466097	0.326685	0.157658	1.20239	0.350064	0.153422	0.380475	0.908715	0.414842	0.328924	0.87091	0.602726	1.02605	0.928502	0.530972	0.508354	0.271437	0.451314	0.361122	0.647674	0.148245	0.314005	0.310216	0.579507	0.292444	0.446324	0.204065	0.318198	0.972277	0.984958	0.673567	0.520511	0.594417	0.910493	0.623604	0.290165	0.714836	0.256705	0.580815	0.625744
Combined (no comp. sig.)	0.799882	0.187865	0.357192	0.10336	0.366082	0.047795	0.170542	0.373526	0.0508153	0.212001	0.137496	0.066546	0.67491	0.164564	0.0562968	0.16645	0.487187	0.197193	0.148026	0.47064	0.269561	0.576903	0.466012	0.25899	0.204858	0.114649	0.185948	0.157192	0.31427	0.0597464	0.138327	0.138088	0.27635	0.135925	0.196429	0.0868565	0.146273	0.494898	0.511559	0.329575	0.240066	0.29056	0.512188	0.294599	0.130061	0.349031	0.0992002	0.273407	0.317777
[truncated: 51 more columns]

## Sheet: comb_4_5
	VP_1	VP_2	VP_3	VP_4	VP_5	VP_6	VP_7	VP_8	VP_9	VP_10	VP_11	VP_12	VP_13	VP_14	VP_15	VP_16	VP_17	VP_18	VP_19	VP_20	VP_21	VP_22	VP_23	VP_24	VP_25	VP_26	VP_27	VP_28	VP_29	VP_30	VP_31	VP_32	VP_33	VP_34	VP_35	VP_36	VP_37	VP_38	VP_39	VP_40	VP_41	VP_42	VP_43	VP_44	VP_45	VP_46	VP_47	VP_48	VP_49
Splanchnic Extraction	1.35233	0.613844	1.05494	0.378735	0.923308	0.191347	0.524067	1.0417	0.198707	0.68785	0.489526	0.25593	1.4863	0.535658	0.221842	0.565914	1.10072	0.592836	0.41632	1.0856	0.76567	1.24185	1.11931	0.716194	0.690381	0.443239	0.612752	0.471857	0.884973	0.211727	0.431018	0.443636	0.807131	0.428693	0.626841	0.331477	0.471875	1.52666	1.25573	0.90115	0.615677	0.728842	1.08292	0.755502	0.399717	0.799828	0.381925	0.84922	0.839413
Blood Flow	1.56254	0.700193	1.04969	0.421651	0.993555	0.210095	0.574014	1.13339	0.237862	0.761536	0.547539	0.27921	1.62237	0.571956	0.258691	0.637541	1.21364	0.650313	0.498018	1.18511	0.883417	1.35482	1.29806	0.797774	0.780169	0.472252	0.698434	0.564719	0.957889	0.248747	0.49515	0.498971	0.857451	0.462971	0.71332	0.355303	0.496533	1.48798	1.34452	0.971726	0.727655	0.818542	1.19713	0.889758	0.463258	0.954295	0.445867	0.885175	0.918488
Insulin resistance	1.58673	0.72737	1.19754	0.451476	1.03448	0.219837	0.598698	1.17088	0.24671	0.792902	0.56942	0.302693	1.73111	0.59508	0.268803	0.657053	1.24561	0.668958	0.513053	1.21926	0.924656	1.3906	1.359	0.817485	0.812122	0.496564	0.72781	0.581559	0.988358	0.257609	0.511007	0.515766	0.911591	0.481143	0.743439	0.373494	0.515451	1.7188	1.40963	1.00972	0.753029	0.843639	1.2297	0.920078	0.473346	0.979804	0.460431	0.949002	0.94055
mTOR concentration	1.55344	0.680675	1.06856	0.408972	0.981847	0.200512	0.561933	1.11119	0.227022	0.74785	0.527521	0.264733	1.5992	0.549319	0.248357	0.61028	1.19481	0.624168	0.482752	1.16232	0.869702	1.33242	1.28601	0.770584	0.764524	0.452652	0.683793	0.54623	0.931876	0.238182	0.476852	0.478318	0.848411	0.44552	0.686278	0.340914	0.48497	1.48315	1.34055	0.953382	0.717621	0.805986	1.17829	0.877016	0.44173	0.943671	0.430909	0.876239	0.8939
mTORC1 insensitivity	1.35301	0.49729	0.782116	0.276257	0.759359	0.132012	0.413536	0.836117	0.1519	0.500338	0.357355	0.175695	1.27241	0.383439	0.170419	0.415001	0.96585	0.451454	0.356132	0.927948	0.648995	1.08604	0.978995	0.573739	0.554832	0.299842	0.492109	0.391532	0.69957	0.163327	0.343081	0.33927	0.626896	0.319767	0.487976	0.225787	0.346387	1.06168	1.05023	0.726861	0.558476	0.636225	0.961192	0.665259	0.316598	0.757291	0.280834	0.630567	0.671753
p70S6K concentration	1.50303	0.643038	1.01201	0.383884	0.942335	0.191773	0.52468	1.06835	0.213294	0.693435	0.497235	0.250284	1.50952	0.527229	0.229747	0.576346	1.13672	0.589108	0.450622	1.12065	0.819927	1.2806	1.21921	0.736957	0.722884	0.42866	0.647676	0.517136	0.892889	0.222688	0.452222	0.450184	0.808141	0.413804	0.669804	0.326822	0.443349	1.34891	1.30229	0.91573	0.670671	0.739609	1.09586	0.831743	0.416867	0.883194	0.402707	0.835631	0.846194
Combined (no comp. sig.)	1.02179	0.324128	0.570189	0.180544	0.543213	0.0855339	0.277689	0.601154	0.0911027	0.343441	0.239213	0.120918	0.965275	0.269368	0.103802	0.280558	0.703671	0.315417	0.225536	0.686161	0.433306	0.819026	0.693323	0.402993	0.361251	0.205605	0.319208	0.249861	0.502486	0.102036	0.22487	0.228475	0.439693	0.221757	0.329449	0.152947	0.241046	0.797523	0.770207	0.516694	0.362872	0.437686	0.712473	0.44346	0.20942	0.508544	0.176049	0.448067	0.481405
[truncated: 51 more columns]

## Sheet: comb_4_6
	VP_1	VP_2	VP_3	VP_4	VP_5	VP_6	VP_7	VP_8	VP_9	VP_10	VP_11	VP_12	VP_13	VP_14	VP_15	VP_16	VP_17	VP_18	VP_19	VP_20	VP_21	VP_22	VP_23	VP_24	VP_25	VP_26	VP_27	VP_28	VP_29	VP_30	VP_31	VP_32	VP_33	VP_34	VP_35	VP_36	VP_37	VP_38	VP_39	VP_40	VP_41	VP_42	VP_43	VP_44	VP_45	VP_46	VP_47	VP_48	VP_49
Splanchnic Extraction	1.21566	0.471394	0.807776	0.268616	0.744573	0.131254	0.407681	0.816786	0.139834	0.491781	0.348561	0.177644	1.23552	0.388702	0.162084	0.404503	0.932462	0.451065	0.325464	0.9001	0.601639	1.05178	0.885261	0.556237	0.52942	0.307511	0.464839	0.353755	0.693437	0.152591	0.325305	0.330731	0.622726	0.326494	0.459045	0.228422	0.363369	1.1686	1.01832	0.71487	0.50729	0.616787	0.936781	0.598623	0.300467	0.677446	0.264092	0.639719	0.665263
Blood Flow	1.40481	0.54005	0.809691	0.301636	0.799916	0.144328	0.447797	0.88967	0.168518	0.548211	0.391997	0.194575	1.35629	0.415707	0.190196	0.459079	1.02762	0.496233	0.391273	0.981918	0.69703	1.1475	1.03944	0.620456	0.599441	0.329232	0.530311	0.425992	0.751135	0.180376	0.374233	0.373321	0.663872	0.354056	0.522613	0.245142	0.382939	1.1495	1.08855	0.770472	0.601151	0.695215	1.03868	0.709351	0.349641	0.811617	0.310547	0.667619	0.72882
Insulin resistance	1.43041	0.563319	0.921038	0.323105	0.836237	0.151257	0.468693	0.921615	0.175167	0.571588	0.408508	0.211044	1.44082	0.432911	0.19826	0.472413	1.0584	0.510954	0.403374	1.01298	0.731524	1.18052	1.088	0.637394	0.626109	0.346334	0.55503	0.439649	0.777155	0.187375	0.387064	0.386603	0.705866	0.368151	0.546084	0.258222	0.398804	1.31972	1.1447	0.803874	0.62452	0.71862	1.06889	0.735931	0.358044	0.836379	0.321737	0.716116	0.748185
mTOR concentration	1.38502	0.515647	0.811506	0.287945	0.782102	0.136136	0.431277	0.859838	0.158242	0.531119	0.371848	0.181655	1.32002	0.394774	0.178585	0.432607	0.998405	0.469272	0.373892	0.951656	0.674982	1.11508	1.01593	0.59153	0.576054	0.310693	0.51056	0.406515	0.720107	0.17001	0.355323	0.352315	0.647571	0.33457	0.497127	0.232533	0.366713	1.12158	1.07286	0.746264	0.583668	0.671437	1.00684	0.690264	0.328669	0.790638	0.295496	0.651579	0.699695
mTORC1 insensitivity	1.15528	0.343914	0.558458	0.183351	0.573843	0.0854143	0.293909	0.604331	0.0993687	0.346245	0.237988	0.113087	0.995945	0.265281	0.110997	0.281404	0.754249	0.321223	0.26219	0.715608	0.468414	0.856274	0.741871	0.417192	0.377925	0.194652	0.337978	0.278243	0.504802	0.109885	0.240768	0.234946	0.450384	0.224292	0.335245	0.147635	0.241928	0.749311	0.792925	0.532023	0.421126	0.48429	0.768713	0.49813	0.222971	0.589676	0.182967	0.440071	0.499411
p70S6K concentration	1.35301	0.49729	0.782116	0.276257	0.759359	0.132012	0.413536	0.836117	0.1519	0.500338	0.357355	0.175695	1.27241	0.383439	0.170419	0.415001	0.96585	0.451454	0.356132	0.927948	0.648995	1.08604	0.978995	0.573739	0.554832	0.299842	0.492109	0.391532	0.69957	0.163327	0.343081	0.33927	0.626896	0.319767	0.487976	0.225787	0.346387	1.06168	1.05023	0.726861	0.558476	0.636225	0.961192	0.665259	0.316598	0.757291	0.280834	0.630567	0.671753
Combined (no comp. sig.)	0.847227	0.212987	0.394996	0.116255	0.400037	0.0540964	0.190743	0.414514	0.0576389	0.230837	0.15404	0.0758289	0.731755	0.182726	0.0647788	0.184805	0.531836	0.2188	0.162504	0.513381	0.299446	0.626158	0.504013	0.285431	0.232786	0.12956	0.209577	0.173196	0.34924	0.0670967	0.154045	0.154249	0.306054	0.151929	0.219345	0.0976761	0.163483	0.552239	0.560165	0.36535	0.264627	0.321577	0.554566	0.321146	0.144395	0.381146	0.110625	0.303875	0.347822
[truncated: 51 more columns]

## Sheet: comb_5_6
	VP_1	VP_2	VP_3	VP_4	VP_5	VP_6	VP_7	VP_8	VP_9	VP_10	VP_11	VP_12	VP_13	VP_14	VP_15	VP_16	VP_17	VP_18	VP_19	VP_20	VP_21	VP_22	VP_23	VP_24	VP_25	VP_26	VP_27	VP_28	VP_29	VP_30	VP_31	VP_32	VP_33	VP_34	VP_35	VP_36	VP_37	VP_38	VP_39	VP_40	VP_41	VP_42	VP_43	VP_44	VP_45	VP_46	VP_47	VP_48	VP_49
Splanchnic Extraction	1.39289	0.644567	1.10828	0.401811	0.956274	0.199205	0.555782	1.0812	0.210333	0.745054	0.518511	0.269073	1.56572	0.556442	0.237257	0.598645	1.14628	0.624148	0.441695	1.11884	0.808138	1.28366	1.18613	0.745129	0.724523	0.466803	0.642822	0.496978	0.918833	0.225105	0.451034	0.467995	0.842971	0.457425	0.6413	0.345194	0.511714	1.66578	1.28983	0.932239	0.650935	0.78257	1.1518	0.795589	0.420584	0.846579	0.409519	0.885907	0.882788
Blood Flow	1.60885	0.735972	1.10095	0.446873	1.02999	0.218869	0.609545	1.17566	0.252027	0.82192	0.579159	0.293752	1.7074	0.594182	0.277412	0.673399	1.26581	0.68491	0.529729	1.22252	0.93232	1.40127	1.36832	0.830308	0.819942	0.496869	0.73326	0.594344	0.994799	0.264598	0.519003	0.526843	0.895188	0.494402	0.729689	0.369972	0.538973	1.61704	1.38106	1.00595	0.771695	0.88159	1.27447	0.935151	0.487847	1.01133	0.476629	0.923089	0.966013
Insulin resistance	1.63273	0.764631	1.25865	0.478772	1.07185	0.229056	0.635889	1.21397	0.261385	0.854272	0.602155	0.318876	1.82679	0.61799	0.288446	0.693707	1.29867	0.704511	0.545371	1.25728	0.975399	1.438	1.43191	0.850561	0.853149	0.522671	0.763832	0.611727	1.0262	0.274121	0.535513	0.544597	0.952458	0.514056	0.760268	0.388769	0.559322	1.88108	1.4473	1.04514	0.798252	0.908575	1.30914	0.966247	0.498463	1.03772	0.491618	0.990576	0.988535
mTOR concentration	1.59964	0.71418	1.11913	0.43255	1.01689	0.208621	0.595009	1.15312	0.240068	0.80803	0.557643	0.27774	1.68071	0.570402	0.265168	0.645139	1.24488	0.656375	0.512431	1.1979	0.917599	1.37705	1.3571	0.801503	0.80249	0.476154	0.717216	0.574726	0.967165	0.252816	0.498834	0.504016	0.884784	0.474204	0.701813	0.35487	0.524955	1.60497	1.37747	0.985923	0.75945	0.864831	1.25184	0.921945	0.464301	0.99864	0.461155	0.912071	0.940063
mTORC1 insensitivity	1.38502	0.515647	0.811506	0.287945	0.782102	0.136136	0.431277	0.859838	0.158242	0.531119	0.371848	0.181655	1.32002	0.394774	0.178585	0.432607	0.998405	0.469272	0.373892	0.951656	0.674982	1.11508	1.01593	0.59153	0.576054	0.310693	0.51056	0.406515	0.720107	0.17001	0.355323	0.352315	0.647571	0.33457	0.497127	0.232533	0.366713	1.12158	1.07286	0.746264	0.583668	0.671437	1.00684	0.690264	0.328669	0.790638	0.295496	0.651579	0.699695
p70S6K concentration	1.55344	0.680675	1.06856	0.408972	0.981847	0.200512	0.561933	1.11119	0.227022	0.74785	0.527521	0.264733	1.5992	0.549319	0.248357	0.61028	1.19481	0.624168	0.482752	1.16232	0.869702	1.33242	1.28601	0.770584	0.764524	0.452652	0.683793	0.54623	0.931876	0.238182	0.476852	0.478318	0.848411	0.44552	0.686278	0.340914	0.48497	1.48315	1.34055	0.953382	0.717621	0.805986	1.17829	0.877016	0.44173	0.943671	0.430909	0.876239	0.8939
Combined (no comp. sig.)	1.05037	0.336506	0.592667	0.188447	0.560913	0.0882625	0.289902	0.620558	0.0949674	0.367044	0.249614	0.124953	1.00593	0.277805	0.108541	0.293749	0.730101	0.328537	0.237301	0.705461	0.452401	0.843728	0.723911	0.41641	0.375977	0.213575	0.332108	0.260204	0.518559	0.106227	0.233029	0.23756	0.455091	0.232192	0.335986	0.157713	0.255781	0.843527	0.789155	0.53166	0.380002	0.462933	0.74942	0.462266	0.217679	0.532965	0.186546	0.463584	0.503358
[truncated: 51 more columns]

[truncated: 3 more sheets: comb_1_4_6, comb_4_5_6, comb_1_4_5_6]
