# Supplementary material for: Multifactorial nature of anabolic resistance in ageing skeletal muscle: A systems modelling study
Source: J Physiol. 2026 Jul 17;604(15):6405–39. doi: 10.1113/JP290799 (PMC13423136; doi:10.1113/JP290799)
Supplement: Supplementary file 2 — Supporting Information [file TJP-604-6405-s002.zip › tjp70679-sup-0006-SuppMat.xlsx]

## Sheet: pathologicalBaseline
	VP_1	VP_2	VP_3	VP_4	VP_5	VP_6	VP_7	VP_8	VP_9	VP_10	VP_11	VP_12	VP_13	VP_14	VP_15	VP_16	VP_17	VP_18	VP_19	VP_20	VP_21	VP_22	VP_23	VP_24	VP_25	VP_26	VP_27	VP_28	VP_29	VP_30	VP_31	VP_32	VP_33	VP_34	VP_35	VP_36	VP_37	VP_38	VP_39	VP_40	VP_41	VP_42	VP_43	VP_44	VP_45	VP_46	VP_47	VP_48	VP_49
Splanchnic Extraction	1.0604	0.16059	-0.56375	-0.43746	0.57807	0.045067	0.27694	0.55269	0.01924	-0.16776	0.015809	-0.4729	0.57128	0.11507	0.016232	0.090806	0.62568	0.18551	0.23279	0.67696	0.18629	0.83093	0.34484	0.38722	0.36714	-0.18918	0.28748	0.18998	0.47184	-0.023832	0.24944	0.13084	0.24685	0.052337	0.12687	-0.10391	0.16194	-1.1422	0.67401	0.47895	0.36229	0.39002	0.5361	0.29736	0.20495	0.4937	0.061618	0.092247	0.4726
Blood Flow	1.2334	0.24	-0.24271	-0.28887	0.62511	0.058862	0.31236	0.61828	0.045751	-0.084864	0.067106	-0.41907	0.69868	0.15333	0.047747	0.15331	0.70777	0.23141	0.28775	0.75783	0.29856	0.92076	0.5264	0.44383	0.43006	-0.11164	0.3414	0.25728	0.52952	0.0030258	0.28891	0.168	0.34082	0.10599	0.19832	-0.074433	0.18171	-0.86663	0.76745	0.53026	0.4402	0.45712	0.63497	0.4157	0.24647	0.61384	0.10495	0.17751	0.52718
Insulin resistance	1.2573	0.23523	-0.56447	-0.41429	0.65566	0.06043	0.32308	0.63331	0.047078	-0.11148	0.050023	-0.57205	0.6459	0.14146	0.043693	0.134	0.73278	0.22616	0.29645	0.7695	0.276	0.93566	0.49094	0.45523	0.44276	-0.17292	0.35719	0.26397	0.53527	0.0031172	0.29952	0.15849	0.30145	0.068664	0.17716	-0.094906	0.18825	-1.3352	0.77687	0.55185	0.46005	0.46885	0.62714	0.4193	0.25277	0.62905	0.1149	0.11953	0.54358
mTOR concentration	1.2065	0.20479	-0.44175	-0.37494	0.60536	0.047528	0.29481	0.58127	0.033283	-0.14489	0.031719	-0.45357	0.65803	0.12253	0.031582	0.11397	0.67806	0.20071	0.27073	0.7197	0.25621	0.88272	0.46939	0.41397	0.40136	-0.16881	0.31807	0.23384	0.49158	-0.0097537	0.27135	0.14593	0.28851	0.068501	0.16003	-0.10052	0.15922	-1.053	0.72792	0.50407	0.42259	0.43095	0.59353	0.38059	0.22622	0.58633	0.079055	0.1147	0.49465
mTORC1 insensitivity	0.98899	0.069036	-0.59051	-0.41564	0.42607	0.01223	0.18874	0.38328	-0.0016045	-0.18951	-0.030031	-0.48345	0.45453	0.035112	-0.017785	0.041748	0.45649	0.097074	0.18345	0.50717	0.1081	0.65451	0.31367	0.27458	0.24072	-0.21237	0.18361	0.14879	0.31626	-0.040336	0.17986	0.063373	0.14862	-0.0054652	0.034757	-0.14591	0.080184	-1.111	0.49134	0.32311	0.28519	0.27668	0.40246	0.24631	0.14696	0.42024	0.03904	-0.029675	0.341
p70S6K concentration	1.1816	0.19374	-0.44762	-0.3666	0.58793	0.047805	0.28379	0.57394	0.034103	-0.1162	0.040946	-0.45419	0.63637	0.12038	0.028122	0.11942	0.64867	0.19334	0.25891	0.6995	0.24672	0.85949	0.4723	0.40387	0.38853	-0.15977	0.31001	0.23136	0.47962	-0.0076236	0.26343	0.14089	0.28009	0.062036	0.1579	-0.095806	0.15485	-1.0577	0.7149	0.4891	0.40309	0.40492	0.56227	0.37491	0.22039	0.56455	0.09305	0.10967	0.48148
Combined (no comp. sig.)	0.70146	-0.041056	-0.78336	-0.51253	0.27809	-0.015068	0.10287	0.21383	-0.037272	-0.31431	-0.11315	-0.62115	0.1829	-0.034846	-0.058092	-0.044634	0.26483	0.0099246	0.10191	0.32899	-0.055411	0.4499	0.07104	0.16413	0.12097	-0.26664	0.072814	0.061624	0.18169	-0.076562	0.10962	-0.018901	0.026185	-0.072032	-0.08338	-0.19765	0.014616	-1.3423	0.28723	0.18396	0.15604	0.13882	0.20115	0.089706	0.082774	0.23865	-0.026504	-0.15545	0.21265
[truncated: 51 more columns]

## Sheet: splanchnicExtr
	VP_1	VP_2	VP_3	VP_4	VP_5	VP_6	VP_7	VP_8	VP_9	VP_10	VP_11	VP_12	VP_13	VP_14	VP_15	VP_16	VP_17	VP_18	VP_19	VP_20	VP_21	VP_22	VP_23	VP_24	VP_25	VP_26	VP_27	VP_28	VP_29	VP_30	VP_31	VP_32	VP_33	VP_34	VP_35	VP_36	VP_37	VP_38	VP_39	VP_40	VP_41	VP_42	VP_43	VP_44	VP_45	VP_46	VP_47	VP_48	VP_49
Splanchnic Extraction	1.25888	0.245798	-0.388786	-0.345655	0.656737	0.062533	0.327702	0.642996	0.0498368	-0.0849347	0.0695044	-0.44177	0.714876	0.155294	0.0492705	0.151377	0.734593	0.23674	0.297971	0.77672	0.30439	0.942633	0.528606	0.457303	0.44844	-0.138575	0.361844	0.266606	0.543926	0.00693405	0.30008	0.174932	0.333712	0.0945177	0.201717	-0.0760537	0.192305	-1.03029	0.793391	0.555221	0.460714	0.474132	0.646837	0.427842	0.253246	0.63255	0.115585	0.165071	0.544602
Blood Flow	1.3731	0.296417	-0.151541	-0.232124	0.674303	0.069652	0.345412	0.676999	0.0689283	-0.0269939	0.103355	-0.391565	0.798731	0.177775	0.0704288	0.198896	0.77937	0.264858	0.33863	0.821491	0.389786	0.992606	0.671805	0.489854	0.486408	-0.085425	0.393936	0.314953	0.575327	0.0256445	0.324618	0.203074	0.389778	0.131716	0.253754	-0.0561472	0.200009	-0.777329	0.839582	0.577808	0.515159	0.515164	0.709843	0.511556	0.280326	0.721817	0.143388	0.220354	0.57324
Insulin resistance	1.404	0.298844	-0.425879	-0.338197	0.70919	0.0725884	0.358681	0.694856	0.0722054	-0.0479886	0.0890474	-0.545771	0.750076	0.168477	0.0693996	0.180666	0.809227	0.26156	0.350792	0.83778	0.37623	1.01156	0.645043	0.50422	0.504487	-0.139065	0.413848	0.326174	0.584124	0.0274742	0.337572	0.19091	0.361763	0.0982681	0.235455	-0.0751289	0.208169	-1.24381	0.859237	0.603664	0.541303	0.530867	0.705362	0.52537	0.288392	0.744097	0.156614	0.17062	0.592535
mTOR concentration	1.34754	0.262603	-0.327116	-0.310492	0.65521	0.0584522	0.327679	0.638706	0.056069	-0.0864309	0.0674275	-0.431592	0.75611	0.147018	0.0545772	0.156322	0.749836	0.233164	0.320996	0.783418	0.347521	0.954136	0.613656	0.459302	0.457556	-0.139451	0.36994	0.291401	0.53667	0.0125053	0.306155	0.175686	0.341813	0.0944764	0.212553	-0.0828862	0.177533	-0.977271	0.803457	0.552039	0.49822	0.488722	0.667373	0.479312	0.258997	0.694699	0.117699	0.159652	0.540288
mTORC1 insensitivity	1.10459	0.109154	-0.492127	-0.363594	0.462188	0.0191919	0.21139	0.423524	0.0127606	-0.148885	-0.00641689	-0.466553	0.530218	0.0521603	-0.00284726	0.0699128	0.509552	0.119494	0.218235	0.554833	0.173065	0.708772	0.423264	0.306404	0.277023	-0.190918	0.217055	0.188185	0.34804	-0.0259768	0.202852	0.083204	0.187689	0.0134997	0.0712219	-0.13394	0.0923134	-1.04908	0.546833	0.357136	0.338429	0.317743	0.45913	0.31891	0.169117	0.500404	0.0627831	0.00284125	0.373176
p70S6K concentration	1.3184	0.24905	-0.335264	-0.304019	0.635934	0.0582617	0.314871	0.629578	0.0556436	-0.0609543	0.075029	-0.43278	0.730471	0.14402	0.0497684	0.159802	0.717027	0.224283	0.306109	0.761092	0.333892	0.928379	0.612043	0.447455	0.442065	-0.131474	0.359502	0.286232	0.523114	0.0133229	0.296654	0.1692	0.33147	0.0867762	0.209409	-0.078795	0.171874	-0.984395	0.788504	0.535397	0.474077	0.458451	0.631719	0.469633	0.251598	0.666746	0.129262	0.153189	0.524971
Combined (no comp. sig.)	0.82963	-0.000784374	-0.644326	-0.440953	0.317636	-0.00767325	0.126701	0.258869	-0.0240629	-0.266952	-0.0871887	-0.591115	0.269266	-0.0142831	-0.0434405	-0.0105683	0.322393	0.0354812	0.132756	0.383876	0.00875944	0.513236	0.183973	0.198958	0.155688	-0.239459	0.103694	0.0984276	0.218224	-0.062332	0.131766	0.00633781	0.0715773	-0.0470649	-0.0410885	-0.181603	0.0281696	-1.22347	0.348974	0.221082	0.202529	0.179728	0.2662	0.159994	0.105394	0.312448	-0.0038216	-0.115215	0.248258
[truncated: 51 more columns]

## Sheet: bloodFlow
	VP_1	VP_2	VP_3	VP_4	VP_5	VP_6	VP_7	VP_8	VP_9	VP_10	VP_11	VP_12	VP_13	VP_14	VP_15	VP_16	VP_17	VP_18	VP_19	VP_20	VP_21	VP_22	VP_23	VP_24	VP_25	VP_26	VP_27	VP_28	VP_29	VP_30	VP_31	VP_32	VP_33	VP_34	VP_35	VP_36	VP_37	VP_38	VP_39	VP_40	VP_41	VP_42	VP_43	VP_44	VP_45	VP_46	VP_47	VP_48	VP_49
Splanchnic Extraction	1.06909	0.147924	-0.586694	-0.475136	0.59402	0.044854	0.284706	0.564676	0.0202139	-0.171844	0.0131164	-0.483895	0.5763	0.110909	0.0107036	0.0970236	0.637929	0.186425	0.236772	0.68511	0.183263	0.840034	0.34034	0.393065	0.378198	-0.238547	0.296956	0.190628	0.478646	-0.0227469	0.254603	0.136403	0.245109	0.0386235	0.13277	-0.104776	0.166148	-1.20947	0.669658	0.489718	0.37036	0.397564	0.5398	0.299019	0.20755	0.500314	0.0650281	0.0638624	0.480377
Blood Flow	1.25888	0.245798	-0.388785	-0.345655	0.656737	0.062533	0.327702	0.642996	0.0498368	-0.0849345	0.0695044	-0.44177	0.714876	0.155294	0.0492705	0.151377	0.734593	0.23674	0.297971	0.77672	0.30439	0.942633	0.528606	0.457303	0.44844	-0.138575	0.361844	0.266606	0.543926	0.00693401	0.30008	0.174932	0.333712	0.0945178	0.201717	-0.0760537	0.192305	-1.03029	0.793391	0.555221	0.460714	0.474132	0.646837	0.427842	0.253246	0.63255	0.115585	0.165071	0.544602
Insulin resistance	1.27134	0.226543	-0.706585	-0.484087	0.675627	0.0605841	0.332982	0.648897	0.0488286	-0.117813	0.0473144	-0.590438	0.653109	0.135919	0.0397736	0.13871	0.749251	0.227135	0.302802	0.778312	0.272695	0.947217	0.486533	0.462623	0.455577	-0.226883	0.370913	0.267412	0.542864	0.00484325	0.30687	0.167564	0.277158	0.0497636	0.181552	-0.0979725	0.193218	-1.45528	0.775436	0.565262	0.472868	0.479399	0.632398	0.419214	0.256667	0.640062	0.120727	0.0835341	0.553798
mTOR concentration	1.22087	0.199405	-0.546982	-0.428261	0.624594	0.0478451	0.304359	0.596341	0.0351996	-0.148137	0.0303131	-0.467336	0.666808	0.119152	0.0287092	0.118877	0.694432	0.202542	0.276767	0.729455	0.256246	0.895046	0.468073	0.421294	0.413794	-0.209719	0.330991	0.237507	0.499671	-0.00784646	0.278209	0.15382	0.273967	0.0550087	0.165127	-0.102003	0.164511	-1.14136	0.732515	0.517501	0.434961	0.441383	0.599607	0.382824	0.229922	0.597458	0.0848167	0.0895626	0.504546
mTORC1 insensitivity	1.00374	0.0615002	-0.700242	-0.468456	0.44084	0.011612	0.195465	0.395096	-0.000692884	-0.195042	-0.0327387	-0.497725	0.46248	0.0298647	-0.0216048	0.045308	0.470064	0.097567	0.187495	0.513733	0.105047	0.66513	0.312236	0.279787	0.248947	-0.251273	0.192674	0.150808	0.321469	-0.039288	0.184723	0.0694601	0.133267	-0.0196029	0.0372307	-0.149259	0.0829488	-1.19436	0.4917	0.333053	0.294795	0.284694	0.407197	0.246404	0.149488	0.429683	0.0430211	-0.0568637	0.34837
p70S6K concentration	1.19611	0.188041	-0.553289	-0.419784	0.606723	0.0482895	0.292829	0.588704	0.0359191	-0.119602	0.0394074	-0.468043	0.645004	0.117004	0.0253111	0.124199	0.664698	0.195066	0.264755	0.708986	0.246398	0.871559	0.471118	0.411065	0.400496	-0.200343	0.322441	0.235016	0.487438	-0.00579782	0.270025	0.148518	0.265749	0.0484925	0.162873	-0.0974718	0.159683	-1.14571	0.719583	0.502179	0.414992	0.414768	0.568023	0.377008	0.223964	0.5753	0.0986904	0.0846563	0.491191
Combined (no comp. sig.)	0.717666	-0.0519175	-1.01363	-0.593095	0.292999	-0.0165426	0.10857	0.225678	-0.0372276	-0.326138	-0.117843	-0.645857	0.188727	-0.042838	-0.0637026	-0.0460232	0.27766	0.00884312	0.104952	0.333347	-0.0657694	0.460793	0.062787	0.168348	0.125699	-0.311071	0.0803779	0.0621816	0.184444	-0.0764824	0.113871	-0.012821	-0.00541877	-0.0935314	-0.0879073	-0.206172	0.0168177	-1.50344	0.283227	0.19357	0.16392	0.145391	0.20412	0.0847171	0.0848821	0.246203	-0.0230743	-0.192301	0.220157
[truncated: 51 more columns]

## Sheet: insulinRes
	VP_1	VP_2	VP_3	VP_4	VP_5	VP_6	VP_7	VP_8	VP_9	VP_10	VP_11	VP_12	VP_13	VP_14	VP_15	VP_16	VP_17	VP_18	VP_19	VP_20	VP_21	VP_22	VP_23	VP_24	VP_25	VP_26	VP_27	VP_28	VP_29	VP_30	VP_31	VP_32	VP_33	VP_34	VP_35	VP_36	VP_37	VP_38	VP_39	VP_40	VP_41	VP_42	VP_43	VP_44	VP_45	VP_46	VP_47	VP_48	VP_49
Splanchnic Extraction	1.06174	0.171005	-0.403274	-0.372217	0.579033	0.0470275	0.280826	0.560593	0.0216326	-0.144922	0.0327408	-0.369142	0.624504	0.127032	0.0215972	0.105215	0.62719	0.194489	0.234136	0.68351	0.210927	0.836742	0.376345	0.389032	0.372051	-0.157888	0.29114	0.192458	0.479256	-0.0206779	0.249886	0.14349	0.276575	0.0746169	0.147871	-0.0879061	0.165383	-0.890517	0.689681	0.481925	0.362867	0.394406	0.552487	0.305946	0.205381	0.496936	0.0621682	0.132089	0.473481
Blood Flow	1.23459	0.246316	-0.145458	-0.247382	0.62577	0.0600882	0.315753	0.625717	0.0474939	-0.0673573	0.0818054	-0.324294	0.749114	0.162379	0.0512294	0.164566	0.708669	0.238842	0.288884	0.762466	0.31707	0.925322	0.55201	0.444929	0.433623	-0.0917512	0.344907	0.258849	0.535232	0.00544004	0.289338	0.180182	0.358034	0.121487	0.215605	-0.0615656	0.184324	-0.668626	0.776448	0.532274	0.440563	0.460901	0.649549	0.420589	0.246722	0.616388	0.105007	0.205508	0.527801
Insulin resistance	1.25888	0.245798	-0.388786	-0.345655	0.656737	0.062533	0.327702	0.642996	0.0498368	-0.0849345	0.0695044	-0.44177	0.714876	0.155294	0.0492705	0.151377	0.734593	0.23674	0.297971	0.77672	0.30439	0.942633	0.528606	0.457303	0.44844	-0.138575	0.361844	0.266606	0.543926	0.00693401	0.30008	0.174932	0.333712	0.0945178	0.201717	-0.0760537	0.192305	-1.03029	0.793391	0.555221	0.460714	0.474132	0.646837	0.427842	0.253246	0.63255	0.115585	0.165071	0.544602
mTOR concentration	1.20796	0.213269	-0.305049	-0.320429	0.606277	0.0493768	0.298546	0.589276	0.0354886	-0.123764	0.0478679	-0.353242	0.709488	0.133806	0.036255	0.127236	0.679544	0.209222	0.272116	0.725718	0.27833	0.88805	0.498335	0.415663	0.405897	-0.141791	0.321936	0.236045	0.498588	-0.00673105	0.271853	0.158792	0.313065	0.0883565	0.179933	-0.0852913	0.162515	-0.81982	0.741006	0.506782	0.423173	0.435183	0.60959	0.387391	0.226611	0.58929	0.0795626	0.150706	0.495565
mTORC1 insensitivity	0.991018	0.077473	-0.454971	-0.362715	0.427064	0.013883	0.192171	0.39118	0.000430414	-0.168499	-0.0146774	-0.385411	0.500016	0.0461135	-0.0134164	0.0530845	0.457869	0.105012	0.184977	0.513653	0.13027	0.65944	0.342188	0.276259	0.244965	-0.187248	0.187423	0.150902	0.323338	-0.0376145	0.180412	0.076026	0.170807	0.0135777	0.0551771	-0.130684	0.0833951	-0.898469	0.504448	0.325591	0.285737	0.280456	0.41866	0.253204	0.147341	0.423165	0.0393999	0.00439694	0.342019
p70S6K concentration	1.18293	0.202182	-0.311471	-0.312409	0.588756	0.0494476	0.287443	0.58174	0.0361817	-0.095373	0.0569256	-0.354034	0.686723	0.131374	0.0325451	0.13232	0.649948	0.201564	0.260064	0.705418	0.268657	0.864768	0.501172	0.405384	0.392921	-0.133149	0.313646	0.233363	0.486525	-0.00477715	0.263841	0.153622	0.304004	0.0816382	0.177765	-0.0806439	0.158032	-0.82717	0.727623	0.491712	0.403545	0.408965	0.578195	0.381592	0.22074	0.56749	0.0933691	0.145087	0.482225
Combined (no comp. sig.)	0.703515	-0.0316071	-0.634546	-0.451835	0.279094	-0.0131249	0.106559	0.222828	-0.0348057	-0.289694	-0.0959061	-0.498401	0.239729	-0.0230607	-0.0528409	-0.0321879	0.266694	0.0186756	0.103319	0.33599	-0.0278723	0.455389	0.107057	0.166043	0.125447	-0.240848	0.0777499	0.0639458	0.189473	-0.0730685	0.110137	-0.00244432	0.0490526	-0.0508496	-0.058813	-0.180408	0.018079	-1.10798	0.301277	0.186659	0.156708	0.143269	0.220669	0.0976139	0.0832172	0.241892	-0.0259173	-0.11851	0.213676
[truncated: 51 more columns]

## Sheet: mTOR_conc
	VP_1	VP_2	VP_3	VP_4	VP_5	VP_6	VP_7	VP_8	VP_9	VP_10	VP_11	VP_12	VP_13	VP_14	VP_15	VP_16	VP_17	VP_18	VP_19	VP_20	VP_21	VP_22	VP_23	VP_24	VP_25	VP_26	VP_27	VP_28	VP_29	VP_30	VP_31	VP_32	VP_33	VP_34	VP_35	VP_36	VP_37	VP_38	VP_39	VP_40	VP_41	VP_42	VP_43	VP_44	VP_45	VP_46	VP_47	VP_48	VP_49
Splanchnic Extraction	1.10346	0.196347	-0.513505	-0.410281	0.625271	0.0592147	0.306906	0.608447	0.0334508	-0.112235	0.0506293	-0.46263	0.619919	0.146207	0.03197	0.124269	0.675583	0.218819	0.256023	0.728477	0.226636	0.884215	0.394458	0.42671	0.408288	-0.161491	0.325877	0.217959	0.520111	-0.00958063	0.275001	0.157168	0.288251	0.0763824	0.164552	-0.0807504	0.193047	-1.12432	0.73219	0.525631	0.393687	0.427606	0.583177	0.337364	0.229216	0.531487	0.094041	0.140484	0.518392
Blood Flow	1.28384	0.280992	-0.188342	-0.258222	0.676096	0.0737837	0.345198	0.678985	0.0621934	-0.025883	0.105345	-0.406894	0.753979	0.186557	0.06544	0.191337	0.763093	0.26804	0.315315	0.814436	0.345552	0.979705	0.584252	0.487536	0.476795	-0.0813706	0.384872	0.289959	0.581903	0.0192008	0.318207	0.197412	0.386673	0.132454	0.241171	-0.0497908	0.214254	-0.839746	0.831108	0.580951	0.477393	0.499394	0.68709	0.462246	0.274185	0.65889	0.140488	0.228842	0.576977
Insulin resistance	1.30772	0.277176	-0.508727	-0.383642	0.708374	0.0763961	0.356866	0.695192	0.0640723	-0.0513205	0.0887382	-0.560672	0.70041	0.175819	0.0624173	0.171344	0.789324	0.263356	0.324852	0.827199	0.324067	0.994914	0.548748	0.500033	0.490793	-0.14271	0.402333	0.29762	0.588729	0.0199302	0.329687	0.188658	0.347758	0.095307	0.221257	-0.0694613	0.221726	-1.32027	0.842513	0.604039	0.498386	0.512014	0.679938	0.466735	0.281056	0.674574	0.151365	0.172675	0.594425
mTOR concentration	1.25888	0.245798	-0.388785	-0.345655	0.656737	0.062533	0.327702	0.642996	0.0498368	-0.0849345	0.0695044	-0.44177	0.714876	0.155294	0.0492705	0.151377	0.734593	0.23674	0.297971	0.77672	0.30439	0.942633	0.528606	0.457303	0.44844	-0.138575	0.361844	0.266606	0.543926	0.00693401	0.30008	0.174932	0.333712	0.0945177	0.201717	-0.0760537	0.192305	-1.03029	0.793391	0.555221	0.460714	0.474132	0.646837	0.427842	0.253246	0.63255	0.115585	0.165071	0.544602
mTORC1 insensitivity	1.04667	0.102277	-0.54418	-0.392554	0.46914	0.0227146	0.214992	0.436216	0.00945239	-0.145233	-0.00215377	-0.475241	0.510795	0.0581107	-0.0046953	0.0684637	0.509058	0.124332	0.204354	0.558679	0.148096	0.711705	0.366529	0.308785	0.279354	-0.191727	0.218574	0.172685	0.359854	-0.0298853	0.201564	0.0847864	0.185899	0.0140266	0.0668706	-0.129559	0.10485	-1.08819	0.550304	0.366171	0.317944	0.316126	0.453209	0.285336	0.167004	0.463972	0.0638377	0.0126222	0.381217
p70S6K concentration	1.23227	0.231951	-0.3956	-0.33834	0.636991	0.0618664	0.313989	0.632868	0.0490061	-0.0609144	0.0762858	-0.443321	0.68989	0.151181	0.0443009	0.154005	0.701576	0.226831	0.284173	0.754116	0.291256	0.916471	0.528355	0.444815	0.432807	-0.132352	0.351218	0.261622	0.52938	0.00680452	0.290441	0.16765	0.323315	0.0856242	0.198736	-0.0730817	0.184247	-1.03596	0.778297	0.537592	0.437817	0.44363	0.610774	0.419165	0.245517	0.607109	0.125901	0.158983	0.528369
Combined (no comp. sig.)	0.750049	-0.0178874	-0.748418	-0.495288	0.310146	-0.0070293	0.121485	0.255188	-0.0293181	-0.277029	-0.0917781	-0.615981	0.227304	-0.0178538	-0.0490899	-0.0245359	0.305362	0.0300001	0.115807	0.369053	-0.0262034	0.495753	0.112065	0.189287	0.147852	-0.250069	0.097809	0.0781876	0.214871	-0.069031	0.124376	-0.00369175	0.0536066	-0.0578683	-0.0606793	-0.185232	0.0337575	-1.32867	0.333485	0.216076	0.178493	0.167658	0.241292	0.118114	0.0967155	0.270599	-0.00614368	-0.123743	0.24347
[truncated: 51 more columns]

## Sheet: mTORC1_insensitivity
	VP_1	VP_2	VP_3	VP_4	VP_5	VP_6	VP_7	VP_8	VP_9	VP_10	VP_11	VP_12	VP_13	VP_14	VP_15	VP_16	VP_17	VP_18	VP_19	VP_20	VP_21	VP_22	VP_23	VP_24	VP_25	VP_26	VP_27	VP_28	VP_29	VP_30	VP_31	VP_32	VP_33	VP_34	VP_35	VP_36	VP_37	VP_38	VP_39	VP_40	VP_41	VP_42	VP_43	VP_44	VP_45	VP_46	VP_47	VP_48	VP_49
Splanchnic Extraction	1.24545	0.332744	-0.359748	-0.368923	0.813658	0.111321	0.422303	0.79777	0.0745671	-0.0684884	0.119664	-0.426542	0.772413	0.262373	0.0891398	0.205239	0.868727	0.339629	0.348418	0.928711	0.356692	1.08027	0.497939	0.579656	0.567798	-0.108464	0.465696	0.305652	0.703568	0.0243406	0.380447	0.254595	0.432107	0.163032	0.310345	-0.0159188	0.286912	-1.10113	0.947152	0.712164	0.513718	0.56007	0.739674	0.452928	0.321517	0.656106	0.135775	0.30424	0.681412
Blood Flow	1.45633	0.44114	-0.00971398	-0.19328	0.881802	0.1324	0.473653	0.892197	0.116558	0.0475477	0.195507	-0.3612	0.934985	0.315296	0.13421	0.299473	0.979892	0.405602	0.428325	1.0363	0.508566	1.19934	0.732486	0.661304	0.661677	-0.00936365	0.54858	0.404988	0.784514	0.0660091	0.441007	0.310216	0.556696	0.231451	0.411918	0.0241145	0.315666	-0.776635	1.07373	0.785791	0.622615	0.650836	0.865345	0.612447	0.383817	0.815198	0.207357	0.412292	0.760128
Insulin resistance	1.47816	0.440088	-0.332549	-0.323269	0.919786	0.137282	0.488727	0.911375	0.120243	0.0248274	0.179628	-0.519423	0.871076	0.307508	0.132596	0.275041	1.00793	0.401722	0.440814	1.05211	0.48969	1.21424	0.693686	0.676666	0.679808	-0.0759428	0.571339	0.414979	0.794536	0.0680891	0.455958	0.303863	0.512267	0.193419	0.396813	0.00836656	0.326921	-1.31343	1.0881	0.812938	0.646664	0.665	0.858543	0.618915	0.392625	0.831583	0.221464	0.355632	0.780761
mTOR concentration	1.43765	0.405803	-0.212287	-0.288927	0.865282	0.1181	0.45662	0.856822	0.100131	-0.0259808	0.151246	-0.399094	0.900877	0.277113	0.116472	0.248037	0.956994	0.369266	0.409793	1.0024	0.467159	1.16711	0.672234	0.627917	0.636068	-0.079354	0.526339	0.376141	0.746192	0.0483043	0.420793	0.283974	0.4992	0.189347	0.368217	-0.00859142	0.291246	-0.982241	1.04068	0.761895	0.608981	0.630761	0.829859	0.575385	0.35862	0.792937	0.172126	0.347342	0.725552
mTORC1 insensitivity	1.25888	0.245798	-0.388786	-0.345655	0.656737	0.062533	0.327702	0.642996	0.0498368	-0.0849345	0.0695044	-0.44177	0.714876	0.155294	0.0492705	0.151377	0.734593	0.23674	0.297971	0.77672	0.30439	0.942633	0.528606	0.457303	0.44844	-0.138575	0.361844	0.266606	0.543926	0.00693401	0.30008	0.174932	0.333712	0.0945178	0.201717	-0.0760537	0.192305	-1.03029	0.793391	0.555221	0.460714	0.474132	0.646837	0.427842	0.253246	0.63255	0.115585	0.165071	0.544602
p70S6K concentration	1.40562	0.380773	-0.230906	-0.282566	0.835133	0.115378	0.431145	0.842465	0.0982635	0.00984621	0.159665	-0.402806	0.864823	0.27116	0.10487	0.252326	0.908472	0.352301	0.386947	0.968596	0.446469	1.12918	0.675171	0.60803	0.607802	-0.0690425	0.506392	0.368574	0.722571	0.0490596	0.403421	0.270081	0.480505	0.172512	0.362446	-0.00350845	0.274925	-0.994191	1.0204	0.733738	0.572742	0.579816	0.774738	0.563471	0.34452	0.75374	0.189182	0.330331	0.701635
Combined (no comp. sig.)	0.932312	0.0807388	-0.636151	-0.474709	0.451369	0.0175648	0.19942	0.41217	-0.00899881	-0.261638	-0.0543142	-0.598947	0.383002	0.0480864	-0.0164172	0.0201289	0.483835	0.107624	0.175445	0.542804	0.0779154	0.6848	0.220991	0.296229	0.264504	-0.222861	0.19312	0.132952	0.35446	-0.0522482	0.190062	0.0550862	0.159478	-0.00349459	0.0318359	-0.154498	0.0913828	-1.30559	0.525337	0.359029	0.275959	0.282758	0.393115	0.210735	0.153114	0.390981	0.00965348	-0.0147244	0.363257
[truncated: 51 more columns]

## Sheet: p70S6K_conc
	VP_1	VP_2	VP_3	VP_4	VP_5	VP_6	VP_7	VP_8	VP_9	VP_10	VP_11	VP_12	VP_13	VP_14	VP_15	VP_16	VP_17	VP_18	VP_19	VP_20	VP_21	VP_22	VP_23	VP_24	VP_25	VP_26	VP_27	VP_28	VP_29	VP_30	VP_31	VP_32	VP_33	VP_34	VP_35	VP_36	VP_37	VP_38	VP_39	VP_40	VP_41	VP_42	VP_43	VP_44	VP_45	VP_46	VP_47	VP_48	VP_49
Splanchnic Extraction	1.12072	0.20633	-0.510568	-0.421026	0.641575	0.0591949	0.317543	0.614495	0.0322893	-0.14334	0.0401266	-0.462061	0.635971	0.148554	0.0351455	0.117724	0.701306	0.225918	0.266078	0.746417	0.233278	0.903979	0.386459	0.43596	0.419943	-0.170736	0.332804	0.218657	0.531299	-0.0120903	0.282346	0.161869	0.294759	0.0830203	0.165955	-0.0853294	0.198563	-1.12372	0.743117	0.539647	0.40982	0.450811	0.609766	0.339415	0.234372	0.547177	0.0787169	0.143906	0.530842
Blood Flow	1.30642	0.294042	-0.181703	-0.265874	0.69453	0.0746411	0.357862	0.687325	0.0626955	-0.0523497	0.0971893	-0.405529	0.775129	0.190282	0.0706514	0.187866	0.793202	0.277407	0.32913	0.835131	0.357033	1.00273	0.582035	0.499274	0.491671	-0.0884436	0.394508	0.294302	0.595184	0.0185381	0.327529	0.204031	0.396643	0.141074	0.243907	-0.0535919	0.22129	-0.833554	0.844856	0.59696	0.498728	0.527948	0.719555	0.469206	0.281527	0.681547	0.128622	0.234701	0.592496
Insulin resistance	1.32999	0.290797	-0.503144	-0.392152	0.727429	0.076938	0.370275	0.703801	0.0646245	-0.0780513	0.0806451	-0.559425	0.720252	0.179293	0.0674051	0.167352	0.819733	0.272571	0.338747	0.848182	0.335908	1.01825	0.546283	0.511808	0.506226	-0.150632	0.412441	0.301863	0.602342	0.0192398	0.339308	0.195493	0.356526	0.10374	0.224146	-0.0730292	0.229425	-1.32008	0.855907	0.620547	0.520368	0.541242	0.712772	0.473873	0.288599	0.697836	0.139591	0.177634	0.61012
mTOR concentration	1.28006	0.256797	-0.383324	-0.354771	0.673897	0.0623804	0.338581	0.649207	0.0488169	-0.116137	0.0590775	-0.441225	0.733511	0.157122	0.0530154	0.144946	0.762178	0.243846	0.310264	0.795785	0.312961	0.963592	0.523168	0.467041	0.461432	-0.148894	0.369811	0.268579	0.55527	0.00408576	0.308148	0.179684	0.341598	0.100843	0.203821	-0.0813962	0.196381	-1.02665	0.805442	0.569432	0.479738	0.499445	0.675564	0.432263	0.258951	0.652586	0.100162	0.169957	0.557656
mTORC1 insensitivity	1.0646	0.107953	-0.545192	-0.401016	0.481392	0.0221965	0.220447	0.440663	0.00923852	-0.165346	-0.00963067	-0.475138	0.522932	0.0604671	-0.00360514	0.0652998	0.527998	0.129311	0.213314	0.571559	0.153823	0.725526	0.36418	0.315587	0.28589	-0.197614	0.22231	0.175058	0.36684	-0.0304935	0.206484	0.0873329	0.190055	0.0174773	0.0678093	-0.132252	0.106589	-1.08827	0.5598	0.375024	0.3304	0.329798	0.471107	0.289407	0.170446	0.476067	0.0551476	0.0116072	0.392026
p70S6K concentration	1.25888	0.245798	-0.388786	-0.345655	0.656737	0.062533	0.327702	0.642996	0.0498368	-0.0849345	0.0695044	-0.44177	0.714876	0.155294	0.0492705	0.151377	0.734593	0.23674	0.297971	0.77672	0.30439	0.942633	0.528606	0.457303	0.44844	-0.138575	0.361844	0.266606	0.543926	0.00693401	0.30008	0.174932	0.333712	0.0945178	0.201717	-0.0760537	0.192305	-1.03029	0.793391	0.555221	0.460714	0.474132	0.646837	0.427842	0.253246	0.63255	0.115585	0.165071	0.544602
Combined (no comp. sig.)	0.764042	-0.0156932	-0.751334	-0.50481	0.318612	-0.00871131	0.124067	0.255875	-0.0314866	-0.302434	-0.101415	-0.616765	0.234164	-0.0176323	-0.0497243	-0.0310591	0.319136	0.0319552	0.120717	0.378521	-0.0256858	0.50605	0.105147	0.193018	0.150402	-0.258037	0.0978423	0.0771237	0.218785	-0.0716449	0.126923	-0.00342432	0.0551027	-0.0567217	-0.061191	-0.189403	0.0321422	-1.33095	0.339424	0.221853	0.185591	0.175678	0.253262	0.11754	0.0979881	0.276788	-0.0191175	-0.126406	0.249444
[truncated: 51 more columns]

## Sheet: comb_4_5
	VP_1	VP_2	VP_3	VP_4	VP_5	VP_6	VP_7	VP_8	VP_9	VP_10	VP_11	VP_12	VP_13	VP_14	VP_15	VP_16	VP_17	VP_18	VP_19	VP_20	VP_21	VP_22	VP_23	VP_24	VP_25	VP_26	VP_27	VP_28	VP_29	VP_30	VP_31	VP_32	VP_33	VP_34	VP_35	VP_36	VP_37	VP_38	VP_39	VP_40	VP_41	VP_42	VP_43	VP_44	VP_45	VP_46	VP_47	VP_48	VP_49
Splanchnic Extraction	1.27917	0.371175	-0.305682	-0.334434	0.863208	0.13121	0.455596	0.854924	0.0943693	0.00262531	0.16483	-0.412693	0.81495	0.304163	0.108194	0.248932	0.91393	0.379732	0.375556	0.97826	0.398802	1.12799	0.548703	0.624893	0.610391	-0.0703699	0.508169	0.340876	0.754913	0.0449233	0.411521	0.287413	0.477679	0.191836	0.3566	0.017635	0.323412	-1.0861	1.00272	0.760904	0.544665	0.59418	0.781379	0.496599	0.351965	0.690209	0.180155	0.358062	0.73163
Blood Flow	1.49591	0.484966	0.0489566	-0.154308	0.935632	0.153544	0.509987	0.954366	0.139123	0.122754	0.244686	-0.344838	0.983228	0.359915	0.155476	0.34861	1.03013	0.449458	0.460199	1.09102	0.557248	1.25238	0.79033	0.711235	0.710073	0.0322567	0.596569	0.445554	0.840281	0.0888354	0.476447	0.346561	0.607541	0.263008	0.464545	0.0597172	0.35365	-0.752034	1.13538	0.838931	0.658947	0.688807	0.911131	0.662544	0.418236	0.855339	0.255486	0.470057	0.814577
Insulin resistance	1.51721	0.484412	-0.273267	-0.284853	0.974772	0.159627	0.525683	0.97405	0.143348	0.100963	0.229019	-0.504478	0.917916	0.353114	0.154828	0.322862	1.05872	0.445885	0.473327	1.10729	0.538792	1.26695	0.750837	0.727384	0.728876	-0.0350177	0.620602	0.456287	0.850881	0.0915027	0.492171	0.340825	0.562699	0.224804	0.450505	0.0448653	0.365627	-1.30325	1.1505	0.866964	0.683657	0.703437	0.90451	0.669384	0.427525	0.871689	0.270492	0.414629	0.835867
mTOR concentration	1.47928	0.45083	-0.154	-0.25089	0.92073	0.139422	0.494054	0.92137	0.123245	0.0518684	0.200894	-0.38287	0.951492	0.321868	0.13836	0.297364	1.00962	0.413548	0.442203	1.05873	0.518286	1.22219	0.732778	0.678608	0.686113	-0.0372814	0.575793	0.417715	0.803241	0.0722341	0.456439	0.320784	0.550132	0.2213	0.420463	0.0272415	0.331074	-0.962037	1.10498	0.816667	0.647305	0.670969	0.878228	0.627416	0.393085	0.835246	0.222192	0.405113	0.781594
mTORC1 insensitivity	1.30916	0.287736	-0.333189	-0.314667	0.709393	0.0782597	0.361596	0.704839	0.0667723	-0.024998	0.108378	-0.429396	0.770595	0.189557	0.0677397	0.189462	0.790905	0.27401	0.326306	0.83428	0.352374	1.00205	0.586644	0.501963	0.496542	-0.108023	0.406717	0.300147	0.597355	0.0236177	0.330217	0.205073	0.380498	0.121388	0.245644	-0.0506385	0.225719	-1.0071	0.858791	0.607377	0.498952	0.517245	0.699424	0.475237	0.281505	0.678101	0.151901	0.218195	0.595346
p70S6K concentration	1.44516	0.421151	-0.175308	-0.247284	0.886918	0.134953	0.463787	0.903144	0.118373	0.080314	0.204823	-0.388465	0.911111	0.31242	0.123757	0.29701	0.956116	0.392012	0.415619	1.02146	0.492312	1.18045	0.731355	0.654768	0.653444	-0.0317552	0.551686	0.40593	0.775572	0.0690479	0.435751	0.302739	0.528045	0.199931	0.413031	0.029153	0.3084	-0.975628	1.08216	0.784451	0.605944	0.6135	0.81639	0.610982	0.37535	0.791006	0.23354	0.385561	0.752778
Combined (no comp. sig.)	0.977603	0.112029	-0.59248	-0.451486	0.492849	0.0293605	0.224569	0.46405	0.00325474	-0.210568	-0.0238687	-0.591143	0.429286	0.0742247	-0.00341112	0.0495024	0.53022	0.136137	0.195077	0.590351	0.115173	0.735588	0.269401	0.330741	0.300548	-0.198168	0.226879	0.157336	0.397567	-0.0398387	0.211418	0.0772305	0.195595	0.0166742	0.0643248	-0.13492	0.118143	-1.29265	0.580372	0.400345	0.303941	0.31614	0.43704	0.247523	0.173495	0.426596	0.0393494	0.0263845	0.404245
[truncated: 51 more columns]

## Sheet: comb_4_6
	VP_1	VP_2	VP_3	VP_4	VP_5	VP_6	VP_7	VP_8	VP_9	VP_10	VP_11	VP_12	VP_13	VP_14	VP_15	VP_16	VP_17	VP_18	VP_19	VP_20	VP_21	VP_22	VP_23	VP_24	VP_25	VP_26	VP_27	VP_28	VP_29	VP_30	VP_31	VP_32	VP_33	VP_34	VP_35	VP_36	VP_37	VP_38	VP_39	VP_40	VP_41	VP_42	VP_43	VP_44	VP_45	VP_46	VP_47	VP_48	VP_49
Splanchnic Extraction	1.16296	0.24512	-0.457091	-0.391442	0.691593	0.0749363	0.350775	0.672511	0.0483322	-0.0834115	0.0782277	-0.450454	0.685775	0.182963	0.0529097	0.15437	0.7535	0.262634	0.291779	0.800008	0.276175	0.958739	0.437561	0.478598	0.464047	-0.140049	0.374133	0.249414	0.582592	0.0042691	0.310579	0.191247	0.339127	0.110127	0.206254	-0.0595205	0.233566	-1.10517	0.802476	0.589279	0.443762	0.491847	0.659813	0.381849	0.261415	0.586873	0.114387	0.195384	0.579844
Blood Flow	1.35603	0.33862	-0.123749	-0.232297	0.748712	0.0913202	0.394368	0.750545	0.0813026	0.0113779	0.139077	-0.39174	0.831973	0.227046	0.0907658	0.229519	0.851307	0.317827	0.359737	0.894167	0.407179	1.0635	0.641526	0.546529	0.541942	-0.0548054	0.441451	0.330267	0.650937	0.0371255	0.35996	0.236896	0.445963	0.170979	0.289781	-0.0261161	0.257973	-0.804927	0.910069	0.650989	0.539154	0.574349	0.775168	0.518622	0.312457	0.729124	0.167768	0.289703	0.645862
Insulin resistance	1.37939	0.336333	-0.443772	-0.358681	0.783322	0.0947317	0.407793	0.768124	0.0838313	-0.0131479	0.123015	-0.546564	0.776022	0.217224	0.0886167	0.208194	0.87893	0.313568	0.370247	0.908242	0.387082	1.07916	0.605573	0.560164	0.557774	-0.117178	0.461084	0.338818	0.659142	0.0385091	0.372674	0.229168	0.406186	0.133792	0.27129	-0.0446783	0.267134	-1.30515	0.922904	0.676027	0.561936	0.588526	0.768998	0.524127	0.320139	0.745806	0.17971	0.23441	0.664596
mTOR concentration	1.33158	0.301399	-0.326907	-0.322675	0.72857	0.0790722	0.375099	0.71364	0.067478	-0.051222	0.100501	-0.42789	0.792019	0.193368	0.0730423	0.185954	0.821547	0.283601	0.340469	0.855367	0.364388	1.02546	0.584259	0.513947	0.512132	-0.115397	0.41711	0.304627	0.611077	0.0231384	0.339953	0.212066	0.390157	0.130162	0.248583	-0.0541311	0.233561	-1.00272	0.872623	0.624005	0.521096	0.546731	0.732401	0.482513	0.2891	0.701382	0.140338	0.224011	0.61125
mTORC1 insensitivity	1.12226	0.144584	-0.495558	-0.37592	0.527868	0.0338375	0.249682	0.497009	0.0217506	-0.117314	0.0209872	-0.465863	0.581656	0.0861255	0.0112112	0.0947935	0.584099	0.159558	0.236556	0.626258	0.19717	0.785637	0.419482	0.35303	0.328317	-0.174654	0.260629	0.201583	0.413997	-0.0184416	0.230664	0.111329	0.230559	0.0394442	0.102711	-0.113948	0.134349	-1.06409	0.621639	0.421653	0.366306	0.373165	0.525589	0.331406	0.192877	0.522754	0.0826107	0.0572717	0.435675
p70S6K concentration	1.30916	0.287736	-0.333189	-0.314667	0.709393	0.0782598	0.361596	0.704839	0.0667723	-0.024998	0.108378	-0.429396	0.770595	0.189557	0.0677397	0.189462	0.790905	0.27401	0.326306	0.83428	0.352374	1.00205	0.586644	0.501962	0.496542	-0.108023	0.406717	0.300147	0.597355	0.0236177	0.330217	0.205073	0.380498	0.121388	0.245644	-0.0506385	0.225719	-1.0071	0.858791	0.607377	0.498952	0.517245	0.699424	0.475237	0.281505	0.678101	0.151901	0.218195	0.595346
Combined (no comp. sig.)	0.81354	0.0101384	-0.713584	-0.48616	0.353628	0.000126294	0.144924	0.300588	-0.0225534	-0.261949	-0.0779467	-0.610965	0.281115	0.00142975	-0.0395856	-0.00878722	0.363081	0.0543755	0.136252	0.421654	0.00628468	0.554998	0.148693	0.220829	0.180309	-0.23968	0.125417	0.0956369	0.255124	-0.0629769	0.143462	0.0136799	0.0851568	-0.0407059	-0.0363174	-0.175505	0.0536879	-1.31666	0.38871	0.257071	0.210479	0.207709	0.296906	0.148476	0.113662	0.311332	0.00327942	-0.0920106	0.283266
[truncated: 51 more columns]

## Sheet: comb_5_6
	VP_1	VP_2	VP_3	VP_4	VP_5	VP_6	VP_7	VP_8	VP_9	VP_10	VP_11	VP_12	VP_13	VP_14	VP_15	VP_16	VP_17	VP_18	VP_19	VP_20	VP_21	VP_22	VP_23	VP_24	VP_25	VP_26	VP_27	VP_28	VP_29	VP_30	VP_31	VP_32	VP_33	VP_34	VP_35	VP_36	VP_37	VP_38	VP_39	VP_40	VP_41	VP_42	VP_43	VP_44	VP_45	VP_46	VP_47	VP_48	VP_49
Splanchnic Extraction	1.29909	0.392121	-0.2923	-0.344675	0.88924	0.134114	0.479002	0.865076	0.0949326	-0.0373045	0.15363	-0.409451	0.83983	0.309725	0.118672	0.241831	0.953204	0.394969	0.393934	1.00616	0.411936	1.15783	0.537507	0.64171	0.633725	-0.0815778	0.523912	0.344099	0.775206	0.0427394	0.426709	0.299707	0.49172	0.208212	0.360554	0.0124641	0.340714	-1.08216	1.01785	0.785344	0.572431	0.637321	0.825499	0.500929	0.363945	0.7164	0.159823	0.371585	0.751884
Blood Flow	1.52326	0.511968	0.0678415	-0.158976	0.965453	0.157912	0.53766	0.968565	0.143177	0.0901442	0.238155	-0.339696	1.0162	0.367869	0.170104	0.347054	1.07682	0.468974	0.48549	1.12347	0.57916	1.28767	0.787437	0.732492	0.739757	0.024955	0.617739	0.455375	0.864397	0.0905346	0.495726	0.362915	0.627636	0.283385	0.470908	0.0561516	0.374199	-0.737087	1.15482	0.867054	0.696266	0.74197	0.965314	0.675025	0.434652	0.893685	0.241406	0.487716	0.840126
Insulin resistance	1.54393	0.512337	-0.254999	-0.290556	1.00547	0.163927	0.554645	0.988483	0.147718	0.0681133	0.222594	-0.499633	0.948875	0.361087	0.169625	0.32051	1.10568	0.465424	0.49914	1.14014	0.561301	1.30232	0.747532	0.748876	0.759367	-0.0434109	0.642648	0.466204	0.875502	0.0934459	0.512121	0.357738	0.580995	0.245087	0.457174	0.0418528	0.387514	-1.30148	1.16954	0.895814	0.721974	0.757514	0.959128	0.682058	0.444369	0.910466	0.256608	0.431391	0.861727
mTOR concentration	1.50454	0.474479	-0.137431	-0.258737	0.948459	0.142224	0.51857	0.93246	0.124663	0.0118601	0.1902	-0.379355	0.981019	0.326713	0.150386	0.291045	1.05274	0.429136	0.464687	1.08882	0.536012	1.25465	0.725209	0.696676	0.712893	-0.0498525	0.594288	0.423737	0.824358	0.0702886	0.473331	0.333773	0.566684	0.23754	0.425571	0.0209672	0.346639	-0.95242	1.1223	0.842127	0.681139	0.719288	0.926966	0.635981	0.406435	0.869681	0.202617	0.420774	0.803182
mTORC1 insensitivity	1.33158	0.301399	-0.326906	-0.322675	0.72857	0.0790722	0.375099	0.71364	0.067478	-0.051222	0.100501	-0.42789	0.792019	0.193368	0.0730423	0.185954	0.821547	0.283601	0.340469	0.855367	0.364388	1.02546	0.584259	0.513947	0.512132	-0.115397	0.41711	0.304627	0.611077	0.0231384	0.339953	0.212066	0.390157	0.130162	0.248583	-0.0541311	0.233561	-1.00272	0.872622	0.624005	0.521096	0.546731	0.732401	0.482513	0.2891	0.701382	0.140338	0.224011	0.61125
p70S6K concentration	1.47928	0.45083	-0.154	-0.25089	0.92073	0.139422	0.494054	0.92137	0.123245	0.0518684	0.200894	-0.38287	0.951492	0.321868	0.13836	0.297364	1.00962	0.413548	0.442203	1.05873	0.518286	1.22219	0.732778	0.678608	0.686113	-0.0372815	0.575793	0.417715	0.803241	0.0722341	0.456439	0.320784	0.550132	0.2213	0.420463	0.0272415	0.331075	-0.962038	1.10498	0.816667	0.647305	0.670969	0.878228	0.627416	0.393085	0.835246	0.222192	0.405113	0.781594
Combined (no comp. sig.)	0.996711	0.119435	-0.589959	-0.462243	0.506914	0.0283028	0.232422	0.468096	0.000632939	-0.244247	-0.0357636	-0.591569	0.444016	0.0747666	-0.00183789	0.0408763	0.55418	0.140855	0.202943	0.607048	0.11922	0.754735	0.26101	0.337995	0.309278	-0.208951	0.23108	0.156239	0.406707	-0.0439526	0.216919	0.0798454	0.200956	0.020995	0.0648964	-0.140875	0.119796	-1.29334	0.590167	0.412268	0.317414	0.335745	0.461637	0.247989	0.177015	0.440722	0.0216251	0.0287722	0.413783
[truncated: 51 more columns]

[truncated: 3 more sheets: comb_1_4_6, comb_4_5_6, comb_1_4_5_6]
