# Supplementary material for: Multifactorial nature of anabolic resistance in ageing skeletal muscle: A systems modelling study
Source: J Physiol. 2026 Jul 17;604(15):6405–39. doi: 10.1113/JP290799 (PMC13423136; doi:10.1113/JP290799)
Supplement: Supplementary file 2 — Supporting Information [file TJP-604-6405-s002.zip › tjp70679-sup-0007-SuppMat.xlsx]

## Sheet: pathologicalBaseline
	VP_1	VP_2	VP_3	VP_4	VP_5	VP_6	VP_7	VP_8	VP_9	VP_10	VP_11	VP_12	VP_13	VP_14	VP_15	VP_16	VP_17	VP_18	VP_19	VP_20	VP_21	VP_22	VP_23	VP_24	VP_25	VP_26	VP_27	VP_28	VP_29	VP_30	VP_31	VP_32	VP_33	VP_34	VP_35	VP_36	VP_37	VP_38	VP_39	VP_40	VP_41	VP_42	VP_43	VP_44	VP_45	VP_46	VP_47	VP_48	VP_49
Splanchnic Extraction	0.050993	0.22842	1.2755	0.67252	0.052955	0.058912	0.054332	0.13913	0.091459	0.58083	0.26845	0.61629	0.49434	0.20301	0.11248	0.23848	0.17646	0.18326	0.033165	0.10067	0.32175	0.087265	0.43285	0.077113	0.06376	0.44642	0.091859	0.10362	0.10877	0.14637	0.014727	0.13609	0.28159	0.21463	0.2534	0.28794	0.12959	2.0922	0.21561	0.12155	0.061881	0.12257	0.2702	0.217	0.03924	0.088711	0.153	0.44459	0.084669
Blood Flow	0.046113	0.19572	0.88384	0.51783	0.050561	0.053923	0.050215	0.13247	0.085652	0.53145	0.24675	0.56374	0.46526	0.18177	0.098722	0.2152	0.17261	0.17109	0.030352	0.085261	0.2774	0.076971	0.37223	0.072005	0.05512	0.36709	0.089159	0.091835	0.095855	0.13948	0.014052	0.13065	0.20414	0.1737	0.22859	0.26699	0.12338	1.7355	0.16851	0.11417	0.059702	0.11763	0.25348	0.18461	0.036591	0.078799	0.1427	0.36449	0.081163
Insulin resistance	0.049337	0.23344	1.5293	0.74064	0.053282	0.060074	0.061557	0.15622	0.092422	0.60843	0.2981	0.86862	0.69358	0.22357	0.11528	0.26546	0.17856	0.20042	0.032736	0.11124	0.36544	0.10249	0.50657	0.07758	0.070644	0.48255	0.099247	0.099495	0.12343	0.14917	0.014329	0.17028	0.32	0.25275	0.29878	0.31877	0.13406	2.732	0.23235	0.12632	0.060874	0.1324	0.31403	0.21537	0.03777	0.090492	0.14207	0.52025	0.082352
mTOR concentration	0.058959	0.21346	1.1016	0.61449	0.056738	0.064933	0.056339	0.15461	0.097381	0.63903	0.28645	0.58778	0.45482	0.20219	0.10953	0.24991	0.17529	0.18414	0.036194	0.09663	0.31269	0.0844	0.4323	0.082338	0.068304	0.42683	0.10467	0.10942	0.11146	0.15226	0.018195	0.14193	0.24559	0.20022	0.25164	0.29602	0.14764	1.8326	0.19754	0.11816	0.064148	0.12498	0.27186	0.2189	0.044185	0.094732	0.18929	0.42045	0.10051
mTORC1 insensitivity	0.027499	0.19292	1.0147	0.54517	0.044092	0.052183	0.039465	0.095419	0.073822	0.44067	0.20318	0.56009	0.34698	0.16987	0.099138	0.16443	0.16529	0.15102	0.023141	0.086724	0.25508	0.061313	0.28356	0.059885	0.045772	0.34759	0.075305	0.068186	0.084412	0.12066	0.0088311	0.11712	0.20321	0.17517	0.22873	0.25449	0.10118	1.5985	0.15867	0.10355	0.050965	0.10581	0.22952	0.15434	0.027623	0.059902	0.090015	0.36917	0.057505
p70S6K concentration	0.034086	0.1999	1.0551	0.56688	0.04685	0.053866	0.044618	0.11239	0.079279	0.48403	0.22665	0.57753	0.39952	0.1804	0.1012	0.19112	0.16845	0.16163	0.025748	0.089678	0.27222	0.069946	0.33163	0.06539	0.051617	0.37505	0.081114	0.078795	0.09244	0.12929	0.010858	0.12455	0.22077	0.18396	0.23601	0.26596	0.11051	1.7424	0.17286	0.10983	0.054054	0.11079	0.24055	0.17034	0.031268	0.067741	0.11123	0.38942	0.066044
Combined (no comp. sig.)	0.029672	0.21029	1.2345	0.66589	0.045823	0.062125	0.04475	0.11429	0.083748	0.51587	0.24148	0.78401	0.41451	0.18201	0.11367	0.18501	0.16487	0.16088	0.02529	0.096028	0.31112	0.065233	0.35404	0.062578	0.058242	0.37905	0.094498	0.072042	0.096407	0.12671	0.010116	0.15035	0.22657	0.2035	0.27942	0.28562	0.11249	1.809	0.17404	0.10354	0.051379	0.11333	0.26203	0.17169	0.029334	0.068263	0.11563	0.42163	0.061941
[truncated: 51 more columns]

## Sheet: splanchnicExtr
	VP_1	VP_2	VP_3	VP_4	VP_5	VP_6	VP_7	VP_8	VP_9	VP_10	VP_11	VP_12	VP_13	VP_14	VP_15	VP_16	VP_17	VP_18	VP_19	VP_20	VP_21	VP_22	VP_23	VP_24	VP_25	VP_26	VP_27	VP_28	VP_29	VP_30	VP_31	VP_32	VP_33	VP_34	VP_35	VP_36	VP_37	VP_38	VP_39	VP_40	VP_41	VP_42	VP_43	VP_44	VP_45	VP_46	VP_47	VP_48	VP_49
Splanchnic Extraction	0.047044	0.209667	1.11257	0.596871	0.0513718	0.0560509	0.0524934	0.135357	0.0870886	0.551032	0.257181	0.599428	0.487511	0.194769	0.104151	0.229098	0.174122	0.178102	0.0309532	0.0941895	0.298336	0.0834206	0.399896	0.0736687	0.0599139	0.410012	0.0894698	0.0945153	0.103748	0.141311	0.0139248	0.135284	0.245794	0.197927	0.244608	0.280119	0.125892	2.00256	0.191567	0.118347	0.059797	0.120285	0.263656	0.195762	0.0369189	0.0822863	0.14112	0.415744	0.0811421
Blood Flow	0.0442159	0.190839	0.827226	0.485484	0.0500001	0.0531946	0.0488578	0.129001	0.0833378	0.51444	0.240874	0.543046	0.453926	0.178538	0.0963244	0.205489	0.171744	0.168376	0.0291976	0.0828936	0.262556	0.0749993	0.347741	0.0707056	0.0526018	0.357726	0.08699	0.0882611	0.0931751	0.136491	0.0135944	0.123423	0.195194	0.167141	0.219032	0.261889	0.121867	1.66265	0.162818	0.113081	0.0586963	0.116125	0.248415	0.176442	0.035621	0.0746821	0.137434	0.354372	0.0797096
Insulin resistance	0.0470653	0.222402	1.37713	0.671796	0.0523828	0.0584335	0.0602052	0.153966	0.089346	0.58552	0.290894	0.848709	0.685585	0.218109	0.110154	0.25433	0.176955	0.196818	0.0312742	0.1066	0.342113	0.0995767	0.475038	0.0754197	0.0660038	0.460694	0.0977016	0.0943153	0.119526	0.145512	0.0138986	0.168636	0.294703	0.239741	0.287837	0.312252	0.131926	2.63591	0.217027	0.124277	0.0595305	0.130585	0.309107	0.199982	0.0365325	0.0856643	0.135828	0.498678	0.0805781
mTOR concentration	0.0565149	0.205561	1.00921	0.568327	0.0558669	0.0634417	0.0551042	0.152026	0.0942357	0.618544	0.279615	0.575353	0.449078	0.197925	0.105478	0.241262	0.173857	0.181138	0.034596	0.0933451	0.29631	0.082356	0.407786	0.0803141	0.0650199	0.411678	0.102905	0.103889	0.108474	0.148534	0.01764	0.140266	0.230587	0.192055	0.244034	0.290983	0.145545	1.77855	0.187812	0.116526	0.0626171	0.123467	0.267661	0.20617	0.0427282	0.0899296	0.181304	0.40703	0.0983336
mTORC1 insensitivity	0.0266122	0.186198	0.928399	0.503318	0.0436156	0.0511729	0.0387908	0.0944025	0.0722141	0.427972	0.199152	0.548168	0.342805	0.166646	0.0958698	0.159377	0.164539	0.149057	0.0224075	0.0838272	0.24233	0.0599631	0.267945	0.0588135	0.0434878	0.335217	0.0745621	0.0656767	0.0822445	0.118972	0.0086656	0.116284	0.191023	0.168034	0.221866	0.250594	0.100059	1.55114	0.150818	0.102418	0.0504027	0.104898	0.226756	0.146113	0.0270662	0.0573573	0.0872153	0.357242	0.0567159
p70S6K concentration	0.0327531	0.192728	0.96482	0.523052	0.0462741	0.0527878	0.0437666	0.110916	0.0773008	0.469145	0.221723	0.565306	0.39452	0.176849	0.0977913	0.184705	0.167554	0.159344	0.0248191	0.0866274	0.258199	0.0682978	0.312588	0.0640683	0.0489406	0.361474	0.0801173	0.0754541	0.0899935	0.127041	0.0105893	0.123503	0.207006	0.17635	0.228875	0.261703	0.109145	1.69021	0.164139	0.108522	0.0532751	0.109697	0.23737	0.160672	0.0304778	0.0645554	0.107119	0.376611	0.0649292
Combined (no comp. sig.)	0.0279085	0.195999	1.04374	0.572118	0.0447945	0.0595072	0.0426546	0.109792	0.079664	0.485617	0.231738	0.741979	0.400037	0.174056	0.105832	0.169748	0.162579	0.155629	0.0237813	0.089381	0.281619	0.061801	0.31924	0.0598684	0.0526041	0.353147	0.0919542	0.0669975	0.0902862	0.122415	0.00973011	0.139394	0.201867	0.18443	0.258301	0.273502	0.109778	1.65202	0.157537	0.100974	0.0500297	0.110929	0.253252	0.155314	0.0281608	0.0631061	0.109097	0.393196	0.0602317
[truncated: 51 more columns]

## Sheet: bloodFlow
	VP_1	VP_2	VP_3	VP_4	VP_5	VP_6	VP_7	VP_8	VP_9	VP_10	VP_11	VP_12	VP_13	VP_14	VP_15	VP_16	VP_17	VP_18	VP_19	VP_20	VP_21	VP_22	VP_23	VP_24	VP_25	VP_26	VP_27	VP_28	VP_29	VP_30	VP_31	VP_32	VP_33	VP_34	VP_35	VP_36	VP_37	VP_38	VP_39	VP_40	VP_41	VP_42	VP_43	VP_44	VP_45	VP_46	VP_47	VP_48	VP_49
Splanchnic Extraction	0.0516082	0.255956	1.28453	0.710322	0.0541846	0.0618134	0.0554691	0.139967	0.092756	0.593725	0.277528	0.630498	0.505061	0.215995	0.123957	0.235807	0.178666	0.18868	0.0336651	0.106212	0.337987	0.0925774	0.448915	0.0780151	0.063165	0.516841	0.0920943	0.108595	0.112522	0.147579	0.0146436	0.135626	0.283937	0.236052	0.253996	0.293755	0.133263	2.19935	0.255569	0.125712	0.062179	0.124335	0.276396	0.222378	0.039678	0.0903299	0.15372	0.503309	0.0851927
Blood Flow	0.047044	0.209667	1.11257	0.596871	0.0513718	0.056051	0.0524934	0.135357	0.0870886	0.551032	0.257181	0.599428	0.487511	0.19477	0.104151	0.229098	0.174122	0.178102	0.0309532	0.0941895	0.298336	0.0834206	0.399897	0.0736687	0.0599139	0.410012	0.0894698	0.0945153	0.103748	0.141311	0.0139248	0.135284	0.245794	0.197927	0.244608	0.280119	0.125892	2.00256	0.191567	0.118347	0.059797	0.120285	0.263656	0.195762	0.0369189	0.0822863	0.14112	0.415744	0.0811421
Insulin resistance	0.0502235	0.26377	1.79077	0.851597	0.05514	0.0650721	0.0637223	0.157334	0.0948271	0.63398	0.311606	0.900231	0.715588	0.243868	0.127183	0.267621	0.182098	0.209486	0.0336844	0.124331	0.395798	0.11158	0.538077	0.0802364	0.0737152	0.573907	0.0993982	0.105103	0.131976	0.151606	0.0141765	0.166462	0.383272	0.290002	0.30775	0.331744	0.13951	2.97784	0.28651	0.133292	0.0614966	0.135601	0.32466	0.236211	0.0384395	0.0938316	0.142509	0.609766	0.0831638
mTOR concentration	0.0593729	0.232687	1.25274	0.68243	0.057833	0.0688316	0.0574032	0.154632	0.0985389	0.653587	0.295077	0.606991	0.466826	0.215082	0.118054	0.249821	0.177654	0.189448	0.0366323	0.104898	0.330278	0.0892761	0.450608	0.0838461	0.0695682	0.482104	0.104393	0.11301	0.116351	0.153501	0.0179773	0.139461	0.280431	0.222047	0.256754	0.303629	0.15049	1.96722	0.22879	0.122488	0.0643583	0.126835	0.278817	0.231339	0.0445564	0.0966629	0.188432	0.474748	0.10066
mTORC1 insensitivity	0.0278044	0.211007	1.15558	0.609254	0.0451959	0.0552737	0.0404235	0.0955612	0.0749613	0.454561	0.211055	0.578535	0.356177	0.181818	0.106723	0.164144	0.16708	0.155583	0.0235789	0.094776	0.271747	0.0653554	0.298954	0.0612412	0.0470592	0.397482	0.0753236	0.0712525	0.0889947	0.121738	0.00872206	0.114954	0.232375	0.195445	0.233747	0.262193	0.104375	1.71258	0.186282	0.107204	0.0511461	0.107341	0.235789	0.165816	0.0279568	0.0616293	0.0893707	0.416986	0.0577913
p70S6K concentration	0.0344451	0.218881	1.20326	0.633853	0.0479672	0.0570162	0.045719	0.112654	0.0805155	0.498963	0.235248	0.596652	0.410322	0.192998	0.109001	0.191291	0.170278	0.166751	0.0262515	0.0978837	0.289703	0.0746395	0.348985	0.0667817	0.0530675	0.429032	0.0810856	0.0821663	0.0973249	0.13043	0.0107257	0.12227	0.253727	0.205312	0.241202	0.273829	0.113707	1.86929	0.202984	0.113912	0.0542308	0.112484	0.247104	0.182521	0.0316117	0.069627	0.110701	0.441446	0.0663409
Combined (no comp. sig.)	0.0303593	0.236784	1.57825	0.778772	0.047568	0.0677612	0.0462373	0.11481	0.0855983	0.539141	0.252055	0.818925	0.428166	0.200335	0.12519	0.188276	0.168585	0.167926	0.0259124	0.109682	0.338209	0.0709782	0.379063	0.0660736	0.0617132	0.447688	0.0944731	0.0769124	0.105542	0.128888	0.0099579	0.146501	0.287438	0.238755	0.292958	0.30161	0.116804	2.03294	0.21567	0.108813	0.0519315	0.115545	0.271973	0.190422	0.0299828	0.0705283	0.114828	0.490072	0.0625383
[truncated: 51 more columns]

## Sheet: insulinRes
	VP_1	VP_2	VP_3	VP_4	VP_5	VP_6	VP_7	VP_8	VP_9	VP_10	VP_11	VP_12	VP_13	VP_14	VP_15	VP_16	VP_17	VP_18	VP_19	VP_20	VP_21	VP_22	VP_23	VP_24	VP_25	VP_26	VP_27	VP_28	VP_29	VP_30	VP_31	VP_32	VP_33	VP_34	VP_35	VP_36	VP_37	VP_38	VP_39	VP_40	VP_41	VP_42	VP_43	VP_44	VP_45	VP_46	VP_47	VP_48	VP_49
Splanchnic Extraction	0.0493033	0.20694	0.948784	0.55116	0.0514217	0.0554762	0.0478767	0.125238	0.0874807	0.538668	0.237119	0.438818	0.366666	0.18138	0.102602	0.213419	0.17345	0.167005	0.0317358	0.0871205	0.27267	0.0739543	0.35972	0.0742077	0.0560001	0.38732	0.0855807	0.0993313	0.0944379	0.140958	0.0144932	0.11416	0.221999	0.174143	0.213868	0.259679	0.123596	1.58493	0.181484	0.115431	0.0610919	0.114012	0.234377	0.199537	0.0385617	0.0819235	0.152418	0.36514	0.0837939
Blood Flow	0.0449459	0.1842	0.702888	0.448137	0.0496644	0.0520922	0.0449105	0.120192	0.0830664	0.501269	0.22046	0.40588	0.347696	0.166642	0.0931499	0.196972	0.171159	0.158377	0.0294486	0.0765818	0.243217	0.067028	0.315105	0.0707047	0.050289	0.333548	0.0833643	0.0897624	0.0856422	0.135628	0.0138575	0.110468	0.173679	0.14827	0.197445	0.245482	0.119199	1.36173	0.1515	0.110397	0.0593339	0.110552	0.222581	0.175832	0.0362976	0.0737466	0.143116	0.312571	0.0807707
Insulin resistance	0.047044	0.209667	1.11257	0.596871	0.0513718	0.056051	0.0524934	0.135357	0.0870886	0.551032	0.257181	0.599428	0.487511	0.194769	0.104151	0.229098	0.174122	0.178102	0.0309532	0.0941895	0.298336	0.0834206	0.399897	0.0736687	0.0599139	0.410012	0.0894698	0.0945153	0.103748	0.141311	0.0139248	0.135284	0.245794	0.197927	0.244608	0.280119	0.125892	2.00256	0.191567	0.118347	0.059797	0.120285	0.263656	0.195762	0.0369189	0.0822863	0.14112	0.415744	0.0811421
mTOR concentration	0.0575512	0.198008	0.847097	0.521538	0.0554127	0.0615362	0.0508103	0.141902	0.0938363	0.602802	0.258302	0.421856	0.343995	0.182951	0.101265	0.229411	0.171983	0.169925	0.0350242	0.0852709	0.272054	0.073681	0.370843	0.0797002	0.0620847	0.380879	0.0978298	0.106058	0.0989944	0.146968	0.0179566	0.120044	0.202713	0.167176	0.215732	0.270109	0.142167	1.41192	0.17269	0.112943	0.0633238	0.117196	0.238309	0.206702	0.0435839	0.0891153	0.188659	0.354347	0.0996217
mTORC1 insensitivity	0.0262187	0.178399	0.777445	0.457256	0.0429213	0.04966	0.0347653	0.0847151	0.070882	0.406442	0.177653	0.400238	0.261093	0.152269	0.0921335	0.148035	0.16321	0.138821	0.0222173	0.075829	0.21747	0.0524229	0.229294	0.057845	0.0404916	0.306442	0.0695504	0.0655796	0.0729322	0.116392	0.00864864	0.0965549	0.167397	0.144606	0.193672	0.22926	0.0962712	1.23525	0.136929	0.0994248	0.0505298	0.0996405	0.199042	0.143063	0.0271564	0.0548875	0.0900567	0.310803	0.0568983
p70S6K concentration	0.0326819	0.184731	0.806253	0.475424	0.0456372	0.05129	0.0393213	0.10029	0.0761454	0.448039	0.199248	0.412579	0.298705	0.161923	0.093996	0.171546	0.166265	0.148229	0.0246976	0.0784763	0.232624	0.0596994	0.271768	0.0632617	0.0456784	0.330818	0.0751621	0.0759034	0.0802543	0.124774	0.0106462	0.103237	0.180548	0.151819	0.200131	0.240205	0.105387	1.34101	0.149341	0.105211	0.0535609	0.10396	0.208663	0.15839	0.0307827	0.0622972	0.111156	0.326401	0.0653751
Combined (no comp. sig.)	0.0279484	0.191022	0.924051	0.543902	0.0442347	0.0578997	0.0389353	0.0997452	0.0789978	0.467473	0.209307	0.543273	0.300979	0.159661	0.102768	0.164189	0.16039	0.145301	0.0239584	0.082304	0.254806	0.054767	0.27669	0.0590336	0.0510451	0.32958	0.0846112	0.0678972	0.0817167	0.119522	0.00979195	0.118074	0.182966	0.162452	0.229877	0.252002	0.106082	1.36821	0.145863	0.0981473	0.0502877	0.105044	0.221224	0.155698	0.0285159	0.0622123	0.114443	0.349077	0.0607866
[truncated: 51 more columns]

## Sheet: mTOR_conc
	VP_1	VP_2	VP_3	VP_4	VP_5	VP_6	VP_7	VP_8	VP_9	VP_10	VP_11	VP_12	VP_13	VP_14	VP_15	VP_16	VP_17	VP_18	VP_19	VP_20	VP_21	VP_22	VP_23	VP_24	VP_25	VP_26	VP_27	VP_28	VP_29	VP_30	VP_31	VP_32	VP_33	VP_34	VP_35	VP_36	VP_37	VP_38	VP_39	VP_40	VP_41	VP_42	VP_43	VP_44	VP_45	VP_46	VP_47	VP_48	VP_49
Splanchnic Extraction	0.0420095	0.229752	1.28425	0.653713	0.0490809	0.0528672	0.0533676	0.129213	0.0866945	0.505494	0.244321	0.635513	0.541257	0.202188	0.107641	0.231202	0.180071	0.182496	0.0302102	0.0994423	0.320085	0.0901984	0.411749	0.0723102	0.0601753	0.446142	0.0807901	0.0954186	0.105329	0.143614	0.0118543	0.133854	0.285197	0.2179	0.245992	0.278614	0.116282	2.30699	0.219129	0.126342	0.0623253	0.118695	0.264606	0.201095	0.0341103	0.0799178	0.11897	0.431841	0.0720874
Blood Flow	0.0375173	0.196067	0.877558	0.496381	0.0470078	0.0496013	0.0489757	0.122584	0.0818615	0.459239	0.222873	0.581226	0.510258	0.181167	0.09598	0.206155	0.177828	0.170199	0.0277863	0.0837993	0.275436	0.0786614	0.350404	0.0683147	0.0508341	0.364221	0.0785679	0.0855986	0.092074	0.138242	0.011337	0.128929	0.202341	0.175274	0.22099	0.257687	0.110374	1.9024	0.170469	0.118963	0.0610293	0.114092	0.248322	0.169424	0.0320974	0.0703502	0.111674	0.349803	0.0694618
Insulin resistance	0.041107	0.235769	1.55345	0.726921	0.0494966	0.053505	0.0621784	0.149672	0.0884587	0.537588	0.27774	0.899639	0.771225	0.22386	0.110132	0.266459	0.181345	0.201656	0.030294	0.110533	0.368504	0.108589	0.499393	0.0727898	0.0687949	0.486211	0.0875202	0.092694	0.121524	0.147007	0.0116782	0.169719	0.328172	0.258792	0.293282	0.310869	0.121282	3.03828	0.236887	0.131616	0.0614914	0.128794	0.310598	0.202125	0.0330566	0.0834231	0.11053	0.51122	0.0702923
mTOR concentration	0.047044	0.209667	1.11257	0.596871	0.0513718	0.056051	0.0524934	0.135357	0.0870886	0.551032	0.257181	0.599428	0.487511	0.194769	0.104151	0.229098	0.174122	0.178102	0.0309532	0.0941895	0.298336	0.0834206	0.399897	0.0736687	0.0599139	0.410012	0.0894698	0.0945153	0.103748	0.141311	0.0139248	0.135284	0.245794	0.197927	0.244608	0.280119	0.125892	2.00256	0.191567	0.118347	0.059797	0.120285	0.263656	0.195762	0.0369189	0.0822863	0.14112	0.415744	0.0811421
mTORC1 insensitivity	0.0239831	0.193716	1.00277	0.524905	0.0423938	0.0479794	0.03906	0.0907203	0.0725786	0.391701	0.187161	0.569317	0.372556	0.171714	0.0961803	0.160585	0.171847	0.15194	0.0220867	0.0862955	0.257328	0.0635028	0.273849	0.0594836	0.0430082	0.34682	0.0680756	0.0673901	0.0831029	0.124036	0.00760701	0.117263	0.20179	0.177424	0.222139	0.250269	0.0950698	1.70099	0.162437	0.107921	0.0542646	0.10406	0.227694	0.1482	0.0258016	0.0560791	0.0724602	0.350692	0.052311
p70S6K concentration	0.0283017	0.200347	1.04577	0.545732	0.0443006	0.0492215	0.0436068	0.105195	0.0768187	0.425608	0.206734	0.589857	0.426136	0.181093	0.0978131	0.185725	0.173925	0.161503	0.0241034	0.0887571	0.272034	0.0716447	0.31578	0.0632442	0.048282	0.373222	0.072262	0.0752765	0.0899406	0.130106	0.00896088	0.123477	0.219267	0.18554	0.229123	0.259459	0.101095	1.85078	0.175904	0.114155	0.0562893	0.107621	0.235865	0.1601	0.0281622	0.0615441	0.0876924	0.372007	0.0581239
Combined (no comp. sig.)	0.0252418	0.206102	1.22844	0.64816	0.0435218	0.05393	0.0422041	0.102396	0.0763593	0.4618	0.222093	0.788134	0.427242	0.179618	0.107859	0.172511	0.166199	0.157795	0.022564	0.095039	0.302165	0.0651979	0.339452	0.059604	0.0504552	0.365628	0.0820477	0.0664876	0.0922183	0.123211	0.00815909	0.147401	0.223451	0.202192	0.274189	0.277655	0.100227	1.87411	0.170679	0.103813	0.0500255	0.109813	0.258073	0.161757	0.0264545	0.0616368	0.0836627	0.408595	0.0528809
[truncated: 51 more columns]

## Sheet: mTORC1_insensitivity
	VP_1	VP_2	VP_3	VP_4	VP_5	VP_6	VP_7	VP_8	VP_9	VP_10	VP_11	VP_12	VP_13	VP_14	VP_15	VP_16	VP_17	VP_18	VP_19	VP_20	VP_21	VP_22	VP_23	VP_24	VP_25	VP_26	VP_27	VP_28	VP_29	VP_30	VP_31	VP_32	VP_33	VP_34	VP_35	VP_36	VP_37	VP_38	VP_39	VP_40	VP_41	VP_42	VP_43	VP_44	VP_45	VP_46	VP_47	VP_48	VP_49
Splanchnic Extraction	0.103736	0.265622	1.4766	0.788681	0.0706649	0.0680515	0.0806279	0.236253	0.12248	0.839585	0.391685	0.695875	0.750971	0.261109	0.123228	0.386371	0.196399	0.239278	0.0510305	0.117728	0.417988	0.133895	0.708901	0.110903	0.0969699	0.590544	0.125681	0.168606	0.153034	0.191587	0.0267101	0.174478	0.382694	0.260834	0.291503	0.347469	0.176509	2.80944	0.299548	0.153496	0.081462	0.146852	0.33117	0.319318	0.0613725	0.137354	0.279088	0.5417	0.141089
Blood Flow	0.090103	0.22546	1.01621	0.606198	0.0668433	0.0621578	0.0736524	0.221345	0.11236	0.766684	0.357009	0.636526	0.70421	0.233365	0.107367	0.343347	0.19037	0.220772	0.045575	0.0997415	0.359083	0.11703	0.613291	0.102206	0.0830007	0.485071	0.119776	0.146657	0.134881	0.178597	0.0247773	0.166214	0.269977	0.210263	0.262517	0.32179	0.167534	2.31288	0.235034	0.14246	0.0765014	0.139168	0.307716	0.270363	0.0556369	0.118946	0.254075	0.437797	0.13251
Insulin resistance	0.0951965	0.269794	1.78377	0.867306	0.0697996	0.0687736	0.090171	0.2567	0.120719	0.860119	0.424009	0.98293	1.06272	0.283824	0.125722	0.427074	0.197078	0.260766	0.0489224	0.128436	0.464152	0.155417	0.8003	0.108555	0.105766	0.636373	0.131044	0.157128	0.168929	0.190195	0.0251322	0.211696	0.438985	0.305974	0.339595	0.377838	0.179216	3.7056	0.318669	0.159371	0.077985	0.158925	0.378923	0.308172	0.0570525	0.134202	0.254301	0.641978	0.134092
mTOR concentration	0.121593	0.250946	1.26312	0.725681	0.079475	0.076481	0.0859014	0.267096	0.134554	0.947206	0.426532	0.656075	0.69855	0.268271	0.121616	0.409787	0.200839	0.24656	0.0573471	0.116136	0.418687	0.133666	0.731613	0.125099	0.105029	0.574943	0.146523	0.185257	0.162608	0.208596	0.0336925	0.187266	0.33213	0.247568	0.292365	0.368783	0.212741	2.42651	0.282383	0.151877	0.0887359	0.153901	0.343493	0.336965	0.0722896	0.151815	0.341837	0.503044	0.173267
mTORC1 insensitivity	0.047044	0.209667	1.11257	0.596871	0.0513718	0.056051	0.0524934	0.135357	0.0870886	0.551032	0.257181	0.599428	0.487511	0.194769	0.104151	0.229098	0.174122	0.178102	0.0309532	0.0941895	0.298336	0.0834206	0.399897	0.0736687	0.0599139	0.410012	0.0894698	0.0945153	0.103748	0.141311	0.0139248	0.135284	0.245794	0.197927	0.244608	0.280119	0.125892	2.00256	0.191567	0.118347	0.059797	0.120285	0.263656	0.195762	0.0369189	0.0822863	0.14112	0.415744	0.0811421
p70S6K concentration	0.0559317	0.219008	1.16379	0.629541	0.0559932	0.0592264	0.0585486	0.166869	0.0958706	0.633548	0.297354	0.626338	0.540909	0.214768	0.106643	0.277589	0.177632	0.193244	0.0344529	0.0985264	0.321105	0.0945922	0.482222	0.0829502	0.0690057	0.457848	0.0987223	0.111966	0.116647	0.152956	0.0170494	0.145801	0.272222	0.207892	0.259621	0.302153	0.135047	2.10526	0.218539	0.128133	0.0626959	0.122658	0.268875	0.220626	0.0422774	0.0884803	0.1807	0.446769	0.0949363
Combined (no comp. sig.)	0.0470199	0.222499	1.30531	0.706851	0.0528171	0.0658198	0.0554228	0.148356	0.0959043	0.617779	0.288307	0.813401	0.522604	0.203688	0.117758	0.240091	0.172938	0.183187	0.0326939	0.102417	0.348147	0.0824424	0.455288	0.0761684	0.0689844	0.427026	0.107129	0.0983701	0.112766	0.147836	0.0153209	0.167059	0.258066	0.221766	0.292989	0.309843	0.135473	2.0649	0.200534	0.114444	0.0597891	0.125103	0.289964	0.211059	0.038984	0.0882228	0.164181	0.453642	0.0844219
[truncated: 51 more columns]

## Sheet: p70S6K_conc
	VP_1	VP_2	VP_3	VP_4	VP_5	VP_6	VP_7	VP_8	VP_9	VP_10	VP_11	VP_12	VP_13	VP_14	VP_15	VP_16	VP_17	VP_18	VP_19	VP_20	VP_21	VP_22	VP_23	VP_24	VP_25	VP_26	VP_27	VP_28	VP_29	VP_30	VP_31	VP_32	VP_33	VP_34	VP_35	VP_36	VP_37	VP_38	VP_39	VP_40	VP_41	VP_42	VP_43	VP_44	VP_45	VP_46	VP_47	VP_48	VP_49
Splanchnic Extraction	0.074411	0.244811	1.36662	0.721132	0.060454	0.0623988	0.0666246	0.175563	0.104579	0.687904	0.316384	0.648536	0.621359	0.225341	0.117513	0.297311	0.186017	0.208384	0.0420592	0.107906	0.364422	0.107889	0.541237	0.0907848	0.0776898	0.501754	0.105721	0.130274	0.126663	0.165918	0.0198168	0.152483	0.324683	0.237015	0.266517	0.309899	0.154014	2.49586	0.246796	0.13453	0.071939	0.137207	0.306117	0.260125	0.0487683	0.11382	0.202987	0.484407	0.11032
Blood Flow	0.066536	0.208953	0.943421	0.555102	0.0575393	0.0570901	0.0613123	0.166184	0.0971792	0.629699	0.28999	0.593432	0.585135	0.201748	0.10283	0.266779	0.181307	0.193668	0.0381832	0.0914643	0.31434	0.0948901	0.467723	0.0844713	0.06696	0.412418	0.101925	0.114943	0.11176	0.156789	0.0187028	0.146133	0.232101	0.191594	0.240368	0.287345	0.146458	2.0583	0.193153	0.125727	0.0686266	0.130875	0.286198	0.221693	0.0449891	0.100389	0.187373	0.394407	0.104882
Insulin resistance	0.0704488	0.249891	1.64698	0.794745	0.060374	0.0634203	0.0752347	0.194474	0.104646	0.712286	0.347551	0.915725	0.88242	0.246804	0.120305	0.330372	0.187708	0.227918	0.0409717	0.118713	0.41062	0.126588	0.624168	0.0903355	0.0857603	0.542114	0.112593	0.123599	0.142159	0.167446	0.0190104	0.188361	0.371305	0.279053	0.313043	0.340689	0.15791	3.29364	0.26471	0.139951	0.0700478	0.149008	0.353577	0.255536	0.0462809	0.11418	0.186913	0.570623	0.106137
mTOR concentration	0.0852016	0.228386	1.16841	0.657791	0.0659595	0.0692003	0.0687517	0.194724	0.11231	0.764995	0.33807	0.61331	0.561501	0.226898	0.114553	0.311345	0.18641	0.210368	0.0463423	0.104316	0.355976	0.104215	0.54347	0.0989041	0.0823529	0.480431	0.120708	0.139513	0.13075	0.17486	0.0244408	0.159917	0.279564	0.220812	0.265346	0.322101	0.17757	2.11178	0.227566	0.130878	0.0755973	0.139734	0.308403	0.266443	0.0556261	0.121126	0.248101	0.451843	0.132396
mTORC1 insensitivity	0.0349053	0.198788	1.0516	0.563634	0.046977	0.0535843	0.044204	0.108825	0.0788617	0.487092	0.221558	0.573433	0.399734	0.179135	0.100918	0.188969	0.168707	0.161938	0.0268999	0.0895023	0.270952	0.0693375	0.32333	0.0649727	0.0504801	0.368442	0.0802265	0.078179	0.091213	0.12806	0.0107834	0.123641	0.218707	0.183978	0.234057	0.263473	0.11094	1.75573	0.169997	0.108702	0.0545776	0.111787	0.244035	0.170009	0.0311501	0.0685436	0.10928	0.385512	0.0678496
p70S6K concentration	0.047044	0.209667	1.11257	0.596871	0.0513718	0.056051	0.0524934	0.135357	0.0870886	0.551032	0.257181	0.599428	0.487511	0.194769	0.104151	0.229098	0.174122	0.178102	0.0309532	0.0941895	0.298336	0.0834206	0.399897	0.0736687	0.0599139	0.410012	0.0894698	0.0945153	0.103748	0.141311	0.0139248	0.135284	0.245794	0.197927	0.244608	0.280119	0.125892	2.00256	0.191567	0.118347	0.059797	0.120285	0.263656	0.195762	0.0369189	0.0822863	0.14112	0.415744	0.0811421
Combined (no comp. sig.)	0.0362816	0.21413	1.26014	0.679874	0.0486175	0.0634085	0.0484212	0.125291	0.0880904	0.559068	0.256724	0.793118	0.454079	0.190076	0.114931	0.205973	0.167921	0.169766	0.0289186	0.0983603	0.323926	0.0713848	0.388392	0.0675867	0.0613969	0.39425	0.0985258	0.0819799	0.101973	0.133896	0.0120549	0.156154	0.237672	0.210318	0.283848	0.293867	0.120916	1.90576	0.182973	0.10718	0.0546523	0.117829	0.273615	0.186494	0.0329531	0.0755958	0.133575	0.43256	0.071797
[truncated: 51 more columns]

## Sheet: comb_4_5
	VP_1	VP_2	VP_3	VP_4	VP_5	VP_6	VP_7	VP_8	VP_9	VP_10	VP_11	VP_12	VP_13	VP_14	VP_15	VP_16	VP_17	VP_18	VP_19	VP_20	VP_21	VP_22	VP_23	VP_24	VP_25	VP_26	VP_27	VP_28	VP_29	VP_30	VP_31	VP_32	VP_33	VP_34	VP_35	VP_36	VP_37	VP_38	VP_39	VP_40	VP_41	VP_42	VP_43	VP_44	VP_45	VP_46	VP_47	VP_48	VP_49
Splanchnic Extraction	0.0800578	0.263422	1.4982	0.764019	0.0616568	0.0594766	0.0760262	0.209943	0.109706	0.706746	0.345677	0.727524	0.801699	0.252603	0.115805	0.363534	0.193871	0.230575	0.0434881	0.113365	0.400729	0.1329	0.650645	0.0962898	0.088315	0.582935	0.105037	0.144516	0.142004	0.175648	0.0200078	0.165441	0.384638	0.260579	0.280669	0.325672	0.147106	3.0723	0.29701	0.156458	0.0756197	0.136485	0.312126	0.279352	0.0490374	0.115181	0.210135	0.532401	0.111364
Blood Flow	0.0680748	0.222156	1.0132	0.575702	0.0583738	0.0554623	0.0689053	0.195843	0.101349	0.638442	0.312082	0.665098	0.752215	0.224741	0.10229	0.318146	0.189817	0.212117	0.0388616	0.0951994	0.342005	0.114556	0.554547	0.0892852	0.0735176	0.471496	0.100258	0.125861	0.123651	0.16551	0.0185234	0.158216	0.262793	0.207576	0.251537	0.300261	0.13897	2.5171	0.228711	0.145198	0.0721705	0.129663	0.29014	0.232543	0.0446758	0.0985978	0.190671	0.42385	0.104618
Insulin resistance	0.0735447	0.269429	1.82777	0.851467	0.0611971	0.0598372	0.0881964	0.237069	0.109972	0.735908	0.38588	1.03451	1.15306	0.278411	0.118213	0.41968	0.19419	0.255677	0.0425604	0.125021	0.455122	0.159385	0.767259	0.0946921	0.100191	0.637712	0.110492	0.136388	0.160797	0.176634	0.019023	0.206147	0.448779	0.310132	0.332547	0.359243	0.151295	4.07369	0.319247	0.163661	0.073078	0.148873	0.363407	0.273448	0.0458981	0.115561	0.190522	0.639983	0.105949
mTOR concentration	0.0923497	0.241988	1.28674	0.698617	0.0676479	0.0643837	0.0769789	0.226615	0.114136	0.791108	0.371372	0.677386	0.739198	0.249183	0.113355	0.3671	0.192102	0.230529	0.0464184	0.109663	0.384096	0.126829	0.653644	0.104174	0.0900008	0.541305	0.119953	0.150609	0.144799	0.180828	0.0245711	0.171342	0.330678	0.23957	0.280295	0.335897	0.169795	2.68484	0.265403	0.148329	0.0765592	0.142686	0.319995	0.284614	0.0561079	0.123713	0.25293	0.504995	0.132685
mTORC1 insensitivity	0.0386509	0.210846	1.11574	0.577633	0.0477847	0.0509088	0.0517802	0.126359	0.0833504	0.479688	0.234332	0.61868	0.535525	0.194467	0.100505	0.223176	0.178507	0.177813	0.0284809	0.0930057	0.297708	0.086298	0.381078	0.0695833	0.0565873	0.40948	0.0790121	0.0881047	0.100588	0.139885	0.01127	0.133673	0.247183	0.200846	0.237549	0.271392	0.113205	2.20631	0.19459	0.123368	0.0609546	0.116732	0.258783	0.181409	0.0323566	0.0743978	0.110298	0.402471	0.0694559
p70S6K concentration	0.0420824	0.216762	1.15376	0.601501	0.0502709	0.0529242	0.0549835	0.148996	0.0884554	0.535141	0.262473	0.643417	0.560739	0.209988	0.101638	0.260884	0.179621	0.187486	0.0301225	0.095613	0.310479	0.0932756	0.440461	0.0746744	0.062279	0.448422	0.0839726	0.0985371	0.109112	0.145682	0.0128238	0.140143	0.266688	0.206015	0.250613	0.287076	0.115767	2.20238	0.21662	0.131036	0.0615475	0.115694	0.256223	0.195363	0.0349005	0.0751379	0.134403	0.42882	0.0763833
Combined (no comp. sig.)	0.0379191	0.218203	1.31245	0.689867	0.0485695	0.056772	0.0519743	0.132076	0.0862326	0.543414	0.262642	0.825301	0.553165	0.19807	0.111586	0.223721	0.172172	0.178343	0.0283283	0.100559	0.336002	0.082114	0.431492	0.0693671	0.0607837	0.411113	0.0921796	0.0862003	0.106402	0.138837	0.0118844	0.161869	0.257334	0.219979	0.286999	0.296877	0.117182	2.197	0.195461	0.11434	0.0562134	0.120598	0.283016	0.192301	0.0331972	0.0774382	0.121068	0.445984	0.069126
[truncated: 51 more columns]

## Sheet: comb_4_6
	VP_1	VP_2	VP_3	VP_4	VP_5	VP_6	VP_7	VP_8	VP_9	VP_10	VP_11	VP_12	VP_13	VP_14	VP_15	VP_16	VP_17	VP_18	VP_19	VP_20	VP_21	VP_22	VP_23	VP_24	VP_25	VP_26	VP_27	VP_28	VP_29	VP_30	VP_31	VP_32	VP_33	VP_34	VP_35	VP_36	VP_37	VP_38	VP_39	VP_40	VP_41	VP_42	VP_43	VP_44	VP_45	VP_46	VP_47	VP_48	VP_49
Splanchnic Extraction	0.0610546	0.247077	1.39467	0.705689	0.0549166	0.0555635	0.0659302	0.162205	0.0975459	0.592506	0.287413	0.677838	0.695668	0.222802	0.112251	0.28805	0.187865	0.20679	0.0376168	0.106115	0.361274	0.11197	0.514047	0.0829351	0.0738741	0.503697	0.0919811	0.117337	0.121913	0.159495	0.015721	0.14919	0.333305	0.242498	0.258538	0.297042	0.135769	2.8645	0.250281	0.140022	0.070545	0.132445	0.29953	0.237458	0.0413077	0.102042	0.157301	0.477614	0.0916307
Blood Flow	0.0537931	0.209645	0.947149	0.534097	0.0523611	0.0520158	0.0601826	0.152951	0.0913106	0.537671	0.261248	0.620166	0.656325	0.199088	0.099604	0.254914	0.184801	0.191713	0.034215	0.0893204	0.310337	0.0972232	0.439172	0.0778559	0.0620308	0.40934	0.0888223	0.104223	0.106492	0.152217	0.0148441	0.143505	0.231348	0.194049	0.232124	0.274486	0.128518	2.34503	0.193628	0.130942	0.0682315	0.126416	0.27995	0.199792	0.0383765	0.0890562	0.145543	0.383289	0.0873343
Insulin resistance	0.0582585	0.253705	1.69938	0.78744	0.0550468	0.0561224	0.077053	0.186206	0.0989584	0.624007	0.324441	0.963346	1.00891	0.246371	0.114868	0.333664	0.188908	0.229657	0.0373793	0.117698	0.414787	0.13547	0.617764	0.0827697	0.0846777	0.550859	0.0985118	0.112839	0.139746	0.162364	0.0152789	0.187982	0.387636	0.289304	0.307803	0.330044	0.140678	3.82224	0.27024	0.146446	0.0690957	0.145099	0.351105	0.236721	0.039489	0.104884	0.144805	0.570711	0.0884091
mTOR concentration	0.0679765	0.224221	1.19244	0.640162	0.0583697	0.0592633	0.0642058	0.170023	0.098812	0.650955	0.302101	0.631406	0.614743	0.215829	0.108581	0.284655	0.182988	0.201998	0.0388983	0.100874	0.337404	0.102997	0.500829	0.0862554	0.0728364	0.460749	0.102257	0.118098	0.120583	0.158908	0.0185551	0.151024	0.282337	0.218467	0.25701	0.300856	0.14911	2.38978	0.219112	0.130684	0.0687929	0.134245	0.297908	0.234216	0.0454007	0.104752	0.185953	0.452544	0.104939
mTORC1 insensitivity	0.0298542	0.200248	1.0479	0.544713	0.0445498	0.0490454	0.0440746	0.103163	0.076769	0.427423	0.203825	0.587056	0.439733	0.18017	0.0978737	0.184328	0.174617	0.162659	0.0251027	0.0889317	0.273217	0.0724562	0.312258	0.0632985	0.0479251	0.36866	0.0720964	0.0753505	0.0895878	0.13007	0.00904498	0.12349	0.219125	0.187115	0.227399	0.257723	0.102806	1.92084	0.173863	0.113614	0.05721	0.110036	0.242432	0.161187	0.0283748	0.0639334	0.0866405	0.369797	0.0596934
p70S6K concentration	0.0386509	0.210846	1.11574	0.577633	0.0477847	0.0509088	0.0517802	0.126359	0.0833504	0.479688	0.234332	0.61868	0.535525	0.194467	0.100505	0.223176	0.178507	0.177813	0.0284809	0.0930057	0.297708	0.086298	0.381078	0.0695833	0.0565873	0.40948	0.0790121	0.0881047	0.100588	0.139885	0.01127	0.133673	0.247183	0.200846	0.237549	0.271392	0.113205	2.20631	0.19459	0.123368	0.0609546	0.116732	0.258783	0.181409	0.0323566	0.0743978	0.110298	0.402471	0.0694559
Combined (no comp. sig.)	0.0303739	0.210288	1.26086	0.66322	0.0455486	0.0549248	0.0458511	0.112456	0.0799356	0.494975	0.235908	0.800611	0.477805	0.186445	0.109143	0.191736	0.168636	0.166127	0.025283	0.0971694	0.314766	0.0717326	0.372188	0.0632788	0.0537722	0.3809	0.08552	0.0739903	0.0973072	0.128878	0.00958558	0.152739	0.235915	0.209287	0.278441	0.28425	0.10699	2.01063	0.179326	0.107556	0.0526174	0.114535	0.269636	0.173576	0.0290684	0.0680988	0.0973271	0.422037	0.0598435
[truncated: 51 more columns]

## Sheet: comb_5_6
	VP_1	VP_2	VP_3	VP_4	VP_5	VP_6	VP_7	VP_8	VP_9	VP_10	VP_11	VP_12	VP_13	VP_14	VP_15	VP_16	VP_17	VP_18	VP_19	VP_20	VP_21	VP_22	VP_23	VP_24	VP_25	VP_26	VP_27	VP_28	VP_29	VP_30	VP_31	VP_32	VP_33	VP_34	VP_35	VP_36	VP_37	VP_38	VP_39	VP_40	VP_41	VP_42	VP_43	VP_44	VP_45	VP_46	VP_47	VP_48	VP_49
Splanchnic Extraction	0.171045	0.304981	1.671	0.900985	0.0909394	0.0763765	0.110642	0.331987	0.153669	1.08641	0.50867	0.772283	1.03658	0.315194	0.135095	0.524345	0.222776	0.297455	0.0724515	0.136475	0.523692	0.184808	0.973803	0.147458	0.133251	0.722336	0.162621	0.235567	0.199186	0.238232	0.0398651	0.215142	0.481565	0.313244	0.323559	0.400237	0.235357	3.74884	0.378039	0.185106	0.108057	0.18018	0.41744	0.428082	0.0859189	0.203642	0.398578	0.628796	0.207388
Blood Flow	0.148342	0.257578	1.14497	0.693473	0.0853466	0.0696806	0.100555	0.309829	0.139591	0.996271	0.463176	0.706916	0.973411	0.281692	0.117011	0.465513	0.213964	0.272954	0.0641058	0.11589	0.451288	0.161468	0.854304	0.135056	0.113747	0.594508	0.153093	0.20463	0.175792	0.219782	0.0365502	0.204247	0.335739	0.25228	0.291212	0.370574	0.222527	3.05954	0.29878	0.170515	0.0994354	0.168912	0.385683	0.365768	0.0769435	0.175137	0.362039	0.503622	0.192924
Insulin resistance	0.155811	0.308876	2.03477	0.992533	0.0887671	0.0767413	0.123157	0.35567	0.149755	1.10496	0.545212	1.09507	1.48582	0.339861	0.137413	0.579115	0.221783	0.323623	0.0685958	0.147121	0.57414	0.212819	1.09008	0.142414	0.144305	0.77916	0.165962	0.218179	0.2161	0.233746	0.0371032	0.255927	0.557012	0.367303	0.37348	0.430455	0.236267	5.02143	0.399255	0.19209	0.101729	0.195624	0.471058	0.410519	0.0788538	0.19545	0.363801	0.752783	0.195545
mTOR concentration	0.196399	0.288404	1.40937	0.827761	0.103479	0.0864959	0.116803	0.373134	0.169591	1.23097	0.552867	0.717138	0.950803	0.327386	0.13377	0.554159	0.231101	0.307767	0.0809212	0.136352	0.528167	0.184703	1.01179	0.167886	0.142409	0.704258	0.188475	0.259157	0.212737	0.262116	0.0492371	0.231603	0.413647	0.296585	0.326197	0.430335	0.284097	3.09703	0.360309	0.183825	0.118364	0.188992	0.43406	0.457221	0.100779	0.222137	0.480288	0.573789	0.251964
mTORC1 insensitivity	0.0679765	0.224221	1.19244	0.640162	0.0583697	0.0592633	0.0642058	0.170023	0.098812	0.650955	0.302101	0.631406	0.614743	0.215829	0.108581	0.284655	0.182988	0.201998	0.0388983	0.100874	0.337404	0.102997	0.500829	0.0862554	0.0728364	0.460749	0.102257	0.118098	0.120583	0.158908	0.0185551	0.151024	0.282337	0.218467	0.25701	0.300856	0.14911	2.38978	0.219112	0.130684	0.0687929	0.134245	0.297908	0.234216	0.0454007	0.104752	0.185953	0.452544	0.104939
p70S6K concentration	0.0923497	0.241988	1.28674	0.698617	0.0676479	0.0643837	0.0769789	0.226615	0.114136	0.791108	0.371372	0.677386	0.739198	0.249183	0.113355	0.3671	0.192102	0.230529	0.0464184	0.109663	0.384096	0.126829	0.653644	0.104174	0.0900008	0.541305	0.119953	0.150609	0.144799	0.180828	0.0245711	0.171342	0.330678	0.23957	0.280295	0.335897	0.169795	2.68484	0.265403	0.148329	0.0765592	0.142686	0.319995	0.284614	0.0561079	0.123713	0.25293	0.504995	0.132685
Combined (no comp. sig.)	0.0648681	0.233326	1.36368	0.741458	0.0592595	0.0689583	0.0648351	0.17763	0.107004	0.708992	0.326891	0.837175	0.621502	0.221793	0.121503	0.287787	0.180683	0.202969	0.0401857	0.108052	0.381348	0.097773	0.541479	0.0880353	0.0791635	0.466634	0.118768	0.120977	0.126799	0.165165	0.0199149	0.181241	0.284859	0.237887	0.303613	0.329024	0.156725	2.30599	0.222727	0.123684	0.0680397	0.136457	0.317566	0.246193	0.0474858	0.10749	0.207309	0.47929	0.106202
[truncated: 51 more columns]

[truncated: 3 more sheets: comb_1_4_6, comb_4_5_6, comb_1_4_5_6]
