# Supplementary material for: Multifactorial nature of anabolic resistance in ageing skeletal muscle: A systems modelling study
Source: J Physiol. 2026 Jul 17;604(15):6405–39. doi: 10.1113/JP290799 (PMC13423136; doi:10.1113/JP290799)
Supplement: Supplementary file 2 — Supporting Information [file TJP-604-6405-s002.zip › tjp70679-sup-0008-SuppMat.xlsx]

## Sheet: pathologicalBaseline
	VP_1	VP_2	VP_3	VP_4	VP_5	VP_6	VP_7	VP_8	VP_9	VP_10	VP_11	VP_12	VP_13	VP_14	VP_15	VP_16	VP_17	VP_18	VP_19	VP_20	VP_21	VP_22	VP_23	VP_24	VP_25	VP_26	VP_27	VP_28	VP_29	VP_30	VP_31	VP_32	VP_33	VP_34	VP_35	VP_36	VP_37	VP_38	VP_39	VP_40	VP_41	VP_42	VP_43	VP_44	VP_45	VP_46	VP_47	VP_48	VP_49
Splanchnic Extraction	1.0218	0.34981	0.64039	0.19723	0.59275	0.095502	0.30723	0.64794	0.097967	0.37605	0.25934	0.12955	0.99917	0.29791	0.11398	0.30245	0.75053	0.344	0.2394	0.72919	0.45962	0.86363	0.70219	0.43103	0.39513	0.22993	0.34662	0.26145	0.5452	0.1093	0.24166	0.24658	0.48558	0.24595	0.3476	0.1706	0.27612	0.8983	0.83084	0.5633	0.38373	0.47445	0.75397	0.46066	0.22234	0.52548	0.19101	0.50055	0.52215
Blood Flow	1.2732	0.43344	0.66029	0.23737	0.66858	0.11181	0.35919	0.74536	0.1304	0.44591	0.31285	0.15028	1.1603	0.33397	0.14582	0.36911	0.87424	0.40105	0.31575	0.83835	0.5741	0.99245	0.89756	0.51256	0.48085	0.25866	0.42619	0.34674	0.62183	0.14155	0.30047	0.29862	0.54392	0.28118	0.42625	0.19264	0.30258	0.90343	0.92884	0.63852	0.49525	0.57089	0.88553	0.59672	0.28145	0.68821	0.24517	0.54251	0.60422
Insulin resistance	1.3053	0.45874	0.79542	0.26162	0.70794	0.11851	0.38041	0.78064	0.13687	0.47176	0.33068	0.17075	1.2717	0.35218	0.15376	0.38302	0.90951	0.41675	0.32788	0.87406	0.61401	1.0315	0.96099	0.5308	0.50809	0.2771	0.45198	0.36103	0.65059	0.14859	0.31336	0.31297	0.59009	0.29638	0.45299	0.20629	0.31851	1.1053	0.99327	0.67502	0.52026	0.5963	0.92289	0.62657	0.29008	0.71645	0.25621	0.59649	0.62498
mTOR concentration	1.1585	0.34202	0.5648	0.18659	0.56698	0.085544	0.29062	0.61719	0.09934	0.37658	0.24726	0.11285	1.0004	0.2652	0.10924	0.29283	0.74456	0.31851	0.25748	0.7085	0.47541	0.85077	0.78355	0.41646	0.38218	0.2001	0.34165	0.28195	0.50535	0.11004	0.23799	0.23479	0.45136	0.22077	0.33714	0.1502	0.24363	0.73662	0.7996	0.52676	0.41405	0.47314	0.761	0.50859	0.2215	0.59044	0.19598	0.44573	0.50099
mTORC1 insensitivity	0.88313	0.19648	0.34803	0.10556	0.38182	0.048335	0.17695	0.37567	0.055339	0.2147	0.13855	0.062701	0.68407	0.164	0.058869	0.16837	0.50457	0.19821	0.16597	0.48374	0.2865	0.59163	0.50405	0.26684	0.20998	0.11013	0.19411	0.17512	0.31348	0.064347	0.14654	0.14132	0.28212	0.13423	0.20476	0.085765	0.14137	0.45151	0.52577	0.33675	0.26656	0.3014	0.52622	0.3293	0.13734	0.3888	0.10378	0.26859	0.32202
p70S6K concentration	1.0676	0.31028	0.51101	0.16763	0.52038	0.079347	0.25876	0.56867	0.089577	0.31798	0.22249	0.10444	0.89456	0.24581	0.097599	0.25981	0.66899	0.28596	0.22324	0.65654	0.42312	0.7824	0.70327	0.38214	0.34394	0.18209	0.3078	0.25403	0.4654	0.099399	0.21663	0.21196	0.41287	0.19548	0.32326	0.13977	0.20763	0.6372	0.75126	0.48865	0.36256	0.40269	0.65729	0.45603	0.20003	0.51542	0.1693	0.40926	0.44438
Combined (no comp. sig.)	0.39977	0.05436	0.14053	0.033567	0.15485	0.015147	0.05727	0.1282	0.014825	0.078486	0.045129	0.021129	0.29681	0.063546	0.01481	0.058043	0.19772	0.072652	0.054961	0.19985	0.090334	0.2529	0.19333	0.10216	0.056574	0.036568	0.055278	0.059492	0.11224	0.020448	0.049758	0.048815	0.10341	0.048288	0.070729	0.029986	0.048783	0.19129	0.20518	0.12247	0.08633	0.10118	0.22121	0.11696	0.048138	0.1309	0.030614	0.10098	0.12417
[truncated: 52 more columns]

## Sheet: splanchnicExtr
	VP_1	VP_2	VP_3	VP_4	VP_5	VP_6	VP_7	VP_8	VP_9	VP_10	VP_11	VP_12	VP_13	VP_14	VP_15	VP_16	VP_17	VP_18	VP_19	VP_20	VP_21	VP_22	VP_23	VP_24	VP_25	VP_26	VP_27	VP_28	VP_29	VP_30	VP_31	VP_32	VP_33	VP_34	VP_35	VP_36	VP_37	VP_38	VP_39	VP_40	VP_41	VP_42	VP_43	VP_44	VP_45	VP_46	VP_47	VP_48	VP_49
Splanchnic Extraction	1.30593	0.455464	0.723783	0.251216	0.708109	0.118584	0.380196	0.778353	0.136925	0.466098	0.326685	0.157658	1.20239	0.350064	0.153422	0.380475	0.908715	0.414842	0.328924	0.87091	0.602726	1.02605	0.928502	0.530972	0.508354	0.271437	0.451314	0.361122	0.647674	0.148245	0.314005	0.310216	0.579507	0.292444	0.446324	0.204065	0.318198	0.972277	0.984958	0.673567	0.520511	0.594417	0.910493	0.623604	0.290165	0.714836	0.256705	0.580815	0.625744
Blood Flow	1.45074	0.500589	0.713747	0.27522	0.730146	0.124698	0.399774	0.816589	0.158045	0.50272	0.353208	0.166635	1.27826	0.361559	0.172479	0.417475	0.964522	0.440899	0.380697	0.916716	0.677383	1.08178	1.06238	0.569828	0.550128	0.281796	0.491501	0.417783	0.677129	0.16766	0.345766	0.336664	0.596089	0.30694	0.487814	0.210605	0.324107	0.943341	1.01399	0.697511	0.591172	0.643654	0.976361	0.712151	0.323941	0.82419	0.289261	0.585991	0.66123
Insulin resistance	1.49359	0.531792	0.844087	0.301215	0.776	0.132754	0.425118	0.857646	0.167118	0.533664	0.374561	0.188729	1.39982	0.382021	0.182873	0.433926	1.00682	0.45914	0.398128	0.957825	0.726071	1.12654	1.13597	0.592049	0.584316	0.301571	0.524387	0.437886	0.709936	0.177139	0.362453	0.353704	0.64623	0.323531	0.519619	0.226098	0.34205	1.1422	1.08615	0.739822	0.626051	0.675206	1.01953	0.751985	0.335159	0.863499	0.304599	0.643938	0.686214
mTOR concentration	1.3248	0.398324	0.609054	0.216838	0.621625	0.0958239	0.325533	0.67864	0.121383	0.424933	0.280325	0.125844	1.10857	0.28794	0.130243	0.331906	0.824624	0.351283	0.312604	0.777221	0.564027	0.930143	0.931101	0.464753	0.439894	0.218372	0.396261	0.341819	0.552241	0.131273	0.275171	0.265873	0.496246	0.241674	0.38767	0.164755	0.261625	0.77155	0.874978	0.578061	0.49829	0.536371	0.842271	0.61089	0.256147	0.711995	0.231965	0.482369	0.549752
mTORC1 insensitivity	1.01242	0.2306	0.376767	0.12363	0.419057	0.0541818	0.199161	0.41528	0.0679788	0.245274	0.158314	0.0699765	0.761863	0.178452	0.0704365	0.192097	0.559414	0.219157	0.201739	0.531358	0.342454	0.648024	0.609265	0.29853	0.2427	0.120787	0.225804	0.213673	0.343698	0.0770821	0.169297	0.160526	0.311255	0.147254	0.235865	0.0942778	0.152174	0.47515	0.576082	0.370344	0.321174	0.342352	0.584558	0.399517	0.159303	0.471966	0.124213	0.29091	0.354312
p70S6K concentration	1.21938	0.360194	0.550713	0.194742	0.569826	0.0887816	0.288925	0.625807	0.109246	0.36165	0.25266	0.116192	0.990269	0.266877	0.115693	0.295114	0.738766	0.315064	0.269872	0.718955	0.501356	0.854033	0.841187	0.42599	0.394836	0.19885	0.356424	0.307972	0.508154	0.118284	0.249704	0.2395	0.453449	0.213478	0.371685	0.153362	0.222663	0.667021	0.821893	0.535373	0.433451	0.453774	0.725434	0.548579	0.230823	0.618587	0.201621	0.44256	0.487737
Combined (no comp. sig.)	0.504609	0.0718103	0.158014	0.0426405	0.183563	0.0185826	0.071604	0.154682	0.0205318	0.0970193	0.0567546	0.0250516	0.355434	0.0745046	0.0197832	0.0728504	0.237126	0.0874449	0.0742592	0.237743	0.117202	0.299486	0.258488	0.125314	0.0725277	0.0433062	0.0708107	0.0815457	0.133527	0.0272183	0.0631504	0.0610696	0.123513	0.0571951	0.0892968	0.0354774	0.0558614	0.207541	0.240072	0.146092	0.11408	0.125129	0.266668	0.158865	0.0625693	0.17668	0.0406395	0.115422	0.147929
[truncated: 51 more columns]

## Sheet: bloodFlow
	VP_1	VP_2	VP_3	VP_4	VP_5	VP_6	VP_7	VP_8	VP_9	VP_10	VP_11	VP_12	VP_13	VP_14	VP_15	VP_16	VP_17	VP_18	VP_19	VP_20	VP_21	VP_22	VP_23	VP_24	VP_25	VP_26	VP_27	VP_28	VP_29	VP_30	VP_31	VP_32	VP_33	VP_34	VP_35	VP_36	VP_37	VP_38	VP_39	VP_40	VP_41	VP_42	VP_43	VP_44	VP_45	VP_46	VP_47	VP_48	VP_49
Splanchnic Extraction	1.02961	0.358781	0.678074	0.204611	0.60982	0.0982889	0.315894	0.66023	0.0998311	0.383733	0.264434	0.132392	1.01362	0.305345	0.116977	0.30663	0.764235	0.349755	0.243376	0.743559	0.470876	0.877418	0.71184	0.437712	0.405704	0.238369	0.355566	0.265571	0.555741	0.111189	0.246385	0.250764	0.505307	0.251737	0.355082	0.175504	0.283558	0.939957	0.861117	0.578006	0.391033	0.483172	0.762939	0.468993	0.225056	0.532509	0.19424	0.524045	0.530084
Blood Flow	1.30593	0.455464	0.723783	0.251216	0.708109	0.118584	0.380196	0.778353	0.136925	0.466098	0.326685	0.157658	1.20239	0.350064	0.153422	0.380475	0.908715	0.414842	0.328924	0.87091	0.602726	1.02605	0.928502	0.530972	0.508354	0.271437	0.451314	0.361122	0.647674	0.148245	0.314005	0.310216	0.579507	0.292444	0.446324	0.204065	0.318198	0.972277	0.984958	0.673567	0.520511	0.594417	0.910493	0.623604	0.290165	0.714836	0.256705	0.580815	0.625744
Insulin resistance	1.32191	0.473401	0.876292	0.275796	0.732148	0.122665	0.393515	0.799242	0.140748	0.485988	0.339248	0.176257	1.29974	0.362753	0.158886	0.390675	0.931023	0.42548	0.335884	0.895552	0.635761	1.0524	0.98378	0.541347	0.525628	0.288892	0.467694	0.369538	0.66658	0.152449	0.32155	0.320003	0.621568	0.305205	0.466088	0.213669	0.328495	1.18462	1.03596	0.696206	0.535207	0.611052	0.938315	0.644333	0.29503	0.731924	0.262801	0.629482	0.637095
mTOR concentration	1.17551	0.352887	0.608175	0.194622	0.58755	0.088554	0.301079	0.632776	0.102157	0.386505	0.253519	0.116144	1.02186	0.272728	0.11298	0.29821	0.763819	0.325065	0.263739	0.726341	0.491288	0.868812	0.799877	0.425091	0.395797	0.207156	0.354197	0.288486	0.517988	0.112912	0.244515	0.240217	0.472913	0.22643	0.347075	0.155369	0.251316	0.775252	0.832396	0.544319	0.426823	0.485609	0.774102	0.52247	0.225398	0.604267	0.200879	0.468025	0.511073
mTORC1 insensitivity	0.89944	0.20344	0.374822	0.110166	0.396751	0.0500116	0.18385	0.386822	0.056963	0.220835	0.142374	0.0646306	0.700991	0.168565	0.0609837	0.171696	0.519343	0.202395	0.169821	0.496932	0.297227	0.605996	0.516762	0.272761	0.218264	0.114217	0.202142	0.179227	0.322097	0.0661075	0.150855	0.144887	0.296046	0.137545	0.211474	0.0888132	0.146168	0.47441	0.549001	0.349203	0.275688	0.310265	0.536534	0.33922	0.139861	0.399714	0.10662	0.282313	0.328959
p70S6K concentration	1.0845	0.320044	0.549801	0.174855	0.539674	0.0821686	0.267904	0.583521	0.0921774	0.327558	0.228264	0.107437	0.914054	0.253075	0.100867	0.264967	0.686511	0.292007	0.229067	0.673464	0.437729	0.799288	0.718799	0.390264	0.35647	0.188544	0.319241	0.2603	0.477253	0.101947	0.222549	0.21685	0.432665	0.200523	0.332946	0.144685	0.214339	0.668719	0.783058	0.504926	0.373895	0.413244	0.668805	0.469141	0.203571	0.527858	0.174039	0.429518	0.454009
Combined (no comp. sig.)	0.412178	0.0574856	0.158553	0.0359361	0.164433	0.0159377	0.0607402	0.134604	0.0153945	0.0814819	0.047007	0.0221741	0.308864	0.0664077	0.0155278	0.0595434	0.206763	0.0749986	0.0565544	0.208472	0.0951522	0.263133	0.20097	0.105688	0.0598051	0.0387152	0.0585521	0.0613841	0.117405	0.0212098	0.0517419	0.0506423	0.11106	0.0501497	0.0742637	0.0316343	0.051265	0.207219	0.219252	0.130027	0.0903623	0.105453	0.228133	0.121868	0.0493981	0.136359	0.0316035	0.108452	0.128299
[truncated: 51 more columns]

## Sheet: insulinRes
	VP_1	VP_2	VP_3	VP_4	VP_5	VP_6	VP_7	VP_8	VP_9	VP_10	VP_11	VP_12	VP_13	VP_14	VP_15	VP_16	VP_17	VP_18	VP_19	VP_20	VP_21	VP_22	VP_23	VP_24	VP_25	VP_26	VP_27	VP_28	VP_29	VP_30	VP_31	VP_32	VP_33	VP_34	VP_35	VP_36	VP_37	VP_38	VP_39	VP_40	VP_41	VP_42	VP_43	VP_44	VP_45	VP_46	VP_47	VP_48	VP_49
Splanchnic Extraction	1.02241	0.347281	0.587595	0.189296	0.592884	0.0955537	0.307211	0.646976	0.0980145	0.372209	0.256529	0.121533	0.957444	0.296559	0.113711	0.30091	0.750081	0.342802	0.240247	0.726978	0.452075	0.860029	0.681274	0.431226	0.395464	0.225813	0.346262	0.261553	0.543327	0.109084	0.242134	0.244963	0.478088	0.243359	0.343119	0.169094	0.275937	0.807897	0.824823	0.562287	0.383912	0.473166	0.745319	0.458305	0.222407	0.524235	0.191352	0.48929	0.522758
Blood Flow	1.27403	0.431736	0.627918	0.232143	0.668703	0.111867	0.359328	0.744984	0.130492	0.443205	0.310344	0.143107	1.12272	0.333104	0.145673	0.368289	0.87407	0.40016	0.316689	0.836976	0.568763	0.989648	0.880595	0.512861	0.48157	0.255822	0.425988	0.347068	0.620601	0.141391	0.300958	0.297399	0.53958	0.279564	0.422535	0.191457	0.302477	0.837485	0.925588	0.637826	0.495423	0.569808	0.87798	0.595469	0.281521	0.687248	0.245446	0.534205	0.604771
Insulin resistance	1.30593	0.455464	0.723783	0.251216	0.708109	0.118584	0.380196	0.778353	0.136925	0.466097	0.326685	0.157658	1.20239	0.350064	0.153422	0.380475	0.908715	0.414842	0.328924	0.87091	0.602726	1.02605	0.928502	0.530972	0.508354	0.271437	0.451314	0.361122	0.647674	0.148245	0.314005	0.310216	0.579507	0.292444	0.446324	0.204065	0.318198	0.972277	0.984958	0.673567	0.520511	0.594417	0.910493	0.623604	0.290165	0.714836	0.256705	0.580815	0.625744
mTOR concentration	1.16004	0.34048	0.53187	0.181783	0.567285	0.085639	0.291052	0.617969	0.0995126	0.374732	0.245422	0.107223	0.96942	0.264684	0.109139	0.292559	0.744154	0.318106	0.258821	0.707467	0.470921	0.8484	0.768527	0.416885	0.383315	0.197447	0.341664	0.282446	0.504512	0.109893	0.238663	0.233873	0.44721	0.219414	0.334219	0.149284	0.243684	0.677252	0.796658	0.526075	0.414378	0.472244	0.754314	0.507599	0.221603	0.589706	0.196462	0.438069	0.50186
mTORC1 insensitivity	0.886017	0.195766	0.329866	0.10315	0.382367	0.0484967	0.177702	0.377965	0.0556244	0.214844	0.137925	0.0597831	0.667414	0.164397	0.0589352	0.169271	0.504701	0.198744	0.167818	0.483982	0.284973	0.590494	0.495761	0.26757	0.211443	0.108841	0.194656	0.175995	0.31374	0.064313	0.14736	0.141185	0.280853	0.133988	0.203565	0.0854929	0.141691	0.41859	0.525675	0.336527	0.267043	0.301114	0.522636	0.329375	0.137501	0.388651	0.104283	0.26475	0.323234
p70S6K concentration	1.06822	0.308867	0.481536	0.163237	0.520423	0.0793902	0.259076	0.568988	0.08962	0.315474	0.220763	0.0992782	0.869528	0.244882	0.0974919	0.259042	0.668757	0.285199	0.22374	0.655167	0.418772	0.780297	0.689548	0.382271	0.344683	0.179716	0.307696	0.254124	0.464355	0.0992734	0.216935	0.21101	0.408943	0.194044	0.320149	0.138746	0.207532	0.588682	0.748014	0.488075	0.362666	0.402014	0.651627	0.454774	0.20007	0.514756	0.169479	0.402501	0.444722
Combined (no comp. sig.)	0.402172	0.0540799	0.130107	0.032355	0.155217	0.015246	0.0578073	0.12981	0.0149903	0.0786727	0.0448614	0.0195451	0.28636	0.0637703	0.0148483	0.058604	0.197764	0.0730395	0.0559823	0.200176	0.0895506	0.252391	0.187808	0.102641	0.0573302	0.035989	0.0555945	0.0599402	0.112539	0.0204276	0.0502441	0.04874	0.102842	0.0482013	0.0700838	0.0298752	0.0490263	0.174128	0.205514	0.122375	0.0866948	0.101079	0.21905	0.117061	0.048236	0.130899	0.0309551	0.0991343	0.125014
[truncated: 51 more columns]

## Sheet: mTOR_conc
	VP_1	VP_2	VP_3	VP_4	VP_5	VP_6	VP_7	VP_8	VP_9	VP_10	VP_11	VP_12	VP_13	VP_14	VP_15	VP_16	VP_17	VP_18	VP_19	VP_20	VP_21	VP_22	VP_23	VP_24	VP_25	VP_26	VP_27	VP_28	VP_29	VP_30	VP_31	VP_32	VP_33	VP_34	VP_35	VP_36	VP_37	VP_38	VP_39	VP_40	VP_41	VP_42	VP_43	VP_44	VP_45	VP_46	VP_47	VP_48	VP_49
Splanchnic Extraction	1.12472	0.449548	0.798307	0.258656	0.722055	0.13022	0.390762	0.792576	0.132151	0.457693	0.334758	0.177168	1.17526	0.387602	0.15351	0.388522	0.890175	0.43821	0.300564	0.871062	0.565706	1.01213	0.813613	0.537641	0.504774	0.306741	0.441595	0.329748	0.677998	0.144672	0.310819	0.31883	0.607171	0.317602	0.447799	0.228486	0.351223	1.16016	0.993543	0.699007	0.467507	0.572696	0.876551	0.552923	0.285796	0.616094	0.246314	0.629174	0.638258
Blood Flow	1.4068	0.555525	0.819983	0.310852	0.816545	0.152526	0.456109	0.912856	0.17566	0.546487	0.404254	0.205085	1.36292	0.434505	0.196207	0.47398	1.03961	0.510582	0.39639	1.00318	0.708387	1.16476	1.04229	0.639819	0.614994	0.344662	0.544799	0.43783	0.77363	0.187181	0.386969	0.385836	0.679983	0.362345	0.550082	0.25815	0.385175	1.15424	1.11552	0.793312	0.604646	0.68968	1.03026	0.71777	0.361344	0.809238	0.317841	0.683841	0.739907
Insulin resistance	1.43894	0.586156	0.992352	0.343007	0.861853	0.161498	0.482241	0.955467	0.184248	0.579539	0.427325	0.233377	1.50161	0.458084	0.206285	0.493414	1.07703	0.530424	0.411752	1.04353	0.757155	1.2085	1.11944	0.661265	0.648921	0.369226	0.576036	0.4554	0.808021	0.196126	0.403154	0.40414	0.737378	0.382127	0.583846	0.276407	0.404958	1.43158	1.18976	0.835571	0.63318	0.7184	1.07209	0.752694	0.371923	0.840272	0.332289	0.751209	0.764321
mTOR concentration	1.30593	0.455464	0.723783	0.251216	0.708109	0.118584	0.380196	0.778353	0.136925	0.466097	0.326685	0.157658	1.20239	0.350064	0.153422	0.380475	0.908715	0.414842	0.328924	0.87091	0.602726	1.02605	0.928502	0.530972	0.508354	0.271437	0.451314	0.361122	0.647674	0.148245	0.314005	0.310216	0.579507	0.292444	0.446324	0.204065	0.318198	0.972277	0.984958	0.673567	0.520511	0.594417	0.910493	0.623604	0.290165	0.714836	0.256705	0.580815	0.625744
mTORC1 insensitivity	1.05084	0.285374	0.468067	0.149723	0.496825	0.0701176	0.246458	0.514133	0.0808792	0.280405	0.195465	0.0927572	0.869619	0.224093	0.0894629	0.231997	0.657302	0.270177	0.219694	0.626364	0.39471	0.75527	0.640351	0.35697	0.309655	0.159635	0.279256	0.235101	0.429679	0.0913885	0.202203	0.196796	0.381987	0.187033	0.283996	0.122158	0.198363	0.621577	0.691581	0.457457	0.357852	0.408667	0.667388	0.427755	0.187722	0.507632	0.146425	0.367416	0.423407
p70S6K concentration	1.20113	0.404527	0.641722	0.221297	0.643599	0.109177	0.329078	0.717157	0.121844	0.400036	0.291953	0.142702	1.05788	0.323145	0.13193	0.340169	0.805713	0.367217	0.281889	0.797999	0.532846	0.932118	0.836941	0.482978	0.451343	0.245705	0.402218	0.324079	0.590505	0.131205	0.281031	0.274765	0.522595	0.251488	0.426242	0.189595	0.264822	0.802546	0.926096	0.616131	0.446024	0.487448	0.766987	0.558073	0.257521	0.612889	0.225161	0.5228	0.554102
Combined (no comp. sig.)	0.511536	0.0878713	0.201484	0.051033	0.21069	0.0232117	0.0863826	0.193802	0.0229429	0.106193	0.0678694	0.0336786	0.403052	0.0900776	0.0246962	0.0831415	0.276563	0.104228	0.0751762	0.275971	0.135906	0.345648	0.263241	0.143104	0.092146	0.0565795	0.0871837	0.0824507	0.167184	0.0301496	0.0719199	0.0717835	0.149483	0.0710337	0.104497	0.0446431	0.0727703	0.27807	0.29255	0.180167	0.124196	0.149757	0.298109	0.160199	0.0683338	0.186096	0.044586	0.147555	0.171564
[truncated: 51 more columns]

## Sheet: mTORC1_insensitivity
	VP_1	VP_2	VP_3	VP_4	VP_5	VP_6	VP_7	VP_8	VP_9	VP_10	VP_11	VP_12	VP_13	VP_14	VP_15	VP_16	VP_17	VP_18	VP_19	VP_20	VP_21	VP_22	VP_23	VP_24	VP_25	VP_26	VP_27	VP_28	VP_29	VP_30	VP_31	VP_32	VP_33	VP_34	VP_35	VP_36	VP_37	VP_38	VP_39	VP_40	VP_41	VP_42	VP_43	VP_44	VP_45	VP_46	VP_47	VP_48	VP_49
Splanchnic Extraction	1.30435	0.617585	1.12347	0.401392	0.935344	0.202311	0.53349	1.07439	0.203085	0.758665	0.520417	0.2718	1.51259	0.568737	0.224542	0.602484	1.09282	0.614905	0.41264	1.08691	0.775162	1.24137	1.16184	0.730502	0.696403	0.481776	0.620289	0.477822	0.908622	0.216966	0.434931	0.456924	0.83674	0.446037	0.640918	0.357066	0.497957	1.64994	1.27832	0.915881	0.59941	0.720973	1.08051	0.760975	0.40545	0.777435	0.408718	0.89386	0.864626
Blood Flow	1.62375	0.756579	1.13513	0.472214	1.05938	0.236126	0.619289	1.22893	0.266106	0.880424	0.617516	0.312337	1.72901	0.634611	0.283985	0.720497	1.27673	0.71156	0.539961	1.25264	0.958483	1.4265	1.42912	0.865405	0.844514	0.534224	0.761284	0.623367	1.0334	0.276757	0.540097	0.548686	0.927934	0.505111	0.784134	0.401452	0.543797	1.61265	1.43384	1.03886	0.77241	0.863892	1.2613	0.96742	0.5083	1.01045	0.513055	0.965359	0.996813
Insulin resistance	1.65354	0.794176	1.38545	0.521317	1.1113	0.249501	0.651953	1.28131	0.278103	0.928067	0.650569	0.355883	1.93674	0.667844	0.29771	0.751334	1.3172	0.73839	0.559448	1.29785	1.02035	1.47625	1.53652	0.891039	0.886648	0.572975	0.800028	0.645708	1.07512	0.288863	0.560677	0.573368	1.00995	0.532623	0.829038	0.428018	0.568626	2.03246	1.52408	1.08864	0.804424	0.897084	1.31021	1.00841	0.521455	1.0433	0.532144	1.06401	1.02485
mTOR concentration	1.56748	0.662929	1.0498	0.402941	0.960286	0.192184	0.546791	1.1182	0.220963	0.807816	0.532872	0.252819	1.59993	0.535981	0.238116	0.621375	1.17653	0.610762	0.472803	1.13708	0.87702	1.31585	1.35959	0.757202	0.753268	0.449273	0.675828	0.546471	0.916403	0.23322	0.461067	0.467304	0.83276	0.432215	0.665694	0.334208	0.484457	1.43211	1.33621	0.927821	0.705628	0.791904	1.17625	0.893758	0.429933	0.947671	0.450141	0.856553	0.895406
mTORC1 insensitivity	1.30593	0.455464	0.723783	0.251216	0.708109	0.118584	0.380196	0.778353	0.136925	0.466097	0.326685	0.157658	1.20239	0.350064	0.153422	0.380475	0.908715	0.414842	0.328924	0.87091	0.602726	1.02605	0.928502	0.530972	0.508354	0.271437	0.451314	0.361122	0.647674	0.148245	0.314005	0.310216	0.579507	0.292444	0.446324	0.204065	0.318198	0.972277	0.984958	0.673567	0.520511	0.594417	0.910493	0.623604	0.290165	0.714836	0.256705	0.580815	0.625744
p70S6K concentration	1.39105	0.552304	0.886075	0.330408	0.840108	0.168252	0.438733	0.977954	0.181829	0.628348	0.439494	0.213339	1.31818	0.470875	0.187883	0.513191	0.992014	0.506936	0.378843	1.00796	0.716801	1.14865	1.12814	0.654209	0.627262	0.376412	0.565599	0.45561	0.796171	0.18799	0.390249	0.384259	0.712743	0.342021	0.620507	0.29291	0.361913	1.06926	1.21137	0.813247	0.564143	0.599289	0.92072	0.744608	0.357231	0.755614	0.358794	0.741691	0.745794
Combined (no comp. sig.)	0.705725	0.165672	0.341801	0.0946555	0.323824	0.0430167	0.148885	0.344448	0.0437597	0.195984	0.127177	0.0636422	0.615441	0.149914	0.0486995	0.151457	0.42781	0.174025	0.121371	0.422545	0.241412	0.518666	0.434083	0.23108	0.183596	0.107871	0.165511	0.136861	0.285799	0.052467	0.120393	0.123088	0.250795	0.120121	0.180502	0.081044	0.130215	0.462343	0.472426	0.296364	0.20194	0.245539	0.444638	0.25905	0.112958	0.298571	0.0899034	0.255057	0.279658
[truncated: 51 more columns]

## Sheet: p70S6K_conc
	VP_1	VP_2	VP_3	VP_4	VP_5	VP_6	VP_7	VP_8	VP_9	VP_10	VP_11	VP_12	VP_13	VP_14	VP_15	VP_16	VP_17	VP_18	VP_19	VP_20	VP_21	VP_22	VP_23	VP_24	VP_25	VP_26	VP_27	VP_28	VP_29	VP_30	VP_31	VP_32	VP_33	VP_34	VP_35	VP_36	VP_37	VP_38	VP_39	VP_40	VP_41	VP_42	VP_43	VP_44	VP_45	VP_46	VP_47	VP_48	VP_49
Splanchnic Extraction	1.18894	0.487404	0.875769	0.287271	0.771297	0.139202	0.430394	0.84639	0.145449	0.543012	0.370554	0.190781	1.28615	0.413978	0.170922	0.43106	0.956013	0.479934	0.336556	0.919209	0.621065	1.07232	0.908017	0.576065	0.548585	0.333511	0.480244	0.36158	0.723123	0.158918	0.33596	0.347638	0.655377	0.353551	0.465685	0.244375	0.404095	1.33933	1.04077	0.739004	0.51516	0.648162	0.979236	0.608435	0.311559	0.681644	0.282404	0.681203	0.704945
Blood Flow	1.48623	0.60406	0.896234	0.344016	0.874157	0.16333	0.504154	0.973121	0.193743	0.640039	0.445386	0.221386	1.48803	0.464368	0.219941	0.523733	1.12073	0.559804	0.44674	1.06142	0.7777	1.23607	1.14559	0.686318	0.670934	0.373702	0.593273	0.479241	0.825825	0.205934	0.419984	0.421692	0.73346	0.404579	0.571713	0.276052	0.444287	1.32314	1.16883	0.840224	0.671657	0.786764	1.15352	0.785694	0.394728	0.898082	0.360731	0.738987	0.817069
Insulin resistance	1.51706	0.637654	1.08937	0.379956	0.921102	0.172857	0.533353	1.01712	0.202912	0.673693	0.470455	0.252674	1.65381	0.488313	0.231654	0.543448	1.1609	0.580744	0.46188	1.10262	0.830094	1.28209	1.22875	0.708424	0.707045	0.400959	0.626878	0.497144	0.861763	0.216023	0.436794	0.441657	0.796695	0.426652	0.605921	0.294934	0.466486	1.66814	1.24522	0.885115	0.702592	0.820038	1.20075	0.821615	0.406134	0.931392	0.375382	0.814253	0.841636
mTOR concentration	1.38502	0.491273	0.783419	0.275471	0.757829	0.127039	0.414444	0.835178	0.150779	0.55883	0.360599	0.168182	1.30624	0.375446	0.168149	0.427018	0.978362	0.45381	0.371272	0.918548	0.664803	1.0853	1.03136	0.569979	0.553375	0.295477	0.491356	0.397793	0.690553	0.161938	0.338797	0.336557	0.622295	0.321757	0.463905	0.219367	0.36422	1.08286	1.03799	0.710105	0.574606	0.665222	1.01042	0.687728	0.315191	0.789934	0.297962	0.620506	0.697974
mTORC1 insensitivity	1.09798	0.299438	0.499739	0.160058	0.52889	0.0744165	0.26029	0.536869	0.0874343	0.324476	0.207354	0.0962701	0.91603	0.237471	0.0950194	0.252521	0.69388	0.29126	0.248351	0.653994	0.419118	0.784407	0.67707	0.376548	0.327213	0.167097	0.295832	0.252059	0.448989	0.0957365	0.215603	0.20692	0.402931	0.200054	0.29339	0.128604	0.216745	0.667094	0.717003	0.473628	0.386287	0.441339	0.717629	0.456842	0.199653	0.541234	0.163585	0.388006	0.467402
p70S6K concentration	1.30593	0.455464	0.723783	0.251216	0.708109	0.118584	0.380196	0.778353	0.136925	0.466097	0.326685	0.157658	1.20239	0.350064	0.153422	0.380475	0.908715	0.414842	0.328924	0.87091	0.602726	1.02605	0.928502	0.530972	0.508354	0.271437	0.451314	0.361122	0.647674	0.148245	0.314005	0.310216	0.579507	0.292444	0.446324	0.204065	0.318198	0.972277	0.984958	0.673567	0.520511	0.594417	0.910493	0.623604	0.290165	0.714836	0.256705	0.580815	0.625744
Combined (no comp. sig.)	0.543277	0.0921161	0.215647	0.0548688	0.226945	0.0250076	0.0913105	0.205126	0.025346	0.127648	0.0727773	0.0349888	0.42951	0.096316	0.0259673	0.0932746	0.296415	0.1139	0.0876265	0.29049	0.14655	0.362157	0.283139	0.152353	0.0983033	0.0601111	0.0938289	0.0896464	0.176064	0.0315852	0.0771315	0.07583	0.158782	0.0761267	0.108216	0.0473629	0.0807064	0.298478	0.307008	0.187519	0.135921	0.162142	0.324059	0.174107	0.0732925	0.200589	0.0525087	0.15603	0.194514
[truncated: 51 more columns]

## Sheet: comb_4_5
	VP_1	VP_2	VP_3	VP_4	VP_5	VP_6	VP_7	VP_8	VP_9	VP_10	VP_11	VP_12	VP_13	VP_14	VP_15	VP_16	VP_17	VP_18	VP_19	VP_20	VP_21	VP_22	VP_23	VP_24	VP_25	VP_26	VP_27	VP_28	VP_29	VP_30	VP_31	VP_32	VP_33	VP_34	VP_35	VP_36	VP_37	VP_38	VP_39	VP_40	VP_41	VP_42	VP_43	VP_44	VP_45	VP_46	VP_47	VP_48	VP_49
Splanchnic Extraction	1.35508	0.714224	1.29793	0.483114	1.05573	0.257507	0.617049	1.19731	0.249474	0.839701	0.611139	0.343493	1.66301	0.688831	0.269639	0.709051	1.19669	0.719686	0.47734	1.20594	0.863872	1.35396	1.23647	0.840208	0.79478	0.590228	0.711815	0.553091	1.03389	0.262475	0.515247	0.541433	0.963524	0.525429	0.764335	0.444197	0.568461	1.94852	1.41259	1.04564	0.666942	0.789228	1.15888	0.83641	0.480381	0.83425	0.474659	1.03709	0.969431
Blood Flow	1.69567	0.873011	1.30269	0.566575	1.1991	0.300424	0.715029	1.37311	0.326104	0.983557	0.726799	0.392719	1.89604	0.768985	0.339687	0.848004	1.40117	0.832329	0.623924	1.39227	1.07134	1.55771	1.52742	0.996859	0.964772	0.653075	0.876477	0.723775	1.17721	0.334243	0.639694	0.649394	1.06715	0.593288	0.936547	0.499817	0.621008	1.88649	1.58991	1.18723	0.859995	0.945074	1.35408	1.06877	0.601432	1.08833	0.600965	1.1214	1.12085
Insulin resistance	1.72372	0.914117	1.60038	0.626688	1.25359	0.31661	0.751211	1.43158	0.340148	1.03898	0.766137	0.448106	2.13985	0.808269	0.354805	0.887849	1.44054	0.862922	0.645374	1.43921	1.14109	1.61133	1.65621	1.02375	1.01129	0.701682	0.918073	0.748288	1.22275	0.348006	0.662615	0.677869	1.16247	0.625393	0.988692	0.532395	0.648411	2.39914	1.68759	1.24022	0.892997	0.979178	1.40533	1.11309	0.615726	1.12195	0.622852	1.23595	1.15018
mTOR concentration	1.65261	0.787494	1.24325	0.497809	1.11088	0.249333	0.649797	1.27097	0.277673	0.912757	0.640325	0.326555	1.78367	0.661681	0.296704	0.740618	1.31556	0.732405	0.559528	1.29142	0.997073	1.46431	1.46849	0.890394	0.883922	0.558475	0.797539	0.644647	1.06808	0.287995	0.560978	0.566884	0.982895	0.523532	0.81472	0.422663	0.567392	1.74612	1.50493	1.08519	0.804273	0.893103	1.28952	1.00148	0.521396	1.0399	0.532351	1.02838	1.02492
mTORC1 insensitivity	1.43885	0.581713	0.898546	0.328752	0.861862	0.161553	0.48138	0.950652	0.184175	0.571472	0.421644	0.214944	1.40933	0.454839	0.205837	0.488685	1.07651	0.527358	0.412421	1.03915	0.741809	1.20094	1.07678	0.661302	0.64821	0.361338	0.575039	0.455244	0.803717	0.195703	0.403646	0.400201	0.722702	0.376505	0.574605	0.273189	0.404358	1.24586	1.17858	0.833682	0.633348	0.716087	1.05704	0.748433	0.371979	0.838012	0.332662	0.730575	0.764869
p70S6K concentration	1.46489	0.635253	1.01309	0.393338	0.955066	0.21218	0.499026	1.11123	0.220315	0.716695	0.519554	0.262784	1.43304	0.572904	0.220303	0.610059	1.08779	0.589956	0.433067	1.126	0.805663	1.25928	1.2275	0.756591	0.719778	0.459835	0.654533	0.530317	0.913423	0.223138	0.459037	0.450167	0.820119	0.394037	0.753899	0.365561	0.407547	1.20636	1.36635	0.932093	0.623236	0.647264	0.980523	0.831084	0.418595	0.812228	0.426201	0.862617	0.844219
Combined (no comp. sig.)	0.819004	0.229741	0.447921	0.130012	0.413555	0.0607874	0.199053	0.454085	0.061829	0.2488	0.172056	0.0902093	0.758144	0.201383	0.070182	0.201925	0.536131	0.231302	0.157891	0.533345	0.316846	0.642254	0.531849	0.300965	0.254972	0.149643	0.226393	0.178221	0.37865	0.0712605	0.161403	0.165108	0.330229	0.160961	0.246	0.112267	0.172635	0.612145	0.603757	0.390044	0.259583	0.314463	0.540744	0.325993	0.14985	0.371144	0.120766	0.33928	0.358996
[truncated: 51 more columns]

## Sheet: comb_4_6
	VP_1	VP_2	VP_3	VP_4	VP_5	VP_6	VP_7	VP_8	VP_9	VP_10	VP_11	VP_12	VP_13	VP_14	VP_15	VP_16	VP_17	VP_18	VP_19	VP_20	VP_21	VP_22	VP_23	VP_24	VP_25	VP_26	VP_27	VP_28	VP_29	VP_30	VP_31	VP_32	VP_33	VP_34	VP_35	VP_36	VP_37	VP_38	VP_39	VP_40	VP_41	VP_42	VP_43	VP_44	VP_45	VP_46	VP_47	VP_48	VP_49
Splanchnic Extraction	1.27781	0.609211	1.075	0.371483	0.915872	0.187329	0.539322	0.999962	0.192758	0.638055	0.467338	0.259623	1.49371	0.528414	0.226882	0.539753	1.10496	0.599653	0.414348	1.07077	0.741296	1.22689	1.02138	0.701831	0.67663	0.437215	0.592499	0.445765	0.874218	0.208528	0.424355	0.443128	0.802078	0.452603	0.583843	0.321486	0.50643	1.75716	1.20608	0.894158	0.613147	0.768377	1.11796	0.709357	0.394741	0.779107	0.352134	0.838713	0.836229
Blood Flow	1.60454	0.753803	1.09247	0.443877	1.04164	0.220006	0.63152	1.1519	0.256846	0.758245	0.562814	0.300416	1.72342	0.592834	0.292082	0.655667	1.30013	0.699431	0.551104	1.23914	0.931689	1.41668	1.29175	0.837439	0.829438	0.489062	0.735287	0.592392	0.999391	0.270351	0.531703	0.537701	0.89675	0.516912	0.718004	0.363495	0.557806	1.7077	1.3599	1.01833	0.802741	0.93528	1.31948	0.919356	0.5001	1.03165	0.45317	0.911931	0.972076
Insulin resistance	1.63458	0.793604	1.3398	0.491786	1.09397	0.232603	0.666952	1.20362	0.268923	0.801214	0.594902	0.344123	1.93648	0.623658	0.30678	0.683756	1.34092	0.725895	0.570267	1.28439	0.99503	1.46782	1.39421	0.862693	0.87274	0.525544	0.774441	0.614143	1.04131	0.283128	0.552412	0.562924	0.975556	0.546008	0.760202	0.388491	0.585122	2.20456	1.44601	1.06883	0.836937	0.972084	1.37233	0.960759	0.513805	1.06727	0.471831	1.00506	1.00005
mTOR concentration	1.51772	0.632713	0.98332	0.363888	0.92157	0.17299	0.532357	1.0121	0.203042	0.665922	0.464119	0.23226	1.53918	0.485486	0.231067	0.538898	1.15984	0.577856	0.46382	1.09851	0.813253	1.27359	1.1815	0.708828	0.706409	0.391939	0.625725	0.49747	0.857404	0.215485	0.437905	0.437356	0.779631	0.420458	0.596757	0.291824	0.466027	1.43533	1.2333	0.882872	0.703025	0.816735	1.1828	0.817529	0.406324	0.928811	0.376238	0.790117	0.843029
mTORC1 insensitivity	1.26261	0.416084	0.654372	0.221165	0.669482	0.104984	0.353587	0.701563	0.123464	0.407401	0.283788	0.139081	1.13485	0.31743	0.139314	0.336758	0.873392	0.386243	0.319068	0.821433	0.553651	0.971727	0.830827	0.490799	0.457647	0.235433	0.406679	0.330335	0.593046	0.133786	0.290133	0.282381	0.529989	0.273143	0.394631	0.178549	0.295836	0.910937	0.905996	0.623181	0.501473	0.579351	0.887236	0.575443	0.267724	0.682095	0.221533	0.51628	0.591909
p70S6K concentration	1.43885	0.581713	0.898546	0.328752	0.861862	0.161553	0.48138	0.950652	0.184175	0.571472	0.421644	0.214944	1.40933	0.454839	0.205837	0.488685	1.07651	0.527358	0.412421	1.03915	0.741809	1.20094	1.07678	0.661302	0.64821	0.361338	0.575039	0.455244	0.803717	0.195703	0.403646	0.400201	0.722702	0.376505	0.574605	0.273189	0.404358	1.24586	1.17858	0.833682	0.633348	0.716087	1.05704	0.748433	0.371979	0.838012	0.332662	0.730575	0.764869
Combined (no comp. sig.)	0.669037	0.141859	0.30048	0.0804139	0.300798	0.0367991	0.132998	0.29427	0.0375667	0.165185	0.105388	0.053604	0.567765	0.133089	0.041502	0.128889	0.39959	0.158238	0.115728	0.388745	0.209903	0.480199	0.371306	0.207955	0.152453	0.089432	0.140541	0.121088	0.251519	0.0455279	0.108162	0.108447	0.222041	0.10902	0.154364	0.0683097	0.115995	0.427148	0.418247	0.265413	0.187793	0.231065	0.425779	0.230748	0.101767	0.273628	0.073101	0.220912	0.257968
[truncated: 51 more columns]

## Sheet: comb_5_6
	VP_1	VP_2	VP_3	VP_4	VP_5	VP_6	VP_7	VP_8	VP_9	VP_10	VP_11	VP_12	VP_13	VP_14	VP_15	VP_16	VP_17	VP_18	VP_19	VP_20	VP_21	VP_22	VP_23	VP_24	VP_25	VP_26	VP_27	VP_28	VP_29	VP_30	VP_31	VP_32	VP_33	VP_34	VP_35	VP_36	VP_37	VP_38	VP_39	VP_40	VP_41	VP_42	VP_43	VP_44	VP_45	VP_46	VP_47	VP_48	VP_49
Splanchnic Extraction	1.48126	0.820925	1.50931	0.582441	1.15713	0.288933	0.732991	1.33647	0.297137	1.08168	0.732413	0.402075	1.95584	0.767839	0.331365	0.840704	1.33003	0.836579	0.563968	1.30265	1.01611	1.4801	1.5083	0.938981	0.908075	0.691977	0.814778	0.647345	1.1474	0.318917	0.58559	0.634747	1.09536	0.64054	0.812235	0.501139	0.72821	2.62229	1.52303	1.14434	0.777935	0.964678	1.38443	0.983519	0.557563	0.984341	0.590021	1.17279	1.11968
Blood Flow	1.84098	1.00648	1.49829	0.677644	1.31838	0.33827	0.854184	1.52418	0.389846	1.24026	0.862799	0.461064	2.21095	0.85628	0.422881	0.995289	1.56563	0.967835	0.744899	1.50824	1.25332	1.70399	1.8079	1.11386	1.1073	0.76081	1.0045	0.840769	1.30594	0.406555	0.732246	0.763743	1.20737	0.725333	0.9931	0.563034	0.798476	2.48228	1.70926	1.30212	1.01467	1.16962	1.61943	1.23813	0.700005	1.28364	0.733256	1.26366	1.2917
Insulin resistance	1.86806	1.05466	1.86793	0.753224	1.37545	0.356875	0.898155	1.58712	0.406664	1.30291	0.909299	0.530997	2.55314	0.899435	0.442975	1.0418	1.60751	1.00417	0.768837	1.55723	1.33402	1.76307	1.95888	1.14276	1.15913	0.820294	1.05084	0.867767	1.35578	0.42394	0.757774	0.797767	1.32456	0.767426	1.04741	0.598922	0.832514	3.30569	1.81325	1.35987	1.05144	1.2121	1.68302	1.28594	0.716527	1.3202	0.756862	1.40249	1.32224
mTOR concentration	1.80601	0.895934	1.40711	0.585207	1.2168	0.27707	0.758647	1.42334	0.326451	1.17299	0.759465	0.372435	2.05925	0.736378	0.354768	0.879626	1.46415	0.84281	0.658553	1.39262	1.17222	1.5982	1.76491	0.993601	1.00844	0.650789	0.91091	0.751674	1.18278	0.344076	0.63223	0.656929	1.1025	0.622512	0.863493	0.476099	0.715942	2.17965	1.63116	1.18313	0.937269	1.07668	1.52543	1.17138	0.598207	1.22148	0.660725	1.13932	1.18745
mTORC1 insensitivity	1.51772	0.632713	0.98332	0.363888	0.92157	0.17299	0.532357	1.0121	0.203042	0.665922	0.464119	0.23226	1.53918	0.485486	0.231067	0.538898	1.15984	0.577856	0.46382	1.09851	0.813253	1.27359	1.1815	0.708828	0.706409	0.391939	0.625725	0.49747	0.857404	0.215485	0.437905	0.437356	0.779631	0.420458	0.596757	0.291824	0.466027	1.43533	1.2333	0.882872	0.703025	0.816735	1.1828	0.817529	0.406324	0.928811	0.376238	0.790117	0.843029
p70S6K concentration	1.65261	0.787494	1.24325	0.497809	1.11088	0.249333	0.649797	1.27097	0.277673	0.912757	0.640325	0.326555	1.78367	0.661681	0.296704	0.740618	1.31556	0.732405	0.559528	1.29142	0.997073	1.46431	1.46849	0.890394	0.883922	0.558475	0.797539	0.644647	1.06808	0.287995	0.560978	0.566884	0.982895	0.523532	0.81472	0.422663	0.567392	1.74612	1.50493	1.08519	0.804273	0.893103	1.28952	1.00148	0.521396	1.0399	0.532351	1.02838	1.02492
Combined (no comp. sig.)	0.888333	0.251924	0.494983	0.144816	0.449814	0.0654033	0.222101	0.494345	0.068453	0.299838	0.192176	0.0971438	0.851071	0.217217	0.0777824	0.22883	0.593993	0.257016	0.180924	0.573668	0.356229	0.69689	0.601531	0.327482	0.282352	0.164873	0.250991	0.198382	0.410578	0.0786573	0.176167	0.182231	0.360528	0.180839	0.256547	0.120729	0.202154	0.709265	0.643256	0.41927	0.293654	0.365808	0.623675	0.365797	0.165345	0.423167	0.142132	0.369232	0.405534
[truncated: 51 more columns]

[truncated: 3 more sheets: comb_1_4_6, comb_4_5_6, comb_1_4_5_6]
