# Supplementary material for: Multifactorial nature of anabolic resistance in ageing skeletal muscle: A systems modelling study
Source: J Physiol. 2026 Jul 17;604(15):6405–39. doi: 10.1113/JP290799 (PMC13423136; doi:10.1113/JP290799)
Supplement: Supplementary file 2 — Supporting Information [file TJP-604-6405-s002.zip › tjp70679-sup-0009-SuppMat.xlsx]

## Sheet: pathologicalBaseline
	VP_1	VP_2	VP_3	VP_4	VP_5	VP_6	VP_7	VP_8	VP_9	VP_10	VP_11	VP_12	VP_13	VP_14	VP_15	VP_16	VP_17	VP_18	VP_19	VP_20	VP_21	VP_22	VP_23	VP_24	VP_25	VP_26	VP_27	VP_28	VP_29	VP_30	VP_31	VP_32	VP_33	VP_34	VP_35	VP_36	VP_37	VP_38	VP_39	VP_40	VP_41	VP_42	VP_43	VP_44	VP_45	VP_46	VP_47	VP_48	VP_49
Splanchnic Extraction	0.97081	0.12139	-0.63508	-0.47529	0.53979	0.036589	0.2529	0.5088	0.0065082	-0.20479	-0.0091016	-0.48675	0.50483	0.094894	0.0014935	0.063977	0.57407	0.16074	0.20623	0.62852	0.13786	0.77637	0.26934	0.35392	0.33137	-0.21649	0.25476	0.15784	0.43642	-0.037064	0.22693	0.11048	0.20399	0.031318	0.094199	-0.11734	0.14653	-1.1939	0.61523	0.44175	0.32185	0.35188	0.48377	0.24366	0.1831	0.43677	0.038006	0.055958	0.43748
Blood Flow	1.2271	0.23772	-0.22356	-0.28046	0.61802	0.057885	0.30897	0.61289	0.044748	-0.08554	0.066105	-0.41347	0.69506	0.1522	0.047101	0.1539	0.70164	0.22996	0.2854	0.75309	0.2967	0.91548	0.52533	0.44056	0.42573	-0.10844	0.33703	0.25491	0.52597	0.0020688	0.28642	0.16796	0.33978	0.10748	0.19766	-0.074358	0.1792	-0.83205	0.76033	0.52436	0.43555	0.45326	0.63205	0.41211	0.24486	0.60941	0.10246	0.17802	0.52306
Insulin resistance	1.256	0.22531	-0.73387	-0.47902	0.65466	0.058441	0.31886	0.62442	0.044452	-0.13666	0.032576	-0.69787	0.57809	0.12861	0.038483	0.11756	0.73095	0.21633	0.29515	0.76282	0.24857	0.92897	0.45443	0.45322	0.43745	-0.20545	0.35273	0.26153	0.52716	-0.00058118	0.29903	0.14268	0.27009	0.043626	0.15421	-0.11248	0.18445	-1.6267	0.76092	0.5487	0.45939	0.4639	0.60886	0.41121	0.25231	0.62596	0.11414	0.076232	0.54262
mTOR concentration	1.0996	0.12856	-0.53684	-0.4279	0.51025	0.020611	0.23428	0.46258	0.0019594	-0.26245	-0.039192	-0.47493	0.5456	0.063007	-0.00028698	0.042916	0.56926	0.13437	0.22128	0.61187	0.16272	0.76637	0.35125	0.33412	0.31387	-0.22673	0.23698	0.17253	0.39389	-0.042215	0.21979	0.092862	0.20577	0.02055	0.085506	-0.14583	0.095989	-1.096	0.60206	0.4086	0.34991	0.34816	0.48915	0.28969	0.17731	0.4957	0.0066871	0.025276	0.40048
mTORC1 insensitivity	0.85563	0.0035616	-0.66664	-0.43961	0.33773	-0.0038486	0.13748	0.28025	-0.018483	-0.22597	-0.064631	-0.49739	0.33708	-0.0058676	-0.040269	0.0039393	0.33928	0.047192	0.14282	0.39702	0.031425	0.53031	0.22049	0.20696	0.16421	-0.23746	0.11881	0.10694	0.22907	-0.056316	0.13771	0.024204	0.078909	-0.040941	-0.023968	-0.16873	0.040187	-1.147	0.3671	0.2332	0.21559	0.19559	0.29669	0.17495	0.10972	0.3289	0.013764	-0.10058	0.26451
p70S6K concentration	1.0335	0.11038	-0.54408	-0.39926	0.47353	0.025481	0.21414	0.45629	0.010298	-0.16605	-0.0041567	-0.47308	0.49504	0.065409	-0.0036041	0.068685	0.50054	0.12433	0.19749	0.56687	0.15091	0.71245	0.37164	0.31675	0.29233	-0.19296	0.22668	0.17523	0.37296	-0.029893	0.20578	0.087404	0.1921	0.011525	0.087251	-0.12619	0.097118	-1.1052	0.5784	0.37882	0.3085	0.2919	0.41674	0.28569	0.16877	0.44768	0.058067	0.019842	0.37833
Combined (no comp. sig.)	0.3701	-0.15593	-1.0939	-0.63232	0.10903	-0.046978	0.01252	0.013905	-0.068923	-0.43738	-0.19635	-0.76288	-0.1177	-0.11847	-0.098861	-0.12696	0.032848	-0.088226	0.029671	0.10382	-0.22078	0.18767	-0.16072	0.039583	-0.0016682	-0.34248	-0.03922	-0.01255	0.015836	-0.10626	0.039642	-0.10154	-0.12316	-0.15521	-0.2087	-0.25564	-0.063702	-1.6177	0.031143	0.018937	0.034951	-0.012152	-0.040822	-0.054733	0.018805	0.062634	-0.085021	-0.32065	0.062233
[truncated: 51 more columns]

## Sheet: splanchnicExtr
	VP_1	VP_2	VP_3	VP_4	VP_5	VP_6	VP_7	VP_8	VP_9	VP_10	VP_11	VP_12	VP_13	VP_14	VP_15	VP_16	VP_17	VP_18	VP_19	VP_20	VP_21	VP_22	VP_23	VP_24	VP_25	VP_26	VP_27	VP_28	VP_29	VP_30	VP_31	VP_32	VP_33	VP_34	VP_35	VP_36	VP_37	VP_38	VP_39	VP_40	VP_41	VP_42	VP_43	VP_44	VP_45	VP_46	VP_47	VP_48	VP_49
Splanchnic Extraction	1.25888	0.245798	-0.388786	-0.345655	0.656737	0.062533	0.327702	0.642996	0.0498368	-0.0849347	0.0695044	-0.44177	0.714876	0.155294	0.0492705	0.151377	0.734593	0.23674	0.297971	0.77672	0.30439	0.942633	0.528606	0.457303	0.44844	-0.138575	0.361844	0.266606	0.543926	0.00693401	0.30008	0.174932	0.333712	0.0945178	0.201717	-0.0760537	0.192305	-1.03029	0.793391	0.555221	0.460714	0.474132	0.646837	0.427842	0.253246	0.63255	0.115585	0.165071	0.544602
Blood Flow	1.40652	0.309749	-0.113479	-0.210264	0.680146	0.0715039	0.350916	0.687588	0.0747071	-0.0117207	0.112334	-0.376411	0.824329	0.183022	0.0761543	0.211986	0.792777	0.272523	0.3515	0.833822	0.414827	1.00678	0.714636	0.499123	0.497526	-0.0759291	0.404511	0.329522	0.583954	0.0311695	0.332172	0.213242	0.400895	0.139799	0.268782	-0.0512846	0.202239	-0.719311	0.851169	0.58443	0.532475	0.527529	0.727946	0.535709	0.28832	0.749508	0.151826	0.23162	0.58152
Insulin resistance	1.44652	0.30939	-0.533042	-0.370581	0.723617	0.0743205	0.364913	0.70368	0.0777719	-0.0518564	0.0836674	-0.65998	0.714233	0.163913	0.072719	0.179596	0.829865	0.262322	0.366854	0.851226	0.383958	1.02696	0.660928	0.51663	0.518312	-0.159122	0.426686	0.343571	0.59041	0.0316267	0.348554	0.185068	0.351526	0.0837902	0.231782	-0.0861538	0.210124	-1.49372	0.86912	0.615545	0.566521	0.544621	0.710421	0.552003	0.298627	0.777835	0.16877	0.14526	0.605636
mTOR concentration	1.26829	0.192763	-0.400155	-0.351489	0.565758	0.0323822	0.270429	0.526614	0.0271477	-0.193611	0.000710491	-0.449508	0.659489	0.090015	0.024765	0.0906441	0.650767	0.170145	0.278008	0.683876	0.267717	0.847787	0.523316	0.384439	0.374874	-0.193306	0.293356	0.23793	0.443767	-0.0172604	0.257531	0.125606	0.265658	0.0496193	0.143636	-0.126228	0.11608	-1.007	0.687167	0.461535	0.435673	0.412904	0.57461	0.40472	0.213419	0.622065	0.0506608	0.0753389	0.451418
mTORC1 insensitivity	0.985811	0.0444021	-0.551632	-0.379689	0.375442	0.00300897	0.16037	0.320878	-0.00423533	-0.182698	-0.0408375	-0.478192	0.419058	0.0118058	-0.0254333	0.0327204	0.394875	0.0701004	0.179331	0.447531	0.100124	0.588061	0.34132	0.239716	0.199213	-0.21443	0.151242	0.147996	0.261454	-0.0418902	0.160631	0.0442419	0.120232	-0.0207798	0.013999	-0.156317	0.052115	-1.07599	0.425263	0.267926	0.270771	0.237454	0.357802	0.253404	0.132237	0.414609	0.0369975	-0.066332	0.297596
p70S6K concentration	1.18663	0.167466	-0.414106	-0.32831	0.523552	0.0359939	0.245159	0.514891	0.0319456	-0.107495	0.030937	-0.449114	0.59575	0.0900275	0.0179015	0.110409	0.571212	0.15572	0.245053	0.632327	0.243157	0.785735	0.528599	0.361922	0.345895	-0.162624	0.276307	0.232518	0.41816	-0.0087571	0.239115	0.115997	0.246443	0.0371282	0.142811	-0.108341	0.113517	-1.02319	0.657754	0.426852	0.380176	0.344078	0.488064	0.387907	0.200346	0.554032	0.0945017	0.0659498	0.422808
Combined (no comp. sig.)	0.4767	-0.124188	-0.885727	-0.529478	0.138769	-0.0409246	0.0289493	0.0448902	-0.0591322	-0.388597	-0.174983	-0.716927	-0.0446027	-0.0995512	-0.0860488	-0.0968978	0.074547	-0.0681839	0.0504779	0.148362	-0.164417	0.237685	-0.0607525	0.0654459	0.0199236	-0.309841	-0.0211435	0.0145482	0.0432404	-0.0951971	0.0534203	-0.0783241	-0.0783546	-0.127235	-0.169004	-0.238025	-0.0539169	-1.44447	0.0825347	0.0451179	0.0640501	0.0142006	0.013416	0.00355129	0.0344085	0.113574	-0.0684579	-0.277774	0.0876976
[truncated: 51 more columns]

## Sheet: bloodFlow
	VP_1	VP_2	VP_3	VP_4	VP_5	VP_6	VP_7	VP_8	VP_9	VP_10	VP_11	VP_12	VP_13	VP_14	VP_15	VP_16	VP_17	VP_18	VP_19	VP_20	VP_21	VP_22	VP_23	VP_24	VP_25	VP_26	VP_27	VP_28	VP_29	VP_30	VP_31	VP_32	VP_33	VP_34	VP_35	VP_36	VP_37	VP_38	VP_39	VP_40	VP_41	VP_42	VP_43	VP_44	VP_45	VP_46	VP_47	VP_48	VP_49
Splanchnic Extraction	0.978004	0.102825	-0.606458	-0.505711	0.555635	0.0364755	0.260425	0.520263	0.00707505	-0.209991	-0.0130938	-0.498106	0.508563	0.0893498	-0.0069807	0.0708231	0.585569	0.161075	0.209711	0.637346	0.132889	0.78484	0.262924	0.359697	0.342539	-0.278473	0.263472	0.156977	0.443219	-0.0363896	0.231741	0.115138	0.22137	0.0156854	0.101086	-0.11825	0.150295	-1.25939	0.605548	0.452294	0.328854	0.358837	0.486544	0.246615	0.185378	0.442179	0.0405202	0.0207365	0.444892
Blood Flow	1.25888	0.245798	-0.388785	-0.345655	0.656737	0.0625329	0.327702	0.642996	0.0498368	-0.0849347	0.0695044	-0.44177	0.714875	0.155294	0.0492705	0.151377	0.734593	0.23674	0.297971	0.77672	0.30439	0.942633	0.528606	0.457303	0.44844	-0.138575	0.361844	0.266606	0.543926	0.00693401	0.30008	0.174932	0.333712	0.0945177	0.201717	-0.0760537	0.192305	-1.03029	0.793391	0.555221	0.460714	0.474132	0.646837	0.427842	0.253246	0.63255	0.115585	0.16507	0.544602
Insulin resistance	1.27169	0.209632	-0.914474	-0.575801	0.677008	0.0575926	0.329793	0.641908	0.0459207	-0.147992	0.0276411	-0.723974	0.584151	0.118885	0.0317033	0.123053	0.748925	0.215993	0.302199	0.771221	0.239963	0.940821	0.445703	0.461111	0.451913	-0.285014	0.368296	0.264435	0.534604	0.000842424	0.307373	0.153541	0.238296	0.0152025	0.158338	-0.118074	0.188985	-1.79322	0.749453	0.562915	0.473711	0.475451	0.613655	0.408122	0.25659	0.638093	0.120292	0.0197164	0.553931
mTOR concentration	1.11613	0.120199	-0.644567	-0.487808	0.529717	0.0197224	0.243676	0.478144	0.00361815	-0.267082	-0.041558	-0.490847	0.555032	0.0576458	-0.00507436	0.0483886	0.586164	0.135617	0.227107	0.621443	0.16101	0.779536	0.349269	0.341245	0.326229	-0.274948	0.249804	0.175476	0.401637	-0.0405891	0.226537	0.100756	0.192482	0.00438389	0.0903215	-0.14826	0.100827	-1.19196	0.603606	0.421831	0.362465	0.358774	0.495286	0.291131	0.180842	0.507604	0.0124469	-0.00672373	0.410413
mTORC1 insensitivity	0.871636	-0.00756699	-0.780757	-0.499088	0.351555	-0.00526212	0.143427	0.291261	-0.0179983	-0.233726	-0.0686808	-0.513904	0.344814	-0.0132525	-0.0457395	0.00755177	0.352263	0.0468121	0.146242	0.402156	0.0254794	0.540641	0.217809	0.21152	0.171205	-0.283265	0.126818	0.107975	0.233102	-0.055631	0.142133	0.0299326	0.0636708	-0.0579008	-0.0222727	-0.17338	0.0417938	-1.23817	0.362719	0.241999	0.224542	0.202924	0.300745	0.173404	0.111904	0.338085	0.0172492	-0.134673	0.271167
p70S6K concentration	1.05006	0.101163	-0.653458	-0.458998	0.491707	0.0251523	0.222185	0.470867	0.0116619	-0.171406	-0.00698393	-0.489215	0.503732	0.0600771	-0.00813408	0.0736759	0.516233	0.125255	0.202815	0.57558	0.148027	0.724648	0.369813	0.323482	0.303402	-0.240489	0.238156	0.178133	0.379928	-0.028483	0.211824	0.0945801	0.178938	-0.00478971	0.0917444	-0.129144	0.100632	-1.20057	0.580074	0.391013	0.319664	0.30076	0.421701	0.28662	0.171959	0.458231	0.0633379	-0.0119281	0.387668
Combined (no comp. sig.)	0.381819	-0.179298	-1.4197	-0.742836	0.116865	-0.0518235	0.0145029	0.0197934	-0.0702037	-0.457659	-0.205048	-0.796751	-0.119302	-0.133927	-0.109663	-0.128732	0.0381788	-0.0929274	0.030642	0.0987901	-0.243057	0.192155	-0.178093	0.0396149	-0.00190806	-0.408973	-0.035921	-0.0155282	0.0118629	-0.107678	0.041784	-0.0958583	-0.176377	-0.188605	-0.218694	-0.269976	-0.065539	-1.82572	0.00358143	0.0212137	0.0384308	-0.0100917	-0.0438401	-0.0685536	0.0194153	0.065831	-0.0832248	-0.38162	0.0657612
[truncated: 51 more columns]

## Sheet: insulinRes
	VP_1	VP_2	VP_3	VP_4	VP_5	VP_6	VP_7	VP_8	VP_9	VP_10	VP_11	VP_12	VP_13	VP_14	VP_15	VP_16	VP_17	VP_18	VP_19	VP_20	VP_21	VP_22	VP_23	VP_24	VP_25	VP_26	VP_27	VP_28	VP_29	VP_30	VP_31	VP_32	VP_33	VP_34	VP_35	VP_36	VP_37	VP_38	VP_39	VP_40	VP_41	VP_42	VP_43	VP_44	VP_45	VP_46	VP_47	VP_48	VP_49
Splanchnic Extraction	0.973107	0.140341	-0.361189	-0.361864	0.541462	0.0400775	0.259334	0.521737	0.0105338	-0.166459	0.0194096	-0.317285	0.590778	0.115179	0.011109	0.0874911	0.576632	0.175797	0.208511	0.639858	0.179405	0.786074	0.321554	0.357018	0.339464	-0.161507	0.260681	0.162222	0.448889	-0.0318733	0.227641	0.130803	0.256089	0.069216	0.129251	-0.0905844	0.152341	-0.77703	0.643339	0.446855	0.322821	0.359154	0.510942	0.258768	0.183845	0.442311	0.0389346	0.12415	0.438964
Blood Flow	1.22908	0.247536	-0.0749697	-0.215994	0.619039	0.0597753	0.314418	0.624792	0.0474254	-0.0580637	0.0898839	-0.262773	0.775027	0.166462	0.0525231	0.171317	0.702911	0.241783	0.28724	0.760395	0.325546	0.92262	0.56549	0.442156	0.431281	-0.077726	0.342624	0.257306	0.534958	0.00576325	0.2871	0.186931	0.365901	0.131294	0.22509	-0.054025	0.183278	-0.52424	0.774088	0.527429	0.436089	0.459256	0.655399	0.419637	0.245224	0.613502	0.102329	0.221634	0.524001
Insulin resistance	1.25888	0.245798	-0.388786	-0.345655	0.656737	0.062533	0.327702	0.642996	0.0498368	-0.0849345	0.0695044	-0.44177	0.714876	0.155294	0.0492705	0.151377	0.734593	0.23674	0.297971	0.77672	0.30439	0.942633	0.528606	0.457303	0.44844	-0.138575	0.361844	0.266606	0.543926	0.00693401	0.30008	0.174932	0.333712	0.0945178	0.201717	-0.0760537	0.192305	-1.03029	0.793391	0.555221	0.460714	0.474132	0.646837	0.427842	0.253246	0.63255	0.115585	0.165071	0.544602
mTOR concentration	1.10249	0.142472	-0.315227	-0.339755	0.511873	0.0241028	0.240241	0.476067	0.00567629	-0.228069	-0.0128804	-0.314634	0.625425	0.0817324	0.00787395	0.0631478	0.572172	0.14818	0.223797	0.622196	0.198867	0.774719	0.397684	0.337185	0.321231	-0.183432	0.243834	0.176388	0.405518	-0.0370746	0.220707	0.11383	0.244496	0.0522385	0.118487	-0.120825	0.101517	-0.734671	0.623968	0.413132	0.351054	0.355048	0.516005	0.300896	0.178019	0.50059	0.00780315	0.0837216	0.402238
mTORC1 insensitivity	0.859798	0.017366	-0.447579	-0.354106	0.339446	-0.00116328	0.142936	0.29325	-0.0152576	-0.191598	-0.0397277	-0.340454	0.406322	0.0121288	-0.0331983	0.0212356	0.341491	0.0599226	0.145601	0.408153	0.0675027	0.538071	0.266468	0.209725	0.170952	-0.197601	0.125106	0.110415	0.240807	-0.0520787	0.138712	0.0446305	0.113456	-0.0106184	0.00989247	-0.143767	0.0454202	-0.816658	0.388746	0.237102	0.216513	0.201474	0.323593	0.186312	0.110345	0.333763	0.0142264	-0.0460522	0.266336
p70S6K concentration	1.03554	0.124136	-0.324717	-0.312187	0.474785	0.0281002	0.219755	0.468698	0.0134746	-0.132565	0.0215152	-0.3133	0.570823	0.0829593	0.00349589	0.0874959	0.502492	0.13697	0.199043	0.576691	0.186148	0.720598	0.41778	0.31901	0.299005	-0.151102	0.232534	0.17822	0.384101	-0.0255006	0.206289	0.107773	0.228395	0.0422247	0.120017	-0.101458	0.102146	-0.752324	0.598673	0.382864	0.309105	0.298053	0.442964	0.296384	0.169288	0.452459	0.0583228	0.0761001	0.379347
Combined (no comp. sig.)	0.374223	-0.136942	-0.793944	-0.511547	0.110982	-0.0426538	0.018872	0.0300649	-0.0640075	-0.388801	-0.164446	-0.523728	-0.0146193	-0.0958903	-0.0879202	-0.105585	0.0373736	-0.0722616	0.0320238	0.117872	-0.165256	0.197624	-0.0888823	0.0436076	0.00628514	-0.293591	-0.0290166	-0.00795701	0.030822	-0.0990943	0.0404521	-0.0693345	-0.0801249	-0.114251	-0.159794	-0.222127	-0.0570553	-1.19408	0.0596511	0.0242273	0.0364071	-0.00396499	-0.00217369	-0.0386363	0.0197201	0.0686866	-0.0834877	-0.249943	0.0642274
[truncated: 51 more columns]

## Sheet: mTOR_conc
	VP_1	VP_2	VP_3	VP_4	VP_5	VP_6	VP_7	VP_8	VP_9	VP_10	VP_11	VP_12	VP_13	VP_14	VP_15	VP_16	VP_17	VP_18	VP_19	VP_20	VP_21	VP_22	VP_23	VP_24	VP_25	VP_26	VP_27	VP_28	VP_29	VP_30	VP_31	VP_32	VP_33	VP_34	VP_35	VP_36	VP_37	VP_38	VP_39	VP_40	VP_41	VP_42	VP_43	VP_44	VP_45	VP_46	VP_47	VP_48	VP_49
Splanchnic Extraction	1.08271	0.219796	-0.48594	-0.395057	0.672974	0.0773525	0.337394	0.663363	0.0454568	-0.0478006	0.0904376	-0.458345	0.634006	0.185414	0.0458693	0.15732	0.710103	0.255714	0.270353	0.77162	0.245621	0.921931	0.401863	0.46533	0.444599	-0.139401	0.360805	0.234329	0.572669	0.00105719	0.298965	0.184976	0.321974	0.0997027	0.201807	-0.0501281	0.234941	-1.14683	0.774414	0.572665	0.405181	0.454002	0.611945	0.351829	0.251686	0.536176	0.127344	0.197333	0.566171
Blood Flow	1.36928	0.359458	-0.0575743	-0.185529	0.769537	0.102925	0.407133	0.790272	0.0937987	0.0872482	0.181381	-0.376141	0.85266	0.253338	0.100227	0.267825	0.861783	0.340383	0.368604	0.91938	0.432952	1.0861	0.69189	0.571504	0.56416	-0.019559	0.466231	0.352231	0.681556	0.0489391	0.375632	0.256908	0.477642	0.187071	0.329093	0.00046322	0.274801	-0.748152	0.945053	0.674349	0.543617	0.575587	0.781934	0.548346	0.329246	0.738888	0.206167	0.334038	0.670446
Insulin resistance	1.39784	0.350386	-0.561099	-0.383913	0.812357	0.107993	0.420063	0.805795	0.0957897	0.0419511	0.149585	-0.666263	0.730381	0.234225	0.0961528	0.226955	0.895682	0.328768	0.381457	0.932999	0.388651	1.09991	0.62005	0.588475	0.580126	-0.116985	0.488516	0.362706	0.686496	0.0491197	0.391475	0.234421	0.409206	0.123335	0.290563	-0.0344622	0.283675	-1.6067	0.952878	0.703955	0.571689	0.589606	0.76149	0.550569	0.338867	0.756849	0.221759	0.239989	0.694029
mTOR concentration	1.25888	0.245798	-0.388786	-0.345655	0.656737	0.062533	0.327702	0.642996	0.0498368	-0.0849345	0.0695044	-0.44177	0.714876	0.155294	0.0492705	0.151377	0.734593	0.23674	0.297971	0.77672	0.30439	0.942633	0.528606	0.457303	0.44844	-0.138575	0.361844	0.266606	0.543926	0.00693401	0.30008	0.174932	0.333712	0.0945178	0.201717	-0.0760537	0.192305	-1.03029	0.793391	0.555221	0.460714	0.474132	0.646837	0.427842	0.253246	0.63255	0.115585	0.165071	0.544602
mTORC1 insensitivity	1.02686	0.0916586	-0.534704	-0.375182	0.454431	0.0221382	0.207398	0.423413	0.00830054	-0.111295	0.00830364	-0.47656	0.497063	0.0523789	-0.00671744	0.0714118	0.485455	0.118237	0.197607	0.540068	0.137381	0.691767	0.366503	0.297486	0.266646	-0.187185	0.21118	0.167711	0.346577	-0.0326474	0.194596	0.079533	0.180198	0.00960854	0.0618572	-0.128111	0.103293	-1.07941	0.529143	0.349537	0.303588	0.304606	0.439694	0.279555	0.16192	0.451553	0.0739644	0.0167233	0.371096
p70S6K concentration	1.17283	0.20418	-0.404048	-0.324435	0.599298	0.0599555	0.285471	0.611962	0.0450252	-0.0255719	0.0852183	-0.447156	0.631747	0.142052	0.0341171	0.154445	0.631788	0.205714	0.257785	0.709242	0.260812	0.860473	0.521161	0.419734	0.40306	-0.127516	0.329956	0.248802	0.500564	0.00109814	0.272071	0.151288	0.303328	0.0659478	0.197119	-0.0698639	0.163728	-1.04824	0.750191	0.501976	0.389734	0.379827	0.531122	0.397973	0.229359	0.551344	0.137469	0.150794	0.495978
Combined (no comp. sig.)	0.486294	-0.118231	-1.02696	-0.597127	0.167168	-0.0307183	0.0441784	0.0914057	-0.0534164	-0.355606	-0.154224	-0.754455	-0.0241899	-0.0895407	-0.0831624	-0.0893695	0.110364	-0.0535669	0.0526122	0.180932	-0.166259	0.28045	-0.0762115	0.0835005	0.0416908	-0.309049	0.005136	0.0159631	0.074966	-0.0930613	0.0637608	-0.0756179	-0.0739675	-0.131158	-0.169691	-0.233012	-0.0274567	-1.59604	0.121871	0.0763534	0.0741706	0.0399436	0.0400369	-0.00155724	0.0418793	0.12446	-0.0390768	-0.26104	0.118683
[truncated: 51 more columns]

## Sheet: mTORC1_insensitivity
	VP_1	VP_2	VP_3	VP_4	VP_5	VP_6	VP_7	VP_8	VP_9	VP_10	VP_11	VP_12	VP_13	VP_14	VP_15	VP_16	VP_17	VP_18	VP_19	VP_20	VP_21	VP_22	VP_23	VP_24	VP_25	VP_26	VP_27	VP_28	VP_29	VP_30	VP_31	VP_32	VP_33	VP_34	VP_35	VP_36	VP_37	VP_38	VP_39	VP_40	VP_41	VP_42	VP_43	VP_44	VP_45	VP_46	VP_47	VP_48	VP_49
Splanchnic Extraction	1.20061	0.351963	-0.353126	-0.387289	0.864679	0.134259	0.452862	0.838133	0.0806047	-0.0809195	0.128732	-0.424075	0.761621	0.307628	0.101314	0.216113	0.896418	0.375626	0.36161	0.969179	0.357174	1.10748	0.45294	0.619599	0.599433	-0.108768	0.494608	0.309215	0.755588	0.0253795	0.408221	0.282446	0.454046	0.185203	0.349415	0.00959677	0.321448	-1.1595	0.978769	0.762385	0.517947	0.574121	0.749337	0.441657	0.344078	0.640081	0.12963	0.352161	0.723537
Blood Flow	1.53364	0.531118	0.11892	-0.133984	0.992538	0.173968	0.545637	1.00759	0.153747	0.11374	0.260507	-0.324188	1.0248	0.401246	0.176617	0.377149	1.08636	0.490788	0.494386	1.1529	0.5994	1.30947	0.815826	0.763199	0.761513	0.0491536	0.641509	0.47671	0.898523	0.0981604	0.51532	0.382472	0.657957	0.294848	0.521617	0.0796618	0.376263	-0.70023	1.19881	0.896396	0.695908	0.724724	0.953587	0.697057	0.452663	0.891507	0.25898	0.527562	0.864302
Insulin resistance	1.55835	0.524382	-0.398322	-0.345989	1.0415	0.180727	0.561782	1.02461	0.157383	0.0679474	0.22656	-0.627047	0.874029	0.38402	0.171988	0.32426	1.12013	0.477624	0.510526	1.16941	0.556198	1.32084	0.736221	0.782484	0.780882	-0.0633981	0.668984	0.48858	0.906195	0.0986684	0.535545	0.361672	0.570963	0.226649	0.489443	0.05018	0.38941	-1.67314	1.20541	0.929265	0.726439	0.73816	0.931284	0.700236	0.464403	0.909093	0.277843	0.422032	0.890758
mTOR concentration	1.44588	0.411983	-0.213318	-0.322741	0.880811	0.115703	0.46089	0.851106	0.0864089	-0.139389	0.106339	-0.403256	0.901383	0.26771	0.116499	0.211588	0.975693	0.364202	0.415456	1.02095	0.458333	1.18219	0.627975	0.632103	0.64824	-0.12567	0.529305	0.361213	0.753795	0.024624	0.427375	0.280038	0.50063	0.184648	0.37333	-0.0345745	0.271717	-0.994403	1.05383	0.775944	0.616892	0.638003	0.832754	0.556793	0.357643	0.795856	0.108304	0.353509	0.722139
mTORC1 insensitivity	1.25888	0.245798	-0.388786	-0.345655	0.656737	0.062533	0.327702	0.642996	0.0498368	-0.0849345	0.0695044	-0.44177	0.714876	0.155294	0.0492705	0.151377	0.734593	0.23674	0.297971	0.77672	0.30439	0.942633	0.528606	0.457303	0.44844	-0.138575	0.361844	0.266606	0.543926	0.00693401	0.30008	0.174932	0.333712	0.0945178	0.201717	-0.0760537	0.192305	-1.03029	0.793391	0.555221	0.460714	0.474132	0.646837	0.427842	0.253246	0.63255	0.115585	0.165071	0.544602
p70S6K concentration	1.33511	0.333297	-0.277717	-0.299133	0.784115	0.109026	0.380185	0.811085	0.0859584	-0.00520058	0.14214	-0.412999	0.77727	0.256107	0.0812398	0.235601	0.814382	0.313692	0.34439	0.909437	0.395696	1.05405	0.645917	0.571259	0.558256	-0.081436	0.466877	0.343644	0.679524	0.0350343	0.373199	0.238458	0.440522	0.134129	0.360886	-0.00924243	0.226866	-1.036	0.992835	0.685114	0.501447	0.476631	0.651845	0.523982	0.314954	0.667134	0.178094	0.294923	0.650858
Combined (no comp. sig.)	0.658705	-0.0568273	-0.963508	-0.612196	0.271007	-0.0228031	0.0934626	0.196092	-0.0521446	-0.421795	-0.161129	-0.749759	0.0928361	-0.053774	-0.0690589	-0.0886342	0.254872	-0.0091621	0.0886769	0.320128	-0.106736	0.436223	-0.0212052	0.154911	0.114612	-0.319155	0.058382	0.0384905	0.173033	-0.0953688	0.105072	-0.0439703	-0.00727095	-0.101646	-0.112487	-0.228799	-0.00525766	-1.60256	0.271892	0.181921	0.142151	0.120436	0.154674	0.0479916	0.0739744	0.210349	-0.0742779	-0.198584	0.195237
[truncated: 51 more columns]

## Sheet: p70S6K_conc
	VP_1	VP_2	VP_3	VP_4	VP_5	VP_6	VP_7	VP_8	VP_9	VP_10	VP_11	VP_12	VP_13	VP_14	VP_15	VP_16	VP_17	VP_18	VP_19	VP_20	VP_21	VP_22	VP_23	VP_24	VP_25	VP_26	VP_27	VP_28	VP_29	VP_30	VP_31	VP_32	VP_33	VP_34	VP_35	VP_36	VP_37	VP_38	VP_39	VP_40	VP_41	VP_42	VP_43	VP_44	VP_45	VP_46	VP_47	VP_48	VP_49
Splanchnic Extraction	1.11452	0.242593	-0.490855	-0.433862	0.710843	0.0768032	0.363769	0.670826	0.0408696	-0.144892	0.0541704	-0.457755	0.664794	0.188637	0.0534088	0.133748	0.769996	0.271549	0.294497	0.811303	0.256643	0.964431	0.36678	0.48528	0.470896	-0.168243	0.374523	0.231306	0.59646	-0.00699939	0.316143	0.195155	0.330694	0.116537	0.199168	-0.0655247	0.250081	-1.15653	0.793973	0.604474	0.443221	0.510955	0.673118	0.34831	0.262791	0.567823	0.0794171	0.196795	0.594625
Blood Flow	1.41969	0.395108	-0.0471876	-0.211086	0.816618	0.10624	0.442841	0.806937	0.0965634	0.0103403	0.155397	-0.372046	0.902895	0.26262	0.117111	0.256955	0.939426	0.366136	0.408557	0.969959	0.46336	1.14118	0.677871	0.601847	0.603974	-0.0387162	0.491348	0.364298	0.714065	0.0491451	0.401281	0.275559	0.501358	0.212985	0.331344	-0.0112932	0.29783	-0.735157	0.975679	0.714497	0.603031	0.65589	0.867325	0.564001	0.349739	0.797692	0.173359	0.34458	0.712187
Insulin resistance	1.44661	0.387763	-0.557608	-0.414789	0.860728	0.109437	0.458118	0.822649	0.0982656	-0.0385931	0.122904	-0.66305	0.771393	0.241509	0.111349	0.213076	0.973188	0.352826	0.420909	0.983905	0.419474	1.15551	0.604578	0.618089	0.621285	-0.141156	0.514285	0.373544	0.719604	0.0485772	0.417784	0.253296	0.42539	0.147599	0.292878	-0.0457548	0.308576	-1.6255	0.98051	0.745165	0.632544	0.67103	0.847178	0.566079	0.359854	0.817212	0.188469	0.243631	0.735499
mTOR concentration	1.29982	0.262888	-0.384989	-0.38232	0.691869	0.0578389	0.345692	0.640454	0.0384696	-0.206165	0.0225285	-0.445128	0.744739	0.148548	0.0535961	0.115673	0.791952	0.243442	0.32493	0.814232	0.308827	0.981084	0.487891	0.471075	0.471022	-0.184953	0.370648	0.258279	0.559803	-0.0129225	0.314356	0.17664	0.342731	0.100945	0.198558	-0.102734	0.18665	-1.02892	0.810429	0.579227	0.499008	0.525488	0.702019	0.421284	0.259564	0.668809	0.0498611	0.168663	0.565578
mTORC1 insensitivity	1.06307	0.10065	-0.551864	-0.403576	0.481913	0.0208323	0.216086	0.428043	0.00857261	-0.162616	-0.0142039	-0.477163	0.516296	0.058336	-0.00589908	0.0635515	0.525173	0.129322	0.221451	0.564492	0.148166	0.71507	0.35374	0.311575	0.276733	-0.201345	0.215605	0.17388	0.357776	-0.0323238	0.204819	0.0832795	0.184224	0.0160756	0.0593337	-0.13487	0.105805	-1.08863	0.547006	0.364925	0.331709	0.329553	0.473594	0.286833	0.168503	0.47269	0.0543047	0.00249487	0.399552
p70S6K concentration	1.25888	0.245798	-0.388786	-0.345655	0.656737	0.062533	0.327702	0.642996	0.0498368	-0.0849345	0.0695044	-0.44177	0.714876	0.155294	0.0492705	0.151377	0.734593	0.23674	0.297971	0.77672	0.30439	0.942633	0.528606	0.457303	0.44844	-0.138575	0.361844	0.266606	0.543926	0.00693401	0.30008	0.174932	0.333712	0.0945178	0.201717	-0.0760537	0.192305	-1.03029	0.793391	0.555221	0.460714	0.474132	0.646837	0.427842	0.253246	0.63255	0.115585	0.165071	0.544602
Combined (no comp. sig.)	0.506996	-0.122014	-1.04449	-0.625005	0.178328	-0.0384008	0.0428893	0.0798344	-0.0627444	-0.43142	-0.183946	-0.758129	-0.0245691	-0.0937598	-0.0889635	-0.112699	0.128494	-0.0558656	0.0587079	0.192129	-0.177376	0.290772	-0.105252	0.0847664	0.0369064	-0.334139	-0.00469691	0.00766654	0.0740902	-0.102311	0.0650765	-0.0803239	-0.0788893	-0.134192	-0.175631	-0.246504	-0.0402098	-1.60728	0.124035	0.0803391	0.081269	0.0443128	0.0504444	-0.0123871	0.0403394	0.124994	-0.0810661	-0.27653	0.122717
[truncated: 51 more columns]

## Sheet: comb_4_5
	VP_1	VP_2	VP_3	VP_4	VP_5	VP_6	VP_7	VP_8	VP_9	VP_10	VP_11	VP_12	VP_13	VP_14	VP_15	VP_16	VP_17	VP_18	VP_19	VP_20	VP_21	VP_22	VP_23	VP_24	VP_25	VP_26	VP_27	VP_28	VP_29	VP_30	VP_31	VP_32	VP_33	VP_34	VP_35	VP_36	VP_37	VP_38	VP_39	VP_40	VP_41	VP_42	VP_43	VP_44	VP_45	VP_46	VP_47	VP_48	VP_49
Splanchnic Extraction	1.27503	0.450802	-0.200275	-0.280906	0.994075	0.19803	0.541023	0.987366	0.139768	0.132955	0.265461	-0.384031	0.861307	0.436228	0.153834	0.345517	1.00282	0.489111	0.433852	1.09258	0.463143	1.22106	0.58582	0.743918	0.706465	0.007293	0.606777	0.408575	0.891888	0.0868266	0.495239	0.375992	0.578886	0.26485	0.483665	0.118525	0.421354	-1.12378	1.11559	0.88918	0.591322	0.652742	0.846758	0.557058	0.431343	0.719069	0.264524	0.504684	0.858066
Blood Flow	1.6276	0.650854	0.289493	-0.00912753	1.14072	0.244961	0.646124	1.17727	0.224755	0.345115	0.414717	-0.272379	1.14382	0.544244	0.237396	0.529857	1.21135	0.620212	0.585062	1.29707	0.729333	1.44315	0.972876	0.907574	0.891254	0.181578	0.77622	0.597914	1.05356	0.168733	0.62117	0.491178	0.804358	0.385712	0.68501	0.199557	0.482038	-0.630617	1.3612	1.04203	0.787824	0.815411	1.06394	0.836227	0.556756	0.989727	0.410294	0.697552	1.01623
Insulin resistance	1.65018	0.644688	-0.227389	-0.224779	1.19239	0.256772	0.663015	1.19452	0.230176	0.303068	0.380257	-0.5864	0.98679	0.529857	0.236591	0.468169	1.24635	0.607245	0.602814	1.31419	0.685971	1.45194	0.88895	0.929058	0.911097	0.0639696	0.807581	0.6119	1.06196	0.171372	0.643592	0.471722	0.713693	0.315261	0.656145	0.173153	0.497116	-1.67455	1.36834	1.07656	0.819919	0.830305	1.04193	0.839646	0.569828	1.00639	0.43233	0.595968	1.04423
mTOR concentration	1.56026	0.545506	-0.043492	-0.200808	1.04323	0.184949	0.572818	1.04436	0.163538	0.12165	0.268953	-0.350831	1.04448	0.412498	0.18335	0.373518	1.12345	0.501876	0.513109	1.18176	0.612977	1.33748	0.814841	0.786221	0.793921	0.0171695	0.677586	0.494038	0.923277	0.107167	0.536407	0.395542	0.652218	0.283962	0.534424	0.0867658	0.397597	-0.938726	1.23953	0.936864	0.727714	0.750417	0.969528	0.716869	0.465288	0.916191	0.279421	0.523381	0.892233
mTORC1 insensitivity	1.4002	0.370867	-0.217191	-0.248881	0.814077	0.110644	0.4296	0.824293	0.100824	0.0917841	0.187312	-0.403736	0.873808	0.260372	0.105332	0.265509	0.898004	0.349545	0.38394	0.946142	0.444101	1.11464	0.695697	0.591719	0.591623	-0.0481422	0.496027	0.367139	0.703129	0.0558184	0.392376	0.266528	0.475519	0.175659	0.337056	0.0017971	0.291153	-0.960452	0.983987	0.710314	0.572394	0.599355	0.798261	0.567024	0.339622	0.763615	0.222364	0.328104	0.695413
p70S6K concentration	1.42281	0.418491	-0.140674	-0.208163	0.904795	0.159255	0.444042	0.962239	0.13186	0.181555	0.257082	-0.380633	0.872301	0.362917	0.118665	0.349174	0.908168	0.402469	0.402944	1.03039	0.495184	1.16601	0.787038	0.681917	0.657499	0.011413	0.570561	0.43178	0.804311	0.0774563	0.446213	0.310024	0.553432	0.188021	0.503285	0.0784852	0.29178	-0.996018	1.14973	0.801057	0.561689	0.53157	0.7243	0.635722	0.383694	0.73709	0.291798	0.433797	0.767835
Combined (no comp. sig.)	0.781085	0.0115375	-0.864531	-0.559854	0.364985	0.00401546	0.147079	0.322009	-0.0244037	-0.294614	-0.0905859	-0.735091	0.204979	0.0033131	-0.0414038	-0.0217963	0.363959	0.0529592	0.129562	0.432786	-0.0191564	0.56014	0.100357	0.231598	0.194188	-0.26147	0.134214	0.0920208	0.272248	-0.0675766	0.149519	0.00323928	0.0728948	-0.0590175	-0.0409993	-0.18461	0.0554529	-1.58485	0.408296	0.275704	0.20337	0.193865	0.257728	0.133692	0.116653	0.293705	-0.000301844	-0.106703	0.28987
[truncated: 51 more columns]

## Sheet: comb_4_6
	VP_1	VP_2	VP_3	VP_4	VP_5	VP_6	VP_7	VP_8	VP_9	VP_10	VP_11	VP_12	VP_13	VP_14	VP_15	VP_16	VP_17	VP_18	VP_19	VP_20	VP_21	VP_22	VP_23	VP_24	VP_25	VP_26	VP_27	VP_28	VP_29	VP_30	VP_31	VP_32	VP_33	VP_34	VP_35	VP_36	VP_37	VP_38	VP_39	VP_40	VP_41	VP_42	VP_43	VP_44	VP_45	VP_46	VP_47	VP_48	VP_49
Splanchnic Extraction	1.21675	0.362134	-0.319664	-0.334206	0.860956	0.131765	0.473392	0.837756	0.0952119	0.0455488	0.179924	-0.418215	0.798047	0.305612	0.114631	0.251703	0.9171	0.392863	0.376731	0.964652	0.380022	1.11492	0.507332	0.618896	0.602756	-0.0664817	0.500518	0.328428	0.752305	0.0490334	0.408634	0.293938	0.468773	0.210106	0.325305	0.0244447	0.370662	-1.10734	0.955802	0.754136	0.542602	0.635932	0.818434	0.471899	0.353433	0.677064	0.194834	0.361099	0.744598
Blood Flow	1.55075	0.544157	0.14532	-0.0902197	0.989278	0.16799	0.571338	0.998948	0.165535	0.220574	0.301567	-0.31975	1.0671	0.393746	0.192478	0.400753	1.11533	0.507717	0.516889	1.14982	0.621352	1.31946	0.852574	0.759583	0.767407	0.0797222	0.646464	0.488169	0.892899	0.118134	0.516859	0.394195	0.665402	0.322863	0.48588	0.0890091	0.429288	-0.63733	1.16628	0.887391	0.73451	0.808864	1.03953	0.719564	0.461724	0.942597	0.307626	0.528642	0.884742
Insulin resistance	1.57632	0.539899	-0.359578	-0.295654	1.03892	0.17648	0.589899	1.01741	0.169965	0.177207	0.27046	-0.619224	0.92757	0.377286	0.191912	0.350092	1.15202	0.496238	0.532888	1.1667	0.580243	1.33235	0.776445	0.779924	0.788062	-0.0253157	0.675929	0.501304	0.901562	0.120764	0.537133	0.374942	0.58792	0.256704	0.452399	0.0584469	0.444444	-1.61768	1.17577	0.922385	0.767841	0.826985	1.02123	0.724038	0.474316	0.962385	0.327026	0.434346	0.911645
mTOR concentration	1.44975	0.408492	-0.209122	-0.276273	0.8632	0.113727	0.468151	0.842073	0.10423	0.0149669	0.162018	-0.399146	0.92444	0.269657	0.122486	0.254244	0.976854	0.375858	0.424922	0.997635	0.47585	1.1706	0.680676	0.622573	0.633573	-0.0688101	0.523468	0.379372	0.736821	0.0565767	0.41935	0.286332	0.497294	0.201991	0.339747	-0.00903175	0.316917	-0.954447	1.01419	0.752188	0.634233	0.68249	0.884892	0.583313	0.360924	0.82406	0.190284	0.337573	0.73809
mTORC1 insensitivity	1.23276	0.215836	-0.39353	-0.323548	0.624933	0.0559387	0.309512	0.5984	0.0466952	-0.0200221	0.0799627	-0.447975	0.695113	0.13726	0.04144	0.15243	0.698774	0.223584	0.293965	0.732501	0.280434	0.899271	0.518568	0.4275	0.409722	-0.133227	0.334583	0.254985	0.503459	0.0037165	0.281088	0.158891	0.310864	0.0860282	0.167232	-0.0791736	0.19303	-1.00991	0.732132	0.509567	0.444263	0.469314	0.644804	0.414255	0.239349	0.618162	0.134893	0.146482	0.532216
p70S6K concentration	1.4002	0.370867	-0.217191	-0.248881	0.814077	0.110644	0.4296	0.824293	0.100824	0.0917841	0.187312	-0.403736	0.873808	0.260372	0.105332	0.265509	0.898004	0.349545	0.38394	0.946142	0.444101	1.11464	0.695697	0.591719	0.591623	-0.0481422	0.496027	0.367139	0.703129	0.0558184	0.392376	0.266528	0.475519	0.175659	0.337056	0.0017971	0.291153	-0.960452	0.983987	0.710314	0.572394	0.599355	0.798261	0.567024	0.339622	0.763615	0.222364	0.328104	0.695413
Combined (no comp. sig.)	0.638663	-0.0684299	-0.960375	-0.582806	0.25525	-0.0181257	0.0871465	0.181814	-0.0423689	-0.329789	-0.13052	-0.747007	0.0899601	-0.0533565	-0.0676406	-0.0628464	0.230954	-0.00788982	0.0904448	0.291576	-0.104863	0.408466	-0.00088218	0.144676	0.0986809	-0.291468	0.0550214	0.0470981	0.154212	-0.0833505	0.0985762	-0.0442922	-0.0138738	-0.100266	-0.124078	-0.21594	0.00900434	-1.58348	0.238921	0.157858	0.135176	0.11653	0.156143	0.0571718	0.0726984	0.205529	-0.0242262	-0.201124	0.198125
[truncated: 51 more columns]

## Sheet: comb_5_6
	VP_1	VP_2	VP_3	VP_4	VP_5	VP_6	VP_7	VP_8	VP_9	VP_10	VP_11	VP_12	VP_13	VP_14	VP_15	VP_16	VP_17	VP_18	VP_19	VP_20	VP_21	VP_22	VP_23	VP_24	VP_25	VP_26	VP_27	VP_28	VP_29	VP_30	VP_31	VP_32	VP_33	VP_34	VP_35	VP_36	VP_37	VP_38	VP_39	VP_40	VP_41	VP_42	VP_43	VP_44	VP_45	VP_46	VP_47	VP_48	VP_49
Splanchnic Extraction	1.31022	0.515944	-0.161688	-0.318545	1.06619	0.212556	0.622348	1.00448	0.143467	-0.00472966	0.223744	-0.370207	0.919255	0.452645	0.196271	0.316359	1.10726	0.539124	0.491517	1.16618	0.492418	1.2953	0.534494	0.791523	0.774824	-0.0303581	0.652157	0.411778	0.948212	0.0806851	0.545725	0.419605	0.613797	0.327295	0.488675	0.100902	0.492853	-1.12655	1.14499	0.959234	0.669879	0.784498	0.966989	0.555437	0.471644	0.780699	0.191443	0.543989	0.912296
Blood Flow	1.69264	0.748902	0.353322	-0.015829	1.23304	0.268589	0.753629	1.21435	0.250255	0.243985	0.399624	-0.245851	1.23754	0.574587	0.305871	0.529776	1.35167	0.694881	0.680794	1.39235	0.802033	1.54252	0.953599	0.978807	0.993556	0.166302	0.851411	0.636139	1.13015	0.186773	0.695695	0.559496	0.871627	0.473053	0.701887	0.19246	0.57595	-0.577255	1.41048	1.1316	0.915231	1.00071	1.23375	0.872357	0.623061	1.1085	0.371217	0.76004	1.09878
Insulin resistance	1.71225	0.745782	-0.166848	-0.239309	1.28668	0.280134	0.774998	1.23145	0.256909	0.197951	0.364086	-0.564071	1.06732	0.559574	0.305561	0.462681	1.38573	0.680546	0.700242	1.41011	0.759882	1.55025	0.8688	1.00034	1.01483	0.0411344	0.884882	0.649588	1.13968	0.190194	0.720671	0.54184	0.767546	0.400123	0.673932	0.168467	0.596247	-1.71575	1.41399	1.16778	0.94971	1.01648	1.21196	0.875421	0.637674	1.12475	0.393061	0.649707	1.1267
mTOR concentration	1.60961	0.60753	-0.00225297	-0.242554	1.11332	0.190574	0.641844	1.05021	0.15686	-0.057971	0.206598	-0.344703	1.10844	0.408993	0.220997	0.325467	1.23305	0.535042	0.577632	1.25627	0.64405	1.4135	0.753126	0.825715	0.866028	-0.0534689	0.722434	0.492517	0.970039	0.0819605	0.582993	0.425326	0.688858	0.325927	0.537296	0.0457648	0.431845	-0.917385	1.27085	0.999309	0.818905	0.887688	1.09137	0.714163	0.497428	0.999338	0.180438	0.565534	0.935486
mTORC1 insensitivity	1.44975	0.408492	-0.209122	-0.276273	0.8632	0.113727	0.468151	0.842073	0.10423	0.0149669	0.162018	-0.399146	0.92444	0.269657	0.122486	0.254244	0.976854	0.375858	0.424922	0.997635	0.47585	1.1706	0.680676	0.622573	0.633573	-0.0688101	0.523468	0.379372	0.736821	0.0565767	0.41935	0.286332	0.497294	0.201991	0.339747	-0.00903175	0.316917	-0.954447	1.01419	0.752188	0.634233	0.68249	0.884892	0.583313	0.360924	0.82406	0.190284	0.337573	0.73809
p70S6K concentration	1.56026	0.545506	-0.043492	-0.200808	1.04323	0.184949	0.572818	1.04436	0.163538	0.12165	0.268953	-0.350831	1.04448	0.412498	0.18335	0.373518	1.12345	0.501876	0.513109	1.18176	0.612977	1.33748	0.814841	0.786221	0.793921	0.0171695	0.677586	0.494038	0.923277	0.107167	0.536407	0.395542	0.652218	0.283962	0.534424	0.0867658	0.397597	-0.938726	1.23953	0.936864	0.727714	0.750417	0.969528	0.716869	0.465288	0.916191	0.279421	0.523381	0.892233
Combined (no comp. sig.)	0.823465	0.018598	-0.868697	-0.596641	0.390554	-0.003555	0.157266	0.316714	-0.0385511	-0.409154	-0.134715	-0.740031	0.229569	-0.00457669	-0.0437205	-0.0589579	0.41331	0.0540465	0.140738	0.465616	-0.025119	0.599116	0.0600518	0.239447	0.203189	-0.301761	0.132224	0.0774054	0.283779	-0.0865079	0.156253	0.000989791	0.0756685	-0.0570476	-0.0470663	-0.208294	0.0454293	-1.59672	0.420529	0.295585	0.225614	0.22935	0.306109	0.119604	0.11786	0.315677	-0.0651771	-0.110058	0.299332
[truncated: 51 more columns]

[truncated: 3 more sheets: comb_1_4_6, comb_4_5_6, comb_1_4_5_6]
