# Supplementary material for: Multifactorial nature of anabolic resistance in ageing skeletal muscle: A systems modelling study
Source: J Physiol. 2026 Jul 17;604(15):6405–39. doi: 10.1113/JP290799 (PMC13423136; doi:10.1113/JP290799)
Supplement: Supplementary file 2 — Supporting Information [file TJP-604-6405-s002.zip › tjp70679-sup-0011-SuppMat.xlsx]

## Sheet: Baseline
	VP_1	VP_2	VP_3	VP_4	VP_5	VP_6	VP_7	VP_8	VP_9	VP_10	VP_11	VP_12	VP_13	VP_14	VP_15	VP_16	VP_17	VP_18	VP_19	VP_20	VP_21	VP_22	VP_23	VP_24	VP_25	VP_26	VP_27	VP_28	VP_29	VP_30	VP_31	VP_32	VP_33	VP_34	VP_35	VP_36	VP_37	VP_38	VP_39	VP_40	VP_41	VP_42	VP_43	VP_44	VP_45	VP_46	VP_47	VP_48	VP_49
[mTOR]+[p70S6K]+mTORC1 sensitivity	0.527462	0.0763147	0.163683	0.0442004	0.196961	0.0198621	0.0772747	0.165469	0.0218345	0.101988	0.0593935	0.0247816	0.361453	0.0785198	0.0210205	0.0758007	0.249805	0.0912368	0.0785264	0.249722	0.123911	0.31267	0.265311	0.131172	0.0783475	0.0451701	0.0763149	0.0857511	0.140839	0.0285917	0.06677	0.0637592	0.132278	0.0594425	0.093883	0.0375823	0.0593516	0.204864	0.258294	0.156208	0.121573	0.131473	0.274345	0.167874	0.0648525	0.186335	0.0430363	0.122206	0.154998
Combined	0.399767	0.0543598	0.140534	0.0335666	0.154853	0.0151475	0.0572704	0.128197	0.0148249	0.0784864	0.045129	0.0211287	0.296812	0.0635464	0.0148099	0.0580427	0.197717	0.0726522	0.0549612	0.19985	0.0903342	0.252899	0.193325	0.102161	0.0565738	0.0365678	0.0552778	0.0594922	0.112243	0.0204482	0.0497575	0.0488151	0.10341	0.0482878	0.0707291	0.0299861	0.0487831	0.191285	0.205182	0.122473	0.0863296	0.101176	0.221213	0.11696	0.0481385	0.130897	0.0306135	0.100985	0.124174
[truncated: 51 more columns]

## Sheet: compSig
	VP_1	VP_2	VP_3	VP_4	VP_5	VP_6	VP_7	VP_8	VP_9	VP_10	VP_11	VP_12	VP_13	VP_14	VP_15	VP_16	VP_17	VP_18	VP_19	VP_20	VP_21	VP_22	VP_23	VP_24	VP_25	VP_26	VP_27	VP_28	VP_29	VP_30	VP_31	VP_32	VP_33	VP_34	VP_35	VP_36	VP_37	VP_38	VP_39	VP_40	VP_41	VP_42	VP_43	VP_44	VP_45	VP_46	VP_47	VP_48	VP_49
[mTOR]+[p70S6K]+mTORC1 sensitivity	0.770487	0.28816	0.543449	0.170619	0.591267	0.095087	0.171057	0.422296	0.0976134	0.604514	0.28376	0.1016	0.701708	0.439863	0.0535727	0.387434	0.44013	0.224803	0.210448	0.716828	0.375744	0.565623	0.743941	0.34038	0.209326	0.189558	0.288964	0.319989	0.595235	0.0865719	0.185375	0.126187	0.431481	0.14007	0.581718	0.177548	0.173481	0.562074	1.06925	0.304906	0.223765	0.192855	0.541604	0.419255	0.247228	0.43927	0.307744	0.442692	0.490762
Combined	0.60602	0.230329	0.494113	0.142656	0.495864	0.0785786	0.138145	0.353785	0.0748566	0.524393	0.238474	0.0914406	0.608995	0.384606	0.0409735	0.327427	0.362833	0.189955	0.160611	0.608666	0.301882	0.477069	0.608733	0.282673	0.16447	0.165354	0.229251	0.248231	0.511834	0.0672713	0.147127	0.102457	0.36542	0.119529	0.481448	0.152581	0.150294	0.545403	0.910874	0.251833	0.168187	0.153154	0.459608	0.324502	0.199511	0.337045	0.249026	0.384721	0.418067
[truncated: 51 more columns]

## Sheet: splanchnicExtr
	VP_1	VP_2	VP_3	VP_4	VP_5	VP_6	VP_7	VP_8	VP_9	VP_10	VP_11	VP_12	VP_13	VP_14	VP_15	VP_16	VP_17	VP_18	VP_19	VP_20	VP_21	VP_22	VP_23	VP_24	VP_25	VP_26	VP_27	VP_28	VP_29	VP_30	VP_31	VP_32	VP_33	VP_34	VP_35	VP_36	VP_37	VP_38	VP_39	VP_40	VP_41	VP_42	VP_43	VP_44	VP_45	VP_46	VP_47	VP_48	VP_49
[mTOR]+[p70S6K]+mTORC1 sensitivity	0.867867	0.323274	0.575529	0.190768	0.634607	0.103248	0.187472	0.456179	0.113052	0.656094	0.310858	0.110299	0.764903	0.46642	0.0617038	0.423864	0.47964	0.243024	0.244579	0.770824	0.428693	0.609665	0.853777	0.370944	0.234303	0.202303	0.323729	0.369376	0.636448	0.099209	0.207526	0.139858	0.463744	0.150665	0.644815	0.189882	0.183401	0.583484	1.14637	0.329503	0.26101	0.215422	0.588782	0.485088	0.275707	0.51042	0.346032	0.470176	0.527268
Combined	0.745279	0.278963	0.536214	0.168138	0.564715	0.0912302	0.162916	0.407203	0.0944449	0.594396	0.27865	0.103906	0.701528	0.428747	0.0514742	0.381754	0.423107	0.219172	0.203112	0.695925	0.365444	0.548249	0.741889	0.330637	0.199083	0.185981	0.276863	0.311186	0.579715	0.0839522	0.178713	0.122627	0.415242	0.136664	0.571474	0.172114	0.166889	0.574695	1.02966	0.290369	0.213361	0.185079	0.532493	0.405756	0.242083	0.425185	0.299789	0.427368	0.477375
[truncated: 51 more columns]

## Sheet: bloodFlow
	VP_1	VP_2	VP_3	VP_4	VP_5	VP_6	VP_7	VP_8	VP_9	VP_10	VP_11	VP_12	VP_13	VP_14	VP_15	VP_16	VP_17	VP_18	VP_19	VP_20	VP_21	VP_22	VP_23	VP_24	VP_25	VP_26	VP_27	VP_28	VP_29	VP_30	VP_31	VP_32	VP_33	VP_34	VP_35	VP_36	VP_37	VP_38	VP_39	VP_40	VP_41	VP_42	VP_43	VP_44	VP_45	VP_46	VP_47	VP_48	VP_49
[mTOR]+[p70S6K]+mTORC1 sensitivity	0.784	0.294525	0.574749	0.175691	0.607697	0.0974205	0.176087	0.431113	0.0993959	0.613804	0.288117	0.10353	0.71552	0.447961	0.0549823	0.391799	0.451289	0.22831	0.21448	0.731238	0.385395	0.577268	0.75473	0.345829	0.215738	0.193948	0.296794	0.324892	0.605502	0.0880417	0.189227	0.128668	0.446713	0.142825	0.591094	0.181371	0.177679	0.583629	1.10151	0.314033	0.230021	0.198051	0.549954	0.427895	0.250067	0.448059	0.311979	0.459299	0.498201
Combined	0.619919	0.237502	0.544657	0.149582	0.515552	0.0813239	0.143801	0.36484	0.0764718	0.535105	0.243432	0.0941794	0.62602	0.395307	0.0423006	0.33248	0.375137	0.194125	0.164203	0.625819	0.311752	0.491184	0.621007	0.288984	0.171152	0.171099	0.237067	0.252697	0.524996	0.0686968	0.151003	0.105189	0.384178	0.12319	0.492302	0.157622	0.155517	0.582682	0.950772	0.262869	0.173889	0.158474	0.469325	0.33283	0.202304	0.344901	0.252873	0.405511	0.426869
[truncated: 51 more columns]

## Sheet: insulinRes
	VP_1	VP_2	VP_3	VP_4	VP_5	VP_6	VP_7	VP_8	VP_9	VP_10	VP_11	VP_12	VP_13	VP_14	VP_15	VP_16	VP_17	VP_18	VP_19	VP_20	VP_21	VP_22	VP_23	VP_24	VP_25	VP_26	VP_27	VP_28	VP_29	VP_30	VP_31	VP_32	VP_33	VP_34	VP_35	VP_36	VP_37	VP_38	VP_39	VP_40	VP_41	VP_42	VP_43	VP_44	VP_45	VP_46	VP_47	VP_48	VP_49
[mTOR]+[p70S6K]+mTORC1 sensitivity	0.772224	0.287048	0.517201	0.166974	0.591343	0.0950872	0.17116	0.42222	0.0976477	0.60034	0.281623	0.0975421	0.685646	0.437966	0.0535364	0.385949	0.440008	0.2247	0.211153	0.715408	0.372755	0.564485	0.731423	0.340603	0.209701	0.187492	0.288703	0.320051	0.59359	0.0864647	0.185751	0.125855	0.42789	0.139454	0.576448	0.176592	0.173457	0.526507	1.06335	0.304626	0.224002	0.19268	0.537837	0.418498	0.247253	0.438764	0.307861	0.436434	0.491136
Combined	0.607392	0.228838	0.458182	0.137572	0.495899	0.0785544	0.138111	0.35297	0.0748359	0.518369	0.235749	0.0853616	0.584892	0.382117	0.0408885	0.325074	0.362599	0.189594	0.161169	0.606678	0.297017	0.47549	0.589767	0.282807	0.164614	0.162821	0.228706	0.248112	0.50957	0.0671054	0.147457	0.101763	0.360429	0.118508	0.474019	0.151264	0.150218	0.49855	0.902877	0.251456	0.16841	0.152877	0.454521	0.323155	0.19952	0.336351	0.24908	0.376847	0.418409
[truncated: 51 more columns]

## Sheet: mTOR_conc
	VP_1	VP_2	VP_3	VP_4	VP_5	VP_6	VP_7	VP_8	VP_9	VP_10	VP_11	VP_12	VP_13	VP_14	VP_15	VP_16	VP_17	VP_18	VP_19	VP_20	VP_21	VP_22	VP_23	VP_24	VP_25	VP_26	VP_27	VP_28	VP_29	VP_30	VP_31	VP_32	VP_33	VP_34	VP_35	VP_36	VP_37	VP_38	VP_39	VP_40	VP_41	VP_42	VP_43	VP_44	VP_45	VP_46	VP_47	VP_48	VP_49
[mTOR]+[p70S6K]+mTORC1 sensitivity	0.849824	0.30375	0.559888	0.177125	0.603365	0.09836	0.192705	0.459598	0.100917	0.563987	0.284173	0.107505	0.753799	0.436242	0.0627647	0.381931	0.49741	0.243457	0.21997	0.734689	0.393294	0.624588	0.743085	0.360384	0.237659	0.196425	0.302122	0.321175	0.600925	0.0921145	0.198371	0.145902	0.446019	0.154785	0.580851	0.181055	0.183498	0.596091	1.05882	0.350429	0.255982	0.241149	0.574255	0.435301	0.251645	0.461855	0.294999	0.456522	0.497377
Combined	0.663247	0.238679	0.468957	0.140997	0.503025	0.0806906	0.153755	0.379406	0.0763373	0.473294	0.232986	0.0897394	0.62264	0.376721	0.0471522	0.316466	0.406438	0.203404	0.166604	0.618929	0.306136	0.521032	0.576255	0.296679	0.184057	0.167026	0.236143	0.24535	0.51151	0.0703969	0.156253	0.116217	0.369696	0.129828	0.470209	0.152915	0.15749	0.52638	0.887358	0.286196	0.189892	0.189392	0.478045	0.329454	0.201588	0.348657	0.233608	0.386185	0.420379
[truncated: 51 more columns]

## Sheet: mTORC1_insensitivity
	VP_1	VP_2	VP_3	VP_4	VP_5	VP_6	VP_7	VP_8	VP_9	VP_10	VP_11	VP_12	VP_13	VP_14	VP_15	VP_16	VP_17	VP_18	VP_19	VP_20	VP_21	VP_22	VP_23	VP_24	VP_25	VP_26	VP_27	VP_28	VP_29	VP_30	VP_31	VP_32	VP_33	VP_34	VP_35	VP_36	VP_37	VP_38	VP_39	VP_40	VP_41	VP_42	VP_43	VP_44	VP_45	VP_46	VP_47	VP_48	VP_49
[mTOR]+[p70S6K]+mTORC1 sensitivity	1.02495	0.356335	0.634589	0.209986	0.658989	0.111869	0.249221	0.586961	0.117123	0.643182	0.326167	0.126854	0.908564	0.463035	0.0880644	0.427823	0.629771	0.300455	0.25436	0.798132	0.472838	0.764469	0.87287	0.426711	0.325439	0.235181	0.360014	0.3585	0.651523	0.11203	0.23754	0.198054	0.50647	0.195427	0.612535	0.206531	0.225237	0.698753	1.12764	0.458783	0.33485	0.343891	0.671374	0.517497	0.275875	0.542206	0.33246	0.520187	0.561411
Combined	0.797759	0.276612	0.528132	0.165874	0.546349	0.0907849	0.196954	0.482466	0.0876486	0.548656	0.267411	0.104761	0.748518	0.400095	0.0650879	0.355553	0.511277	0.249007	0.190235	0.668231	0.365623	0.634603	0.683686	0.348337	0.249098	0.19897	0.278774	0.273605	0.552911	0.0847074	0.184577	0.156449	0.416797	0.162579	0.495295	0.173531	0.192459	0.61403	0.946288	0.371983	0.245536	0.26941	0.556615	0.390672	0.219614	0.406331	0.266707	0.43689	0.473363
[truncated: 51 more columns]

## Sheet: p70S6K_conc
	VP_1	VP_2	VP_3	VP_4	VP_5	VP_6	VP_7	VP_8	VP_9	VP_10	VP_11	VP_12	VP_13	VP_14	VP_15	VP_16	VP_17	VP_18	VP_19	VP_20	VP_21	VP_22	VP_23	VP_24	VP_25	VP_26	VP_27	VP_28	VP_29	VP_30	VP_31	VP_32	VP_33	VP_34	VP_35	VP_36	VP_37	VP_38	VP_39	VP_40	VP_41	VP_42	VP_43	VP_44	VP_45	VP_46	VP_47	VP_48	VP_49
[mTOR]+[p70S6K]+mTORC1 sensitivity	1.11287	0.504006	0.950127	0.322337	0.981381	0.178883	0.301289	0.715093	0.183058	1.15822	0.531011	0.190222	1.14542	0.798753	0.0976416	0.724953	0.714657	0.402927	0.37768	1.13491	0.652385	0.898239	1.24321	0.591512	0.367115	0.360443	0.512607	0.577455	0.997515	0.161596	0.331262	0.223185	0.748469	0.254026	0.974513	0.333254	0.321451	1.05547	1.64972	0.512421	0.379376	0.323931	0.894548	0.717817	0.451529	0.727203	0.589545	0.780612	0.848408
Combined	0.882133	0.402279	0.806002	0.262872	0.826186	0.148334	0.24522	0.603588	0.141608	1.02003	0.447654	0.16056	0.964864	0.699985	0.0747326	0.617926	0.591485	0.342227	0.290536	0.960885	0.519946	0.759464	1.0183	0.494861	0.289739	0.312495	0.407852	0.455141	0.858636	0.126716	0.264332	0.181505	0.629218	0.216068	0.800141	0.286406	0.280062	0.941258	1.40493	0.425797	0.286337	0.256946	0.754703	0.5638	0.366655	0.5596	0.489144	0.665992	0.729097
[truncated: 51 more columns]

## Sheet: comb_4_5
	VP_1	VP_2	VP_3	VP_4	VP_5	VP_6	VP_7	VP_8	VP_9	VP_10	VP_11	VP_12	VP_13	VP_14	VP_15	VP_16	VP_17	VP_18	VP_19	VP_20	VP_21	VP_22	VP_23	VP_24	VP_25	VP_26	VP_27	VP_28	VP_29	VP_30	VP_31	VP_32	VP_33	VP_34	VP_35	VP_36	VP_37	VP_38	VP_39	VP_40	VP_41	VP_42	VP_43	VP_44	VP_45	VP_46	VP_47	VP_48	VP_49
[mTOR]+[p70S6K]+mTORC1 sensitivity	1.13202	0.404783	0.695211	0.236266	0.706902	0.125456	0.297646	0.6796	0.131467	0.619928	0.348316	0.147013	1.01424	0.475326	0.112174	0.443689	0.731902	0.349933	0.284197	0.856411	0.528233	0.871536	0.913027	0.482603	0.398171	0.265076	0.406844	0.379613	0.689346	0.129339	0.274804	0.242221	0.557287	0.231735	0.633413	0.226699	0.256212	0.792339	1.15167	0.551663	0.397504	0.420178	0.739127	0.567557	0.296778	0.596746	0.33241	0.573793	0.601555
Combined	0.877437	0.310909	0.574107	0.183851	0.581381	0.100668	0.234225	0.553961	0.0965946	0.515724	0.280734	0.12041	0.831812	0.407038	0.0823279	0.362663	0.592956	0.287986	0.209917	0.712674	0.402105	0.721322	0.699228	0.390655	0.3021	0.221601	0.31058	0.284045	0.580203	0.0963881	0.211422	0.190284	0.454494	0.191794	0.50657	0.188096	0.217223	0.694204	0.956334	0.446125	0.289709	0.329327	0.609825	0.420962	0.233664	0.441946	0.259501	0.477981	0.501896
[truncated: 51 more columns]

## Sheet: comb_4_6
	VP_1	VP_2	VP_3	VP_4	VP_5	VP_6	VP_7	VP_8	VP_9	VP_10	VP_11	VP_12	VP_13	VP_14	VP_15	VP_16	VP_17	VP_18	VP_19	VP_20	VP_21	VP_22	VP_23	VP_24	VP_25	VP_26	VP_27	VP_28	VP_29	VP_30	VP_31	VP_32	VP_33	VP_34	VP_35	VP_36	VP_37	VP_38	VP_39	VP_40	VP_41	VP_42	VP_43	VP_44	VP_45	VP_46	VP_47	VP_48	VP_49
[mTOR]+[p70S6K]+mTORC1 sensitivity	1.1675	0.517758	0.956364	0.324997	0.978187	0.181526	0.326389	0.742379	0.184765	1.03528	0.515552	0.196895	1.17894	0.775352	0.110826	0.693202	0.771447	0.420038	0.384238	1.13833	0.657236	0.946599	1.18238	0.603485	0.401904	0.361747	0.52014	0.562073	0.984755	0.166133	0.343735	0.246674	0.752832	0.270672	0.955368	0.330753	0.328887	1.09201	1.5908	0.561397	0.415933	0.388073	0.913746	0.712785	0.449803	0.737112	0.546727	0.786283	0.833575
Combined	0.915666	0.409315	0.80638	0.261557	0.818556	0.149597	0.262696	0.61893	0.140906	0.888695	0.427853	0.165242	0.984302	0.673802	0.0835084	0.581502	0.633306	0.353538	0.292371	0.959893	0.514969	0.794463	0.94246	0.50038	0.312489	0.310274	0.408536	0.434604	0.841861	0.1283	0.271838	0.19807	0.62808	0.228288	0.777038	0.281495	0.283811	0.970279	1.33932	0.46225	0.309238	0.304606	0.764496	0.54811	0.362231	0.558599	0.441362	0.667181	0.709084
[truncated: 51 more columns]

[truncated: 4 more sheets: comb_5_6, comb_1_4_6, comb_4_5_6, comb_1_4_5_6]
