# Supplementary material for: Multifactorial nature of anabolic resistance in ageing skeletal muscle: A systems modelling study
Source: J Physiol. 2026 Jul 17;604(15):6405–39. doi: 10.1113/JP290799 (PMC13423136; doi:10.1113/JP290799)
Supplement: Supplementary file 2 — Supporting Information [file TJP-604-6405-s002.zip › tjp70679-sup-0012-SuppMat.xlsx]

## Sheet: Baseline
	VP_1	VP_2	VP_3	VP_4	VP_5	VP_6	VP_7	VP_8	VP_9	VP_10	VP_11	VP_12	VP_13	VP_14	VP_15	VP_16	VP_17	VP_18	VP_19	VP_20	VP_21	VP_22	VP_23	VP_24	VP_25	VP_26	VP_27	VP_28	VP_29	VP_30	VP_31	VP_32	VP_33	VP_34	VP_35	VP_36	VP_37	VP_38	VP_39	VP_40	VP_41	VP_42	VP_43	VP_44	VP_45	VP_46	VP_47	VP_48	VP_49
[mTOR]+[p70S6K]+mTORC1 sensitivity	0.500478	-0.116335	-0.83326	-0.505664	0.152665	-0.0387899	0.0386078	0.0677985	-0.0549453	-0.358987	-0.14983	-0.524178	0.0578925	-0.0868778	-0.0816574	-0.0845138	0.0890385	-0.0550908	0.0554435	0.16395	-0.128748	0.256522	-0.00608922	0.072302	0.0282438	-0.300513	-0.00662417	0.0197471	0.0570922	-0.0894356	0.0574123	-0.0515852	-0.0634982	-0.111133	-0.13649	-0.218283	-0.0469071	-1.23877	0.104671	0.0568584	0.0721881	0.0264767	0.0510659	0.0151017	0.0370368	0.126106	-0.0632426	-0.248464	0.0957588
Combined	0.370095	-0.155932	-1.09394	-0.632325	0.10903	-0.0469776	0.0125202	0.0139051	-0.0689233	-0.437384	-0.196349	-0.76288	-0.117701	-0.118467	-0.0988606	-0.126964	0.0328485	-0.0882263	0.029671	0.103822	-0.220781	0.187666	-0.160719	0.0395832	-0.00166816	-0.342483	-0.0392199	-0.0125495	0.015836	-0.106262	0.0396417	-0.10154	-0.123157	-0.155213	-0.208695	-0.255638	-0.0637021	-1.61774	0.0311435	0.0189366	0.0349509	-0.0121518	-0.0408216	-0.0547331	0.0188048	0.0626341	-0.0850211	-0.320647	0.0622329
[truncated: 51 more columns]

## Sheet: compSig
	VP_1	VP_2	VP_3	VP_4	VP_5	VP_6	VP_7	VP_8	VP_9	VP_10	VP_11	VP_12	VP_13	VP_14	VP_15	VP_16	VP_17	VP_18	VP_19	VP_20	VP_21	VP_22	VP_23	VP_24	VP_25	VP_26	VP_27	VP_28	VP_29	VP_30	VP_31	VP_32	VP_33	VP_34	VP_35	VP_36	VP_37	VP_38	VP_39	VP_40	VP_41	VP_42	VP_43	VP_44	VP_45	VP_46	VP_47	VP_48	VP_49
[mTOR]+[p70S6K]+mTORC1 sensitivity	0.733121	0.0757473	-0.558012	-0.44319	0.530019	0.0272531	0.122787	0.287976	-0.00327877	-0.205414	-0.0342458	-0.488047	0.307674	0.185115	-0.0521414	0.0802889	0.273464	0.0525196	0.175996	0.617487	0.076418	0.494938	0.311048	0.26153	0.149619	-0.244745	0.184861	0.194198	0.467221	-0.0597787	0.168825	-0.000868564	0.181122	-0.0482033	0.294827	-0.136634	0.035924	-1.16745	0.819908	0.19585	0.168797	0.083842	0.289368	0.214651	0.196556	0.355901	0.042927	0.0134406	0.383817
Combined	0.564048	-0.00339383	-0.875964	-0.603175	0.430501	0.00585755	0.0817758	0.196038	-0.0383346	-0.391284	-0.130478	-0.750258	0.0655406	0.100979	-0.076389	-0.0359256	0.19118	-0.0012781	0.12137	0.496626	-0.0681184	0.394213	0.0502558	0.197021	0.0944772	-0.314284	0.10955	0.102367	0.364134	-0.0936466	0.12853	-0.062333	0.0705719	-0.105421	0.133135	-0.199588	0.00288046	-1.63428	0.62466	0.137421	0.110094	0.0349851	0.162576	0.0881321	0.142903	0.240226	-0.0542909	-0.107382	0.30217
[truncated: 51 more columns]

## Sheet: splanchnicExtr
	VP_1	VP_2	VP_3	VP_4	VP_5	VP_6	VP_7	VP_8	VP_9	VP_10	VP_11	VP_12	VP_13	VP_14	VP_15	VP_16	VP_17	VP_18	VP_19	VP_20	VP_21	VP_22	VP_23	VP_24	VP_25	VP_26	VP_27	VP_28	VP_29	VP_30	VP_31	VP_32	VP_33	VP_34	VP_35	VP_36	VP_37	VP_38	VP_39	VP_40	VP_41	VP_42	VP_43	VP_44	VP_45	VP_46	VP_47	VP_48	VP_49
[mTOR]+[p70S6K]+mTORC1 sensitivity	0.831944	0.11897	-0.432482	-0.375632	0.574596	0.0370999	0.140272	0.324242	0.0159683	-0.117366	0.00244287	-0.466347	0.377366	0.218812	-0.040162	0.130736	0.314141	0.0736846	0.211835	0.675096	0.145966	0.540766	0.451516	0.294255	0.177469	-0.21573	0.221618	0.252306	0.512479	-0.0432911	0.191542	0.0141774	0.229288	-0.0298321	0.3685	-0.118012	0.0478374	-1.09346	0.910419	0.221883	0.207081	0.107458	0.340566	0.294167	0.227359	0.431548	0.0972979	0.0550049	0.423233
Combined	0.706517	0.0624839	-0.619195	-0.471001	0.501988	0.022028	0.10961	0.257076	-0.010593	-0.248585	-0.0692054	-0.692201	0.179311	0.161355	-0.0575937	0.0565794	0.254301	0.0355302	0.167384	0.592306	0.0329518	0.470299	0.247893	0.249918	0.136159	-0.258993	0.162062	0.18277	0.442498	-0.0683159	0.161379	-0.0298585	0.155432	-0.0669365	0.252459	-0.162871	0.023979	-1.41168	0.772353	0.179156	0.157406	0.0696553	0.247142	0.197102	0.19045	0.337716	0.0276575	-0.0298035	0.367592
[truncated: 51 more columns]

## Sheet: bloodFlow
	VP_1	VP_2	VP_3	VP_4	VP_5	VP_6	VP_7	VP_8	VP_9	VP_10	VP_11	VP_12	VP_13	VP_14	VP_15	VP_16	VP_17	VP_18	VP_19	VP_20	VP_21	VP_22	VP_23	VP_24	VP_25	VP_26	VP_27	VP_28	VP_29	VP_30	VP_31	VP_32	VP_33	VP_34	VP_35	VP_36	VP_37	VP_38	VP_39	VP_40	VP_41	VP_42	VP_43	VP_44	VP_45	VP_46	VP_47	VP_48	VP_49
[mTOR]+[p70S6K]+mTORC1 sensitivity	0.746669	0.0636556	-0.673171	-0.504498	0.545831	0.0258734	0.127192	0.29793	-0.00206926	-0.209996	-0.0373025	-0.504749	0.312744	0.179566	-0.0588944	0.0858482	0.282488	0.0516379	0.179805	0.623818	0.069932	0.502755	0.305307	0.265946	0.155171	-0.293832	0.193575	0.195932	0.473126	-0.0587825	0.173056	0.00417273	0.162977	-0.0658449	0.299458	-0.139276	0.0380844	-1.26565	0.818045	0.201382	0.174989	0.0877078	0.291641	0.212058	0.199388	0.363504	0.0501565	-0.0238773	0.392137
Combined	0.577498	-0.0249147	-1.20591	-0.718193	0.449095	0.00302066	0.0859302	0.207555	-0.0382409	-0.406998	-0.137138	-0.7843	0.0659534	0.0900414	-0.0867759	-0.0374556	0.199902	-0.00495856	0.12445	0.499396	-0.0865833	0.401518	0.0315595	0.200299	0.0975206	-0.387274	0.118306	0.100987	0.367202	-0.0937466	0.132889	-0.0552187	0.00910596	-0.139336	0.129716	-0.209503	0.0049892	-1.87047	0.608639	0.142872	0.115463	0.0380041	0.161776	0.0762377	0.145184	0.245842	-0.0481771	-0.169124	0.311722
[truncated: 51 more columns]

## Sheet: insulinRes
	VP_1	VP_2	VP_3	VP_4	VP_5	VP_6	VP_7	VP_8	VP_9	VP_10	VP_11	VP_12	VP_13	VP_14	VP_15	VP_16	VP_17	VP_18	VP_19	VP_20	VP_21	VP_22	VP_23	VP_24	VP_25	VP_26	VP_27	VP_28	VP_29	VP_30	VP_31	VP_32	VP_33	VP_34	VP_35	VP_36	VP_37	VP_38	VP_39	VP_40	VP_41	VP_42	VP_43	VP_44	VP_45	VP_46	VP_47	VP_48	VP_49
[mTOR]+[p70S6K]+mTORC1 sensitivity	0.73617	0.089994	-0.331196	-0.354193	0.531459	0.0307297	0.127856	0.29993	0.000408461	-0.170212	-0.00619144	-0.325914	0.386674	0.205141	-0.0441649	0.103719	0.276505	0.0657556	0.177915	0.627584	0.11323	0.503008	0.360223	0.264384	0.155635	-0.200379	0.19145	0.198008	0.478891	-0.0546892	0.169441	0.0198494	0.221283	-0.0172729	0.327496	-0.111258	0.0412761	-0.812813	0.842862	0.200282	0.169779	0.0898759	0.317621	0.225837	0.197205	0.360765	0.0439701	0.0746354	0.385158
Combined	0.56729	0.0161049	-0.565888	-0.476	0.43228	0.0103275	0.088634	0.212714	-0.0329567	-0.341315	-0.0939257	-0.499454	0.191087	0.126242	-0.065282	-0.00151178	0.195574	0.0164956	0.123622	0.50949	-0.0114318	0.405505	0.126392	0.200891	0.102884	-0.259075	0.119596	0.107399	0.37968	-0.0860399	0.12925	-0.0294984	0.123746	-0.0622842	0.180336	-0.165629	0.00966498	-1.14053	0.655064	0.143103	0.111492	0.0435557	0.201928	0.104321	0.14379	0.246623	-0.0525547	-0.0273706	0.303786
[truncated: 51 more columns]

## Sheet: mTOR_conc
	VP_1	VP_2	VP_3	VP_4	VP_5	VP_6	VP_7	VP_8	VP_9	VP_10	VP_11	VP_12	VP_13	VP_14	VP_15	VP_16	VP_17	VP_18	VP_19	VP_20	VP_21	VP_22	VP_23	VP_24	VP_25	VP_26	VP_27	VP_28	VP_29	VP_30	VP_31	VP_32	VP_33	VP_34	VP_35	VP_36	VP_37	VP_38	VP_39	VP_40	VP_41	VP_42	VP_43	VP_44	VP_45	VP_46	VP_47	VP_48	VP_49
[mTOR]+[p70S6K]+mTORC1 sensitivity	0.821973	0.101649	-0.512838	-0.398319	0.552779	0.0423507	0.150577	0.352304	0.0173815	-0.0478779	0.0277051	-0.477434	0.372783	0.218726	-0.036994	0.140157	0.331464	0.0839392	0.193136	0.642035	0.121067	0.559281	0.387422	0.294261	0.188926	-0.194483	0.218914	0.22799	0.495214	-0.0375844	0.187433	0.0266451	0.214223	-0.0256998	0.320565	-0.0990251	0.0730314	-1.13971	0.847233	0.243938	0.204627	0.136943	0.336933	0.264215	0.21532	0.395158	0.130865	0.0523774	0.422599
Combined	0.63388	0.0381643	-0.524581	-0.429841	0.45144	0.024787	0.111337	0.269184	-0.0107795	-0.168071	-0.0280055	-0.489472	0.244078	0.162365	-0.0526362	0.0636652	0.240449	0.0446939	0.138162	0.529309	0.0297109	0.457293	0.203606	0.22916	0.134601	-0.207016	0.150254	0.144311	0.406545	-0.062829	0.144424	-0.00618023	0.15339	-0.0422051	0.206992	-0.125932	0.0463256	-1.11589	0.68187	0.18094	0.137455	0.085284	0.242169	0.150964	0.162627	0.27865	0.0472042	0.00739965	0.341494
[truncated: 51 more columns]

## Sheet: mTORC1_insensitivity
	VP_1	VP_2	VP_3	VP_4	VP_5	VP_6	VP_7	VP_8	VP_9	VP_10	VP_11	VP_12	VP_13	VP_14	VP_15	VP_16	VP_17	VP_18	VP_19	VP_20	VP_21	VP_22	VP_23	VP_24	VP_25	VP_26	VP_27	VP_28	VP_29	VP_30	VP_31	VP_32	VP_33	VP_34	VP_35	VP_36	VP_37	VP_38	VP_39	VP_40	VP_41	VP_42	VP_43	VP_44	VP_45	VP_46	VP_47	VP_48	VP_49
[mTOR]+[p70S6K]+mTORC1 sensitivity	0.974256	0.138198	-0.49306	-0.421691	0.594944	0.0425218	0.194653	0.430803	0.0112124	-0.193488	-0.00940423	-0.473477	0.464476	0.20303	-0.0202674	0.1033	0.457588	0.11575	0.216682	0.696199	0.155489	0.682959	0.389825	0.340277	0.25887	-0.222445	0.249744	0.223325	0.517969	-0.0445498	0.218248	0.0602612	0.243062	-0.0027272	0.321658	-0.117666	0.0767008	-1.1309	0.870154	0.342223	0.274386	0.226428	0.405735	0.291479	0.221963	0.449194	0.054072	0.0784435	0.445082
Combined	0.742988	0.058125	-0.51857	-0.465253	0.479835	0.0209979	0.141004	0.319648	-0.0255382	-0.337453	-0.0800667	-0.490303	0.306169	0.139081	-0.0438439	0.0114992	0.338368	0.0634187	0.149173	0.568432	0.0382253	0.553843	0.169374	0.258393	0.180197	-0.245382	0.163054	0.122968	0.417487	-0.079525	0.163377	0.0137722	0.168524	-0.0279016	0.197652	-0.153527	0.0404719	-1.11575	0.690535	0.256122	0.182467	0.151393	0.290299	0.149022	0.160417	0.306067	-0.0490254	0.0217092	0.348945
[truncated: 51 more columns]

## Sheet: p70S6K_conc
	VP_1	VP_2	VP_3	VP_4	VP_5	VP_6	VP_7	VP_8	VP_9	VP_10	VP_11	VP_12	VP_13	VP_14	VP_15	VP_16	VP_17	VP_18	VP_19	VP_20	VP_21	VP_22	VP_23	VP_24	VP_25	VP_26	VP_27	VP_28	VP_29	VP_30	VP_31	VP_32	VP_33	VP_34	VP_35	VP_36	VP_37	VP_38	VP_39	VP_40	VP_41	VP_42	VP_43	VP_44	VP_45	VP_46	VP_47	VP_48	VP_49
[mTOR]+[p70S6K]+mTORC1 sensitivity	1.05257	0.267297	-0.286497	-0.370892	0.893553	0.100767	0.239553	0.53029	0.054986	-0.074196	0.0859456	-0.445857	0.608808	0.43204	-0.0120339	0.242776	0.537828	0.194419	0.326941	1.01367	0.288861	0.803081	0.561216	0.483176	0.295117	-0.178552	0.381704	0.371619	0.808777	-0.0197654	0.304773	0.0788012	0.424584	0.0410058	0.61187	-0.0463331	0.144797	-1.08532	1.25892	0.389545	0.315108	0.206937	0.593633	0.431541	0.369911	0.607258	0.147226	0.278813	0.674346
Combined	0.815304	0.162855	-0.346507	-0.436321	0.732253	0.0685287	0.181151	0.40811	0.00130013	-0.295684	-0.0213779	-0.47145	0.426155	0.324441	-0.0358382	0.0990741	0.413101	0.130474	0.233387	0.839438	0.137975	0.663897	0.276913	0.379217	0.214438	-0.217281	0.267638	0.218122	0.662568	-0.0678646	0.234428	0.0309253	0.320688	0.00979587	0.420655	-0.102647	0.096814	-1.08386	1.00517	0.302998	0.218428	0.139279	0.449536	0.247621	0.273859	0.426297	-0.017713	0.193598	0.538845
[truncated: 51 more columns]

## Sheet: comb_4_5
	VP_1	VP_2	VP_3	VP_4	VP_5	VP_6	VP_7	VP_8	VP_9	VP_10	VP_11	VP_12	VP_13	VP_14	VP_15	VP_16	VP_17	VP_18	VP_19	VP_20	VP_21	VP_22	VP_23	VP_24	VP_25	VP_26	VP_27	VP_28	VP_29	VP_30	VP_31	VP_32	VP_33	VP_34	VP_35	VP_36	VP_37	VP_38	VP_39	VP_40	VP_41	VP_42	VP_43	VP_44	VP_45	VP_46	VP_47	VP_48	VP_49
[mTOR]+[p70S6K]+mTORC1 sensitivity	1.09408	0.196347	-0.413867	-0.35966	0.653853	0.0680604	0.249344	0.551903	0.0432386	-0.0188942	0.0738901	-0.453315	0.570604	0.252157	0.00992393	0.182653	0.561592	0.177807	0.254462	0.761179	0.23801	0.795112	0.507359	0.410213	0.342636	-0.151211	0.318074	0.277825	0.577903	-0.00913972	0.261621	0.113296	0.309364	0.0407809	0.368563	-0.0630181	0.136401	-1.08996	0.930927	0.437397	0.341829	0.308144	0.488748	0.377853	0.257648	0.521529	0.155405	0.15231	0.518612
Combined	0.836887	0.10414	-0.450458	-0.406821	0.527226	0.0433315	0.185556	0.422741	0.00441968	-0.152677	0.00157026	-0.47346	0.39279	0.187218	-0.0200479	0.0905902	0.42232	0.116791	0.17831	0.620492	0.10691	0.646761	0.275459	0.316446	0.245653	-0.176338	0.218704	0.173772	0.469566	-0.0464055	0.197123	0.0576611	0.224279	0.00975658	0.238889	-0.100535	0.0963082	-1.08123	0.742116	0.333254	0.232433	0.217279	0.360712	0.222403	0.191653	0.362622	0.0594463	0.0841692	0.414387
[truncated: 51 more columns]

## Sheet: comb_4_6
	VP_1	VP_2	VP_3	VP_4	VP_5	VP_6	VP_7	VP_8	VP_9	VP_10	VP_11	VP_12	VP_13	VP_14	VP_15	VP_16	VP_17	VP_18	VP_19	VP_20	VP_21	VP_22	VP_23	VP_24	VP_25	VP_26	VP_27	VP_28	VP_29	VP_30	VP_31	VP_32	VP_33	VP_34	VP_35	VP_36	VP_37	VP_38	VP_39	VP_40	VP_41	VP_42	VP_43	VP_44	VP_45	VP_46	VP_47	VP_48	VP_49
[mTOR]+[p70S6K]+mTORC1 sensitivity	1.12621	0.298141	-0.237595	-0.309626	0.913183	0.119753	0.274606	0.60221	0.0851577	0.153663	0.175166	-0.430568	0.670157	0.486488	0.00833408	0.330454	0.599451	0.235201	0.347653	1.03234	0.341947	0.862949	0.658354	0.521123	0.344568	-0.10403	0.421366	0.4219	0.841019	0.01614	0.327451	0.115714	0.463409	0.0715299	0.646714	0.0113987	0.195476	-1.05365	1.28614	0.444405	0.359029	0.277304	0.641977	0.49299	0.396792	0.647648	0.27695	0.319057	0.7212
Combined	0.870783	0.190262	-0.299576	-0.37132	0.750581	0.0872656	0.210143	0.473269	0.0348117	-0.0489532	0.0759363	-0.456553	0.477881	0.384459	-0.0192199	0.19696	0.460663	0.168556	0.252418	0.855851	0.190264	0.71221	0.382022	0.414351	0.253807	-0.138566	0.304694	0.276918	0.696187	-0.0286962	0.253745	0.0628685	0.357661	0.0377598	0.459897	-0.0403119	0.147749	-1.05501	1.03626	0.346378	0.250355	0.193823	0.492369	0.311684	0.303246	0.462005	0.129851	0.230324	0.58771
[truncated: 51 more columns]

[truncated: 4 more sheets: comb_5_6, comb_1_4_6, comb_4_5_6, comb_1_4_5_6]
