# Supplementary material for: Multifactorial nature of anabolic resistance in ageing skeletal muscle: A systems modelling study
Source: J Physiol. 2026 Jul 17;604(15):6405–39. doi: 10.1113/JP290799 (PMC13423136; doi:10.1113/JP290799)
Supplement: Supplementary file 2 — Supporting Information [file TJP-604-6405-s002.zip › tjp70679-sup-0013-SuppMat.csv]

Parameter	KS statistic	p_value	q_value
k15	0.491122289670505	9.69818564880199e-127	9.31025822284991e-125
k10	0.361842374058555	5.42616909269482e-69	2.60456116449351e-67
p70S6K1	0.297935983419531	6.5364194629371e-47	2.09165422813987e-45
mTORC1_{inactive}	0.220662368850374	6.33333686169054e-26	1.52000084680573e-24
k42	0.217458609684878	3.44112287311585e-25	6.60695591638244e-24
k39	0.214043550159698	2.03428149939502e-24	3.25485039903204e-23
k40	0.213078666876324	3.34376181482325e-24	4.58573048890046e-23
k43	0.175560884836737	1.44573138266121e-16	1.73487765919345e-15
k68	0.0822288556228124	0.000575523646358974	0.00613891889449572
k65	0.0703056550496704	0.00515817332923144	0.0495184639606218
k59	0.0583828671725358	0.0328097926324558	0.286340008428705
k57	0.0546405397073074	0.0546388504239339	0.403486895438281
k64	0.0552220283926292	0.0505880714140248	0.403486895438281
k7	0.0535601015397426	0.062909795312311	0.405982519162527
k51	0.0534957209613347	0.0634347686191448	0.405982519162527
k45	0.0525993452164887	0.071141829593137	0.426850977558822
k6	0.0483758141976725	0.118957446035042	0.593822970120204
k11	0.0475640411359044	0.130661453677457	0.593822970120204
k21	0.0469544891215174	0.140052602321302	0.593822970120204
k56	0.0493307927766597	0.106304981701609	0.593822970120204
k58	0.0468154105644313	0.142270086591299	0.593822970120204
p-Akt^{T308}	0.0472920744619263	0.13478625200355	0.593822970120204
p-p70S6K1^{T389}	0.0469458225051903	0.140189962493937	0.593822970120204
k19	0.0446186296759221	0.181190238455421	0.651975427988896
p-IRS1^Y-PI3K_{clx}	0.044507201751844	0.183368089121877	0.651975427988896
TSC_{clx}	0.0447205655916096	0.179215729559812	0.651975427988896
p-mTORC2^{S2481}	0.0452001183612029	0.170152769709287	0.651975427988896
KIC_{pl}	0.0416831229202914	0.245651600101878	0.820585561086999
Akt	0.0414247752147743	0.252056615553361	0.820585561086999
p-Akt^{T308,S473}	0.0412510301923813	0.256432987839687	0.820585561086999
k25	0.0404693839397887	0.276812215393324	0.830436646179971
k33	0.0405449073104915	0.274793558612808	0.830436646179971
k5	0.0390051384781176	0.318066203733752	0.9210298921661
k12	0.0387323464120837	0.326198086808827	0.9210298921661
p-IR-\beta_{refr}	0.0375062265510998	0.364470703579086	0.999691072674065
k9	0.0240614157701495	0.876207366801039	1
k13	0.023834432961837	0.883201725508113	1
k14	0.0354996985255155	0.433004046749273	1
k16	0.0273646346752812	0.757321993417579	1
k17	0.0273819679079334	0.756635407215141	1
k18	0.0236091009376029	0.889957947449321	1
k20	0.0270538745759467	0.769553283013027	1
k22	0.020414421084439	0.963130976684495	1
k23	0.0264377194252832	0.793308656508313	1
k24	0.0314362935605561	0.590460418448372	1
k26	0.0332624734275757	0.517161488420175	1
k27	0.0311048986604284	0.604054606953073	1
k28	0.0269762877250919	0.772582624096152	1
k29	0.0227568836663989	0.913726257839452	1
k30	0.0272800319921954	0.760666779245717	1
k31	0.0228377720852878	0.911596055663828	1
k32	0.022475424984078	0.920925507939063	1
k34	0.0256651524850237	0.821964460618414	1
k35	0.0273518410988334	0.757828475933971	1
k36	0.0316839111696993	0.58034831044505	1
k37	0.031399150919196	0.591980786102665	1
k38	0.033031776355078	0.526231702222969	1
k41	0.0182931635667009	0.987666001359214	1
k44	0.02876243607858	0.700815992792182	1
k46	0.0288474514576671	0.697323489547173	1
k47	0.0264220369767389	0.793903663659318	1
k52	0.0255665181373704	0.825518538278351	1
k53	0.0251414412417842	0.840533501819828	1
k54	0.0327197781676087	0.53859644814206	1
k55	0.0215336526775106	0.942537649378998	1
k60	0.0349532890015477	0.452861718065154	1
k61	0.0253663605700106	0.83265115744983	1
k62	0.0213409236384696	0.946479934044951	1
k63	0.0324020022359854	0.551297894214042	1
k66	0.0348435118614671	0.456908945545387	1
k67	0.0289807522705651	0.691839066525242	1
k69	0.0324473987976218	0.549477105021648	1
Insulin_{pl}	0.0362421386567474	0.406819838170945	1
Leucine_{pl}	0.0162069852102527	0.997393631429886	1
Leucine_{int}	0.0230032631874072	0.907153966500129	1
KIC_{int}	0.0227659629787321	0.913488504156577	1
Protein	0.0354695717164506	0.434086218238534	1
IR_{\beta}	0.0304024900426487	0.633036050107823	1
p-IR-\beta^{Y1164}	0.0176349134225862	0.991963384337982	1
IRS1	0.0259655951839969	0.810986768271528	1
p-IRS1^Y	0.0281301857833972	0.726623105063401	1
p-IRS1^S	0.0288383721453313	0.697696681456305	1
PI3K	0.0310248356335203	0.607347909514337	1
PDK1	0.0345686563154673	0.467124266748958	1
p-PDK1	0.0257984532978748	0.817121526366772	1
p-Akt^{S473}	0.0274806022555658	0.752720147313333	1
p-TSC_{clx}	0.0337903116308622	0.496659312646624	1
mTORC1_{active}	0.025993658513057	0.809950129040277	1
PI3K_{var}	0.032220003293309	0.558617605128344	1
p-PI3K_{var}	0.0351002087829452	0.447474948031696	1
mTORC2	0.0295787487965194	0.667143292299541	1
Insulin_{int}	0	1	1
Glucose_{pl}	0	1	1
x1	0	1	1
x2	0	1	1
x3	0	1	1
